# Supplementary material for: Trade-offs between sperm viability and immune protein expression in honey bee queens (Apis mellifera)
Source: Commun Biol. 2021 Jan 8;4:48. doi: 10.1038/s42003-020-01586-w (PMC7794525; doi:10.1038/s42003-020-01586-w)
Supplement: Supplementary file 4 — Supplementary Data 1–7 [file 42003_2020_1586_MOESM4_ESM.xlsx]

## Sheet: S1 - Sample metadata
Column	Experiment	Raw file	Group	Queen	Producer	Viability (%)	Counts average (millions)	Symptoms	Ovary mass (mg)	Queen year	Approximate age (mo)	DWV counts (log10(counts+1))	SBVnorm (log10(counts+1))	BQCVnorm (log10(counts+1))	Total virus
LFQ.intensity.83	83	Failed-queen-survey-191110_A9_01_14541	Failed	A10	Breeder 6	54.2206	5.56233	CB	39.9	2019	NA	0	0	0	0
LFQ.intensity.84	84	Failed-queen-survey-191110_A10_01_14567	Failed	A11	Breeder 6	84.3728	1.9049	Injured	38.8	2019	NA	0	4.74233	1.83155	4.74286
LFQ.intensity.86	86	Failed-queen-survey-191110_A12_01_14544	Failed	A13	Breeder 6	60.1764	3.18667	Died	34.7	2019	12	0	3.06869	8.03208	8.03208
LFQ.intensity.87	87	Failed-queen-survey-191110_B1_01_14545	Failed	A14	Breeder 6	86.967	3.71667	Small	27.1	2019	NA	0	0	7.87021	7.87021
LFQ.intensity.88	88	Failed-queen-survey-191110_B2_01_14549	Failed	A15	Breeder 6	86.5834	3.10333	EFB	32.2	2018	12	0	0	5.36865	5.36865
LFQ.intensity.89	89	Failed-queen-survey-191110_B3_01_14550	Failed	A16	Breeder 7	98.9831	3.19333	Poor build-up	42.4	2018	12	0	0	5.03031	5.03031
LFQ.intensity.90	90	Failed-queen-survey-191110_B4_01_14551	Failed	A17	Donor 4	NA	0	Poor laying	53.6	2019	1	0	0	4.88766	4.88766
LFQ.intensity.91	91	Failed-queen-survey-191110_B5_01_14552	Failed	A18	Breeder 2	54.7672	1.92533	Disease	43.7	NA	NA	0	0	4.56778	4.56778
LFQ.intensity.92	92	Failed-queen-survey-191110_B6_01_14553	Failed	A19	Breeder 2	67.2915	3.59333	EFB	33.8	NA	NA	0	0	5.19298	5.19298
LFQ.intensity.93	93	Failed-queen-survey-191110_B7_01_14555	Failed	A20	Breeder 2	75.4019	4.6334	EFB	26.7	NA	NA	0	3.05755	4.19428	4.22485
LFQ.intensity.94	94	Failed-queen-survey-191110_B8_01_14559	Failed	A21	Breeder 2	72.7157	4.70667	EFB	38.8	NA	NA	0	3.19593	3.91418	3.99017
LFQ.intensity.95	95	Failed-queen-survey-191110_B9_01_14560	Failed	A22	Breeder 2	77.438	3.42	Poor laying	24	NA	NA	0	3.40872	4.25618	4.31386
LFQ.intensity.96	96	Failed-queen-survey-191110_B10_01_14561	Failed	A23	Breeder 2	57.9345	3.87667	EFB	22	NA	NA	0	2.82386	3.083	3.27328
LFQ.intensity.97	97	Failed-queen-survey-191110_B11_01_14562	Failed	A24	Breeder 2	69.8173	2.63233	EFB	28.3	NA	NA	0	3.07286	3.4449	3.59847
LFQ.intensity.98	98	Failed-queen-survey-191110_B12_01_14563	Failed	A25	Breeder 2	46.1283	2.50667	Small	42.5	NA	NA	0	0	4.04662	4.04662
LFQ.intensity.99	99	Failed-queen-survey-191110_C1_01_14564	Failed	A26	Breeder 2	NA	0.191	Small	31.8	NA	NA	0	8.48362	4.10999	8.48364
LFQ.intensity.101	101	Failed-queen-survey-191110_C3_01_14570	Failed	A28	Breeder 2	91.7536	3.46667	EFB	45.2	NA	NA	0	3.75272	4.29401	4.40376
LFQ.intensity.102	102	Failed-queen-survey-191110_C4_01_14571	Failed	A29	Breeder 2	69.3449	2.57667	NA	43.8	NA	NA	0	3.51308	3.32329	3.72942
LFQ.intensity.103	103	Failed-queen-survey-191110_C5_01_14573	Failed	A30	Donor 5	81.1155	2.7125	Poor laying	63.3	NA	NA	0	3.92764	4.44025	4.55658
LFQ.intensity.104	104	Failed-queen-survey-191110_C6_01_14575	Failed	A31	Donor 6	87.9135	3.65833	Poor laying	29.6	NA	NA	0	4.6313	3.3368	4.6528
LFQ.intensity.105	105	Failed-queen-survey-191110_C7_01_14576	Failed	A32	Donor 7	84.1192	1.58	Poor laying	61.1	NA	NA	0	0	0	0
LFQ.intensity.106	106	Failed-queen-survey-191110_C8_01_14577	Failed	A33	Donor 8	51.3595	1.605	Poor laying	40.9	NA	NA	0	0	0	0
LFQ.intensity.107	107	Failed-queen-survey-191110_C9_01_14578	Failed	A34	Donor 9	NA	3.28	Poor laying	40.5	NA	NA	0	3.10894	5.64466	5.64592
LFQ.intensity.109	109	Failed-queen-survey-191110_C11_01_14580	Failed	A36	Donor 11	83.0063	2.23333	Poor laying	42.7	NA	NA	0	0	0	0
LFQ.intensity.110	110	Failed-queen-survey-191110_C12_01_14581	Failed	A37	Donor 12	80.9725	0.160667	Poor laying	51.6	NA	NA	0	0	3.23825	3.23825
LFQ.intensity.111	111	Failed-queen-survey-191110_D1_01_14582	Failed	A38	Donor 13	56.2049	0.175	Poor laying	55.7	NA	NA	0	0	0	0
LFQ.intensity.112	112	Failed-queen-survey-191110_D2_01_14583	Failed	A39	Breeder 6	80.7327	2.58	Disease	46.7	2019	2	0	3.5006	3.50721	3.80488
LFQ.intensity.77	77	Failed-queen-survey-191110_A3_01_14534	Failed	A4	Breeder 6	81.1766	NA	EFB	49.8	2018	12	0	0	0	0
LFQ.intensity.113	113	Failed-queen-survey-191110_D3_01_14584	Failed	A41	Breeder 6	90.0711	2.32667	Disease	54.4	2019	2	0	3.43288	4.14666	4.22338
LFQ.intensity.114	114	Failed-queen-survey-191110_D4_01_14585	Failed	A42	Breeder 6	80.8457	0.848333	Poor laying	58	2019	2	0	3.61203	4.21608	4.31257
LFQ.intensity.115	115	Failed-queen-survey-191110_D5_01_14586	Failed	A43	Breeder 6	78.693	2.09333	Disease	36.6	2019	2	0	3.35255	3.93855	4.03868
LFQ.intensity.116	116	Failed-queen-survey-191110_D6_01_14587	Failed	A44	Breeder 6	61.1577	1.301	EFB	33.1	2017	36	0	0	3.62809	3.62809
LFQ.intensity.118	118	Failed-queen-survey-191110_D8_01_14589	Failed	A46	Breeder 6	69.8254	1.09467	Disease	36.8	2019	2	0	3.12424	3.34438	3.54902
LFQ.intensity.119	119	Failed-queen-survey-191110_D9_01_14591	Failed	A47	Breeder 6	96.6885	2.17667	Poor build-up	25.5	2018	12	0	4.08903	4.03691	4.36476
LFQ.intensity.120	120	Failed-queen-survey-191110_D10_01_14592	Failed	A48	Breeder 6	75.8787	1.60667	Poor build-up	42	2019	2	0	3.24945	2.83888	3.39183
LFQ.intensity.121	121	Failed-queen-survey-191110_D11_01_14593	Failed	A49	Breeder 6	94.1918	2.22767	Poor laying	48.8	2019	2	0	3.89161	4.05776	4.28359
LFQ.intensity.78	78	Failed-queen-survey-191110_A4_01_14535	Failed	A5	Breeder 6	76.7866	2.79	DL	53.6	2018	12	0	2.48092	0	2.48092
LFQ.intensity.123	123	Failed-queen-survey-191110_E1_01_14595	Failed	A51	Breeder 6	86.7494	2.22667	Poor laying	53.8	2019	2	0	2.90623	2.91973	3.2138
LFQ.intensity.79	79	Failed-queen-survey-191110_A5_01_14537	Failed	A6	Breeder 6	79.283	2.04	DL	61.1	2018	12	0	0	0	0
LFQ.intensity.80	80	Failed-queen-survey-191110_A6_01_14538	Failed	A7	Breeder 6	77.0869	3.33	DL	50.8	NA	NA	0	0	2.19934	2.19934
LFQ.intensity.81	81	Failed-queen-survey-191110_A7_01_14539	Failed	A8	Breeder 6	50.2932	1.31	Poor laying	25	2019	NA	0	2.33987	1.68758	2.42556
LFQ.intensity.82	82	Failed-queen-survey-191110_A8_01_14540	Failed	A9	Breeder 6	55.8687	3.58	EFB	78.3	2019	NA	2.89987	0	1.78587	2.93155
LFQ.intensity.75	75	Failed-queen-survey-191110_A1_01_14532	Failed	A1	Donor 3	82.8006	NA	Poor laying	43.5	2019	1	3.11952	0	0	3.11952
NA	NA	NA	Failed	A2	UBC	80.5802	NA	Balled queen	37.1	2018	12	3.24721	0	2.14314	3.27988
LFQ.intensity.76	76	Failed-queen-survey-191110_A2_01_14533	Failed	A3	Donor 4	74.0565	0.828333	Poor laying	10.3	2019	1	3.41331	0	0	3.41331
LFQ.intensity.85	85	Failed-queen-survey-191110_A11_01_14543	Failed	A12	Breeder 6	NA	0.0596667	DL	28.4	2019	NA	3.49671	0	1.95438	3.50886
LFQ.intensity.100	100	Failed-queen-survey-191110_C2_01_14569	Failed	A27	Breeder 2	60.8573	2.55333	Disease	34.5	NA	NA	3.69092	2.94646	3.34281	3.90266
LFQ.intensity.117	117	Failed-queen-survey-191110_D7_01_14588	Failed	A45	Breeder 6	89.0103	3.06667	Disease	38.8	2018	12	3.81585	4.30381	4.42221	4.72515
LFQ.intensity.108	108	Failed-queen-survey-191110_C10_01_14579	Failed	A35	Donor 10	78.7101	1.66	Poor laying	36.2	NA	NA	3.90212	0	3.31712	4.00246
LFQ.intensity.40	40	BCBBA-queen-survey-191031_D4_01_14490	Failed	53	Donor 1	68.8743	2.3985	Poor laying	84.5	2018	9	NA	NA	NA	NA
LFQ.intensity.41	41	BCBBA-queen-survey-191031_D5_01_14491	Failed	54	Donor 1	77.8995	2.59697	Poor laying	44.8	2018	9	NA	NA	NA	NA
LFQ.intensity.42	42	BCBBA-queen-survey-191031_D6_01_14492	Failed	55	Donor 1	69.4422	1.71467	Poor laying	48	2018	9	NA	NA	NA	NA
LFQ.intensity.43	43	BCBBA-queen-survey-191031_D7_01_14493	Failed	56	Donor 1	64.9429	3.20139	Poor laying	44.3	2019	1	NA	NA	NA	NA
LFQ.intensity.44	44	BCBBA-queen-survey-191031_D8_01_14495	Failed	57	Donor 1	36.694	3.5541	Poor laying	16	2019	1	NA	NA	NA	NA
LFQ.intensity.45	45	BCBBA-queen-survey-191031_D9_01_14496	Failed	58	Donor 1	67.5069	4.16363	Poor laying	34.1	2018	9	NA	NA	NA	NA
LFQ.intensity.46	46	BCBBA-queen-survey-191031_D10_01_14486	Failed	59	Donor 1	66.1473	2.37105	Poor laying	60.7	2018	9	NA	NA	NA	NA
LFQ.intensity.47	47	BCBBA-queen-survey-191031_D11_01_14497	Failed	60	Donor 1	60.0001	3.67147	Poor laying	45.5	2018	9	NA	NA	NA	NA
LFQ.intensity.71	71	BCBBA-queen-survey-191031_F11_01_14525	Failed	84	Donor 2	89.8584	2.68167	CB	3.6	2019	4	NA	NA	NA	NA
LFQ.intensity.72	72	BCBBA-queen-survey-191031_F12_01_14526	Failed	85	Donor 2	93.0225	1.64807	Poor laying	42.9	2018	12	NA	NA	NA	NA
LFQ.intensity.73	73	BCBBA-queen-survey-191031_G1_01_14547	Failed	86	Donor 2	94.0947	2.1509	Poor laying	38.2	2018	12	NA	NA	NA	NA
LFQ.intensity.74	74	BCBBA-queen-survey-191031_G2_01_14529	Failed	87	Donor 2	74.4169	1.2094	Poor laying	51.2	2018	12	NA	NA	NA	NA
LFQ.intensity.122	122	Failed-queen-survey-191110_D12_01_14594	Failed	A50	Breeder 6	86.665	1.73	DL	46.1	2019	2	NA	NA	NA	NA
LFQ.intensity.1	1	BCBBA-queen-survey-190919_A1_01_14294	Healthy	12	Breeder 7	71.3288	4.0985	Healthy	57.1	2019	1	0	0	2.25382	2.25382
LFQ.intensity.2	2	BCBBA-queen-survey-190919_A2_01_14295	Healthy	13	Breeder 7	62.4036	3.8458	Healthy	39.2	2019	1	0	0	0	0
LFQ.intensity.3	3	BCBBA-queen-survey-190919_A3_01_14303	Healthy	14	Breeder 7	76.3142	3.79703	Healthy	60.7	2019	1	0	0	0	0
LFQ.intensity.4	4	BCBBA-queen-survey-190919_A4_01_14304	Healthy	15	Breeder 7	96.2852	3.44423	Healthy	46	2019	1	0	0	0	0
LFQ.intensity.5	5	BCBBA-queen-survey-190919_A5_01_14305	Healthy	16	Breeder 7	92.626	3.32803	Healthy	74	2019	1	0	0	0	0
LFQ.intensity.32	32	BCBBA-queen-survey-190919_C8_01_14357	Healthy	45	Breeder 2	92.1364	3.58373	Healthy	52.5	2019	1	0	0	0	0
LFQ.intensity.51	51	BCBBA-queen-survey-191031_E3_01_14501	Healthy	64	Breeder 5	79.7534	3.66443	Healthy	70.1	2019	1	0	0	2.32971	2.32971
LFQ.intensity.52	52	BCBBA-queen-survey-191031_E4_01_14504	Healthy	65	Breeder 5	90.214	4.68107	Healthy	30.5	2019	1	0	0	6.10401	6.10401
LFQ.intensity.56	56	BCBBA-queen-survey-191031_E8_01_14508	Healthy	69	Breeder 4	70.6306	3.23647	Healthy	34.4	2019	1	0	0	2.60784	2.60784
LFQ.intensity.57	57	BCBBA-queen-survey-191031_E9_01_14509	Healthy	70	Breeder 4	82.7946	3.35953	Healthy	35.8	2019	1	0	0	2.44126	2.44126
LFQ.intensity.58	58	BCBBA-queen-survey-191031_E10_01_14511	Healthy	71	Breeder 4	100	2.59557	Healthy	43.1	2019	1	0	0	0	0
LFQ.intensity.59	59	BCBBA-queen-survey-191031_E11_01_14512	Healthy	72	Breeder 4	91.9359		Healthy	32.4	2019	1	0	0	0	0
LFQ.intensity.60	60	BCBBA-queen-survey-191031_E12_01_14513	Healthy	73	Breeder 4	100	2.81292	Healthy	30.5	2019	1	0	0	0	0
LFQ.intensity.66	66	BCBBA-queen-survey-191031_F6_01_14519	Healthy	79	Breeder 1	93.6189	2.09127	Healthy	42.5	2019	1	0	0	0	0
LFQ.intensity.67	67	BCBBA-queen-survey-191031_F7_01_14521	Healthy	80	Breeder 1	89.5684		Healthy	64.6	2019	1	0	0	0	0
LFQ.intensity.68	68	BCBBA-queen-survey-191031_F8_01_14522	Healthy	81	Breeder 1	97.186		Healthy	71.2	2019	1	0	0	0	0
LFQ.intensity.69	69	BCBBA-queen-survey-191031_F9_01_14523	Healthy	82	Breeder 1	99.7169	2.98873	Healthy	56.9	2019	1	0	0	0	0
LFQ.intensity.70	70	BCBBA-queen-survey-191031_F10_01_14524	Healthy	83	Breeder 1	97.52	2.48385	Healthy	61.1	2019	1	0	0	2.76082	2.76082
NA	NA	NA	Healthy	4	Breeder 3	83.2769	2.04543	Healthy	61.5	2019	1	0	0	0	0
NA	NA	NA	Healthy	5	Breeder 3	92.8973	1.75127	Healthy	49.2	2019	1	0	0	0	0
NA	NA	NA	Healthy	6	Breeder 3	97.5875	2.14725	Healthy	67.7	2019	1	0	0	0	0
NA	NA	NA	Healthy	7	Breeder 3	91.4146	3.1496	Healthy	46.5	2019	1	0	0	0	0
NA	NA	NA	Healthy	8	Breeder 3	81.4345	1.83013	Healthy	49.6	2019	1	0	0	0	0
NA	NA	NA	Healthy	9	Breeder 3	96.8814	1.95997	Healthy	48.8	2019	1	0	0	2.49854	2.49854
LFQ.intensity.28	28	BCBBA-queen-survey-190919_C4_01_14354	Healthy	41	Breeder 5	84.0229	3.4794	Healthy	35.7	2019	1	2.96397	0	0	2.96397
LFQ.intensity.49	49	BCBBA-queen-survey-191031_E1_01_14499	Healthy	62	Breeder 5	83.3809	4.7948	Healthy	37.4	2019	1	3.02223	0	0	3.02223
LFQ.intensity.36	36	BCBBA-queen-survey-190919_C12_01_14361	Healthy	49	Breeder 2	72.1803	3.75693	Healthy	51.2	2019	1	3.18487	0	0	3.18487
LFQ.intensity.50	50	BCBBA-queen-survey-191031_E2_01_14503	Healthy	63	Breeder 5	91.6324	3.69957	Healthy	72.8	2019	1	3.29051	0	0	3.29051
LFQ.intensity.48	48	BCBBA-queen-survey-191031_D12_01_14498	Healthy	61	Breeder 5	75.42	3.01327	Healthy	28.9	2019	1	3.36791	0	0	3.36791
LFQ.intensity.27	27	BCBBA-queen-survey-190919_C3_01_14349	Healthy	40	Breeder 5	81.7385	3.1849	Healthy	25.8	2019	1	3.63433	0	0	3.63433
LFQ.intensity.35	35	BCBBA-queen-survey-190919_C11_01_14360	Healthy	48	Breeder 2	86.1031	3.918	Healthy	52.1	2019	1	3.73933	0	0	3.73933
LFQ.intensity.34	34	BCBBA-queen-survey-190919_C10_01_14359	Healthy	47	Breeder 2	82.8014	3.7977	Healthy	51.4	2019	1	3.91948	2.90527	0	3.95955
LFQ.intensity.24	24	BCBBA-queen-survey-190919_B12_01_14347	Healthy	37	Breeder 5	92.0707	3.34323	Healthy	30.6	2019	1	3.99466	0	0	3.99466
LFQ.intensity.26	26	BCBBA-queen-survey-190919_C2_01_14348	Healthy	39	Breeder 5	82.0426	3.13357	Healthy	34.4	2019	1	4.19182	0	0	4.19182
LFQ.intensity.33	33	BCBBA-queen-survey-190919_C9_01_14358	Healthy	46	Breeder 2	93.2181	3.66897	Healthy	68.7	2019	1	4.3595	0	0	4.3595
LFQ.intensity.54	54	BCBBA-queen-survey-191031_E6_01_14506	Healthy	67	Breeder 5	81.6534	2.3923	Healthy	29.2	2019	1	4.39279	0	4.45059	4.72367
LFQ.intensity.30	30	BCBBA-queen-survey-190919_C6_01_14355	Healthy	43	Breeder 5	82.177	3.0953	Healthy	41.8	2019	1	4.86694	0	2.43812	4.86855
LFQ.intensity.29	29	BCBBA-queen-survey-190919_C5_01_14353	Healthy	42	Breeder 5	97.1529	1.88373	Healthy	37.8	2019	1	5.07913	0	3.31464	5.08653
LFQ.intensity.62	62	BCBBA-queen-survey-191031_F2_01_14520	Healthy	75	Breeder 4	87.2972	3.3877	Healthy	39	2019	1	5.21425	0	3.29189	5.21941
LFQ.intensity.53	53	BCBBA-queen-survey-191031_E5_01_14505	Healthy	66	Breeder 5	84.3534	2.7905	Healthy	30.5	2019	1	5.21463	0	3.71525	5.22817
LFQ.intensity.37	37	BCBBA-queen-survey-191031_D1_01_14487	Healthy	50	Breeder 2	83.6906	3.96303	Healthy	58.4	2019	1	5.36837	3.49099	4.21689	5.40332
LFQ.intensity.38	38	BCBBA-queen-survey-191031_D2_01_14488	Healthy	51	Breeder 2	86.8597	2.9629	Healthy	51	2019	1	5.40589	0	4.1296	5.42829
LFQ.intensity.61	61	BCBBA-queen-survey-191031_F1_01_14514	Healthy	74	Breeder 4	84.0504	3.3169	Healthy	45.4	2019	1	5.43827	0	3.77733	5.44765
LFQ.intensity.25	25	BCBBA-queen-survey-190919_C1_01_14346	Healthy	38	Breeder 5	81.3862	4.05923	Healthy	28.7	2019	1	5.52213	0	0	5.52213
LFQ.intensity.31	31	BCBBA-queen-survey-190919_C7_01_14356	Healthy	44	Breeder 5	88.1128	4.80237	Healthy	30.5	2019	1	NA	NA	NA	NA
LFQ.intensity.39	39	BCBBA-queen-survey-191031_D3_01_14489	Healthy	52	Breeder 2	87.2384	3.87697	Healthy	46.7	2019	1	NA	NA	NA	NA
LFQ.intensity.55	55	BCBBA-queen-survey-191031_E7_01_14507	Healthy	68	Breeder 5	69.8684	0.440733	Healthy	30.9	2019	1	NA	NA	NA	NA
LFQ.intensity.63	63	BCBBA-queen-survey-191031_F3_01_14516	Healthy	76	Breeder 4	83.3933	3.96613	Healthy	39.1	2019	1	NA	NA	NA	NA
LFQ.intensity.64	64	BCBBA-queen-survey-191031_F4_01_14517	Healthy	77	Breeder 4	83.0466	2.6973	Healthy	50.6	2019	1	NA	NA	NA	NA
LFQ.intensity.65	65	BCBBA-queen-survey-191031_F5_01_14518	Healthy	78	Breeder 4	68.4763	0.9936	Healthy	26.8	2019	1	NA	NA	NA	NA
LFQ.intensity.6	6	BCBBA-queen-survey-190919_A6_01_14331	Import	18	CALI	93.1285	3.9807	Healthy	31.2	2019	1	0	0	0	0
LFQ.intensity.7	7	BCBBA-queen-survey-190919_A7_01_14324	Import	19	CALI	86.7477	4.01597	Healthy	34.3	2019	1	0	0	0	0
LFQ.intensity.8	8	BCBBA-queen-survey-190919_A8_01_14325	Import	20	CALI	85.147	4.02733	Healthy	26.9	2019	1	0	0	0	0
LFQ.intensity.9	9	BCBBA-queen-survey-190919_A9_01_14332	Import	21	CALI	79.2466	2.74617	Healthy	24.7	2019	1	0	0	0	0
LFQ.intensity.15	15	BCBBA-queen-survey-190919_B3_01_14333	Import	27	KONA	89.9501	3.1647	Healthy	39.4	2019	1	0	0	0	0
LFQ.intensity.16	16	BCBBA-queen-survey-190919_B4_01_14334	Import	28	KONA	88.3795	3.51523	Healthy	40.9	2019	1	0	0	0	0
LFQ.intensity.17	17	BCBBA-queen-survey-190919_B5_01_14335	Import	29	KONA	90.2763	3.5737	Healthy	35.6	2019	1	0	0	0	0
LFQ.intensity.10	10	BCBBA-queen-survey-190919_A10_01_14328	Import	22	CALI	70.7654	2.16283	Healthy	32.3	2019	1	4.12452	0	3.22788	4.17636
NA	NA	NA	Import	17	CALI	84.5573	3.20273	Healthy	NA	2019	1	4.12679	0	0	4.12679
LFQ.intensity.20	20	BCBBA-queen-survey-190919_B8_01_14339	Import	32	KONA	85.403	2.9635	Healthy	43.5	2019	1	5.44172	0	3.12092	5.44378
LFQ.intensity.21	21	BCBBA-queen-survey-190919_B9_01_14345	Import	33	KONA	89.7123	3.1683	Healthy	37.1	2019	1	5.7005	0	2.09299	5.7006
LFQ.intensity.19	19	BCBBA-queen-survey-190919_B7_01_14338	Import	31	KONA	78.3281	3.0785	Healthy	44.7	2019	1	5.98966	0	0	5.98966
LFQ.intensity.18	18	BCBBA-queen-survey-190919_B6_01_14337	Import	30	KONA	93.04	4.01803	Healthy	40.5	2019	1	8.91923	0	0	8.91923
LFQ.intensity.11	11	BCBBA-queen-survey-190919_A11_01_14329	Import	23	CALI	86.3892	2.99497	Healthy	23.9	2019	1	NA	NA	NA	NA
LFQ.intensity.12	12	BCBBA-queen-survey-190919_A12_01_14330	Import	24	CALI	90.1817	4.49697	Healthy	26.2	2019	1	NA	NA	NA	NA
LFQ.intensity.13	13	BCBBA-queen-survey-190919_B1_01_14321	Import	25	CALI	88.1658	2.55983	Healthy	31.5	2019	1	NA	NA	NA	NA
LFQ.intensity.14	14	BCBBA-queen-survey-190919_B2_01_14322	Import	26	CALI	85.3117	1.6385	Healthy	26.2	2019	1	NA	NA	NA	NA
LFQ.intensity.22	22	BCBBA-queen-survey-190919_B10_01_14341	Import	34	KONA	81.9016	4.0568	Healthy	39.7	2019	1	NA	NA	NA	NA
LFQ.intensity.23	23	BCBBA-queen-survey-190919_B11_01_14342	Import	36	KONA	94.6994	1.65663	Healthy	42.5	2019	1	NA	NA	NA	NA

## Sheet: S2 - Protein Groups (log2)
Majority protein IDs	LFQ intensity 1	LFQ intensity 10	LFQ intensity 100	LFQ intensity 101	LFQ intensity 102	LFQ intensity 103	LFQ intensity 104	LFQ intensity 105	LFQ intensity 106	LFQ intensity 107	LFQ intensity 108	LFQ intensity 109	LFQ intensity 11	LFQ intensity 110	LFQ intensity 111	LFQ intensity 112	LFQ intensity 113	LFQ intensity 114	LFQ intensity 115	LFQ intensity 116	LFQ intensity 117	LFQ intensity 118	LFQ intensity 119	LFQ intensity 12	LFQ intensity 120	LFQ intensity 121	LFQ intensity 122	LFQ intensity 123	LFQ intensity 13	LFQ intensity 14	LFQ intensity 15	LFQ intensity 16	LFQ intensity 17	LFQ intensity 18	LFQ intensity 19	LFQ intensity 2	LFQ intensity 20	LFQ intensity 21	LFQ intensity 22	LFQ intensity 23	LFQ intensity 24	LFQ intensity 25	LFQ intensity 26	LFQ intensity 27	LFQ intensity 28	LFQ intensity 29	LFQ intensity 3	LFQ intensity 30	LFQ intensity 31
NP_001010975.1	17.9567	18.5293	20.5313	20.5683	18.6025	19.7284	NaN	17.635	16.0221	18.3633	17.6923	19.1644	18.7134	19.178	19.2935	21.715	22.4584	21.6461	22.4924	22.6472	20.4129	21.4377	20.174	18.1651	21.5957	21.8294	20.2283	21.6348	19.344	18.4887	19.8196	19.9273	NaN	18.4205	19.2856	19.1208	21.6584	13.5349	20.8855	18.6079	19.5563	18.1387	NaN	18.1721	18.6428	20.1415	23.5465	18.6646	17.8332
NP_001011563.1	18.0655	NaN	21.1599	18.0953	15.3745	NaN	18.9867	17.4205	16.534	16.1087	NaN	15.0031	NaN	NaN	19.2038	13.9516	NaN	NaN	16.9327	NaN	15.3646	NaN	13.4961	NaN	NaN	17.9388	NaN	NaN	NaN	NaN	NaN	NaN	NaN	NaN	NaN	NaN	NaN	16.92	NaN	NaN	NaN	NaN	NaN	NaN	NaN	NaN	NaN	NaN	NaN
NP_001011564.1	16.9391	17.1979	15.1668	17.047	NaN	18.3797	NaN	18.6482	18.0756	17.6628	16.7826	17.8535	NaN	16.5618	17.2159	16.4108	17.9481	15.9505	16.4561	15.8158	15.3619	16.7551	16.9035	NaN	NaN	15.5332	16.926	17.3375	NaN	NaN	NaN	NaN	NaN	NaN	NaN	NaN	NaN	NaN	NaN	NaN	NaN	NaN	16.9576	NaN	NaN	NaN	NaN	18.2053	NaN
NP_001011570.1	NaN	NaN	16.2386	15.8758	NaN	NaN	NaN	NaN	NaN	NaN	NaN	NaN	NaN	NaN	NaN	NaN	18.1407	NaN	NaN	18.2159	16.9137	17.4128	NaN	NaN	16.9663	17.9992	NaN	17.6507	NaN	NaN	NaN	NaN	NaN	NaN	NaN	16.7946	NaN	NaN	NaN	NaN	NaN	NaN	NaN	NaN	NaN	NaN	NaN	NaN	NaN
NP_001011572.1	25.3043	24.9465	25.7655	26.1602	24.6845	25.384	25.4504	28.2298	28.9365	25.1981	25.9929	24.5964	26.0872	25.9521	25.541	24.5021	24.2395	24.4514	24.4184	22.7573	25.2943	24.1782	25.1794	25.1149	24.3469	24.1609	24.9774	23.9196	24.6657	25.866	24.8762	25.111	25.3213	25.6076	25.6885	24.6076	24.706	25.3259	24.9172	25.154	26.3555	25.6328	25.9067	25.2777	27.1611	25.4648	23.9237	25.6963	24.8956
NP_001011574.1	NaN	16.6625	15.9448	15.6099	17.1363	NaN	NaN	15.9904	19.3593	NaN	NaN	17.4624	NaN	NaN	16.9956	NaN	NaN	NaN	13.7958	NaN	NaN	NaN	13.6428	NaN	NaN	NaN	NaN	NaN	NaN	NaN	NaN	NaN	NaN	NaN	NaN	NaN	NaN	NaN	NaN	NaN	NaN	16.0322	18.4149	16.3249	NaN	NaN	NaN	18.3487	NaN
NP_001011578.1	27.7085	30.2283	29.106	28.3412	29.3022	27.9916	28.2786	29.1093	29.3881	29.0772	27.4597	28.2786	30.2242	29.1891	28.8192	27.6512	27.7675	27.5085	27.1219	27.3973	29.0268	27.9736	26.4631	29.7409	27.6737	27.2983	27.256	28.0359	29.7055	30.3601	29.3527	29.5476	29.9459	29.0613	29.6834	28.1759	28.9932	28.3265	28.739	28.3708	27.8386	29.9732	29.6512	29.2564	27.2331	29.4528	27.8466	29.3751	28.935
NP_001011579.1	22.8047	23.3047	24.2811	24.4341	24.3811	23.5237	17.3922	21.5849	25.4691	21.3261	21.7553	25.3166	16.5426	20.9697	23.7329	21.6054	20.8685	21.8278	21.818	23.7611	21.3994	20.7801	21.2177	21.3518	21.7235	21.861	24.0349	23.4305	19.5448	21.0752	18.8962	NaN	NaN	NaN	12.3587	23.1669	12.9927	NaN	16.2836	13.0703	20.2856	23.3228	25.5764	23.4472	23.3449	18.5154	NaN	24.1009	19.2908
NP_001011580.1	18.4988	NaN	20.0374	20.4866	20.297	19.2293	NaN	NaN	19.8054	NaN	NaN	19.7722	NaN	NaN	18.4115	19.0706	18.6555	NaN	18.4031	20.4781	18.6879	17.5474	18.5957	NaN	NaN	16.001	NaN	NaN	NaN	NaN	NaN	NaN	NaN	NaN	NaN	18.9996	NaN	NaN	NaN	NaN	NaN	NaN	21.3676	NaN	19.6239	NaN	NaN	20.7608	NaN
NP_001011583.1	20.4235	16.9593	21.4416	21.8231	21.066	20.6528	22.2751	22.549	22.9548	21.9923	20.213	21.1897	18.8305	20.7731	22.3039	20.2882	20.0709	21.0702	20.5785	18.3906	21.9494	20.1292	19.737	18.6677	19.4554	21.4218	21.7698	20.1618	20.426	20.4137	18.4329	NaN	20.0664	19.5153	16.8249	20.2575	17.9716	19.4321	18.7891	20.0564	20.9955	21.3831	20.4322	21.0282	21.3661	19.5646	19.9801	22.3193	20.6072
XP_026300310.1;NP_001011584.1	12.2882	22.512	22.5275	20.1983	17.6892	20.0662	18.4304	22.0361	19.8573	15.7957	NaN	NaN	NaN	17.8155	20.653	19.0525	22.2389	21.2764	21.1974	18.3799	16.0345	16.0339	18.1358	18.4964	15.8618	17.468	15.3403	14.5094	NaN	17.3903	18.0495	14.9788	15.2798	NaN	NaN	NaN	21.6409	NaN	NaN	21.5755	NaN	NaN	19.0451	NaN	18.3175	25.42	17.4733	22.5826	22.372
NP_001011589.1	16.2899	16.3627	NaN	NaN	15.0234	17.4706	NaN	17.9915	16.8776	15.4994	NaN	18.7013	NaN	NaN	18.4066	15.9675	NaN	NaN	16.1459	16.2866	NaN	16.6178	NaN	16.6141	17.3831	17.1523	NaN	NaN	NaN	NaN	NaN	NaN	13.3177	NaN	NaN	NaN	16.187	NaN	13.8747	NaN	NaN	NaN	NaN	16.8738	17.5553	NaN	NaN	NaN	NaN
XP_006562266.1;NP_001011592.1	NaN	15.1384	14.3589	15.8316	NaN	13.9611	NaN	NaN	NaN	NaN	NaN	NaN	NaN	NaN	NaN	NaN	NaN	NaN	14.6742	17.3755	NaN	NaN	16.478	NaN	17.2587	NaN	15.4891	NaN	NaN	NaN	NaN	NaN	NaN	NaN	NaN	15.4919	NaN	NaN	NaN	NaN	NaN	NaN	NaN	NaN	NaN	NaN	NaN	NaN	NaN
NP_001011598.1	NaN	NaN	NaN	NaN	NaN	14.9034	NaN	17.1952	18.2759	NaN	NaN	19.864	NaN	NaN	NaN	NaN	NaN	NaN	NaN	16.2431	NaN	14.6251	NaN	15.3129	16.2919	14.7046	14.6775	NaN	NaN	NaN	NaN	NaN	16.7726	NaN	NaN	NaN	NaN	NaN	NaN	NaN	NaN	NaN	16.7485	NaN	NaN	NaN	NaN	15.6135	NaN
NP_001011599.1	16.0837	16.1307	20.5928	18.5188	18.305	18.1683	NaN	15.5029	22.5512	15.3708	16.6154	19.602	NaN	15.0527	17.886	NaN	NaN	15.3852	15.8031	17.9644	NaN	16.6857	NaN	14.868	17.343	15.5832	18.1717	16.9604	NaN	16.2358	13.2716	NaN	NaN	NaN	14.0005	NaN	NaN	NaN	NaN	13.0289	14.1642	17.9717	21.2501	17.7417	NaN	NaN	14.2664	21.903	NaN
NP_001011601.1	19.7657	20.6853	23.125	23.3639	22.1908	21.9497	17.0161	20.7882	25.4287	20.6945	20.6351	23.7785	NaN	19.9446	21.2906	20.5669	20.1885	19.8335	20.0625	22.6931	19.6173	20.5407	20.2967	12.997	20.4597	21.2768	23.4091	21.6686	NaN	19.5137	NaN	NaN	13.8607	13.7788	NaN	22.2057	17.3227	NaN	NaN	NaN	18.4999	22.261	23.6917	21.2896	21.8443	17.2509	15.1601	21.7503	NaN
NP_001011607.1	NaN	25.1799	23.3981	26.0745	22.5265	25.2462	18.4506	22.5602	21.9089	18.226	20.1293	22.9059	20.783	22.6835	21.8471	19.6762	21.2084	21.1366	19.7527	19.3418	20.1056	17.9081	NaN	20.8766	16.866	17.862	NaN	16.9872	19.6289	22.2491	NaN	20.937	20.7953	19.9947	20.1934	NaN	26.0227	21.9945	24.8619	22.4395	NaN	20.1322	21.7944	19.3467	20.0868	25.5033	20.0232	23.7329	23.8828
NP_001011608.1	19.423	21.8122	20.0878	19.2779	19.5421	18.262	18.572	20.6232	23.2784	19.5747	16.8851	21.1221	18.8326	19.62	19.2867	19.4272	18.3777	NaN	17.5884	19.1274	19.288	17.7529	17.2515	19.543	19.2663	17.2168	18.6772	17.9445	16.5399	19.2582	19.0231	18.7636	13.3534	19.1431	17.5737	17.2087	NaN	18.7521	19.6083	14.48	17.3532	19.8561	18.3477	NaN	NaN	NaN	NaN	21.121	17.8063
NP_001011610.1	17.5601	NaN	20.8404	20.0593	18.9114	18.0718	NaN	16.9683	23.4144	17.1227	17.3119	18.8338	NaN	NaN	19.4338	NaN	12.7165	14.5706	16.811	18.1863	NaN	16.1556	14.0519	NaN	NaN	14.8587	19.4368	16.3202	14.1077	NaN	14.2229	NaN	NaN	NaN	NaN	19.2025	NaN	NaN	NaN	NaN	14.1684	NaN	21.4743	17.7558	17.0754	NaN	NaN	20.2923	NaN
NP_001011612.1	NaN	NaN	18.0369	17.6095	NaN	18.0078	NaN	NaN	NaN	NaN	NaN	NaN	NaN	NaN	NaN	NaN	NaN	NaN	NaN	NaN	NaN	16.948	NaN	NaN	NaN	NaN	NaN	NaN	NaN	NaN	NaN	NaN	NaN	NaN	NaN	NaN	NaN	NaN	NaN	NaN	NaN	NaN	NaN	NaN	NaN	NaN	NaN	NaN	NaN
NP_001011614.1	NaN	17.2422	21.5782	22.8368	18.1435	23.4538	16.3992	20.2241	19.4962	NaN	20.6336	21.8741	16.1236	21.6025	20.9843	14.3703	NaN	NaN	NaN	NaN	NaN	13.1455	15.1443	16.9064	NaN	10.2859	14.3822	NaN	NaN	17.244	21.7077	17.8817	NaN	16.3686	17.5025	NaN	23.1069	20.7946	22.1094	19.6273	NaN	NaN	14.2778	NaN	NaN	NaN	NaN	17.2044	NaN
NP_001011615.1	NaN	NaN	21.1085	19.0644	18.1293	19.0871	NaN	21.7036	20.1986	21.7986	19.6002	20.2407	18.6091	NaN	19.6275	NaN	NaN	NaN	NaN	13.2645	NaN	NaN	NaN	NaN	NaN	NaN	NaN	NaN	18.3632	NaN	18.8365	18.8575	19.8007	18.2657	22.9038	NaN	NaN	20.4504	18.9832	21.0409	18.2085	16.5104	20.4011	NaN	19.1961	21.5285	NaN	17.8378	16.3969
XP_016767767.2;NP_001011618.1	NaN	16.5219	18.2532	NaN	NaN	18.606	NaN	19.8812	NaN	NaN	NaN	NaN	NaN	NaN	NaN	NaN	NaN	NaN	NaN	17.342	16.3473	NaN	NaN	13.7534	NaN	NaN	NaN	NaN	NaN	NaN	15.0979	NaN	NaN	NaN	NaN	14.8151	15.835	NaN	NaN	16.9272	NaN	NaN	NaN	NaN	NaN	18.3036	NaN	NaN	NaN
NP_001011619.1	NaN	16.0867	16.5655	19.1044	NaN	18.0074	NaN	NaN	NaN	NaN	NaN	15.3825	NaN	14.4538	NaN	NaN	NaN	NaN	NaN	NaN	NaN	NaN	NaN	NaN	NaN	NaN	NaN	NaN	NaN	NaN	18.499	NaN	14.3794	17.3142	NaN	16.9721	20.3648	17.4494	16.2994	NaN	NaN	NaN	NaN	NaN	NaN	18.9757	NaN	NaN	NaN
NP_001011622.1	NaN	16.8337	NaN	NaN	NaN	NaN	NaN	NaN	19.1263	NaN	NaN	16.4966	NaN	NaN	NaN	NaN	NaN	NaN	NaN	NaN	NaN	15.5947	NaN	14.8769	NaN	NaN	NaN	NaN	NaN	NaN	NaN	NaN	NaN	NaN	NaN	NaN	NaN	NaN	NaN	NaN	NaN	NaN	NaN	NaN	NaN	NaN	NaN	20.1874	NaN
NP_001091636.1;NP_001011626.2	20.0099	21.4075	21.883	21.627	21.6987	21.1115	22.4417	21.8706	19.8456	21.6016	21.6252	21.0893	21.7269	20.9616	21.1242	21.3351	21.3649	21.7389	21.4057	21.6594	21.86	20.7726	19.4747	21.8587	19.0722	21.4735	21.7308	20.7238	20.4927	21.3864	21.7851	21.3742	21.9016	20.2032	21.6286	15.8231	21.5917	21.3664	21.3429	21.3011	21.4188	21.5639	22.0389	21.8973	22.3139	21.7889	20.164	19.3729	22.0894
NP_001011627.1	23.5247	24.1884	23.1962	23.353	23.5813	23.1466	23.4581	25.0305	25.3309	23.5463	22.0684	24.0721	24.5298	23.9146	24.4012	22.2152	21.9018	21.6058	21.8843	21.9635	23.1787	22.4608	21.3278	24.0739	22.952	21.5962	21.0589	22.3993	23.4009	23.8719	23.3803	23.3469	23.5169	23.8807	24.2508	22.5561	22.7157	23.6758	22.6837	22.7554	24.1475	24.5235	24.1151	23.0166	23.2588	22.9432	22.7273	24.1772	23.5892
XP_006566907.1;XP_006566906.1;NP_001011628.1	NaN	NaN	20.6049	16.9334	19.7638	17.2618	NaN	18.8683	NaN	20.1808	19.8582	19.7994	NaN	15.9829	20.1746	NaN	19.557	17.6407	NaN	16.4223	18.0157	20.4231	17.4148	NaN	20.573	16.9417	NaN	16.292	NaN	NaN	NaN	NaN	NaN	NaN	NaN	18.9424	NaN	NaN	NaN	NaN	NaN	NaN	NaN	NaN	17.1044	NaN	NaN	NaN	NaN
XP_006568213.1;NP_001011630.1	22.0317	22.2179	21.8989	22.1801	19.969	21.8554	20.7468	21.4572	19.0286	20.3302	20.5003	20.1941	21.3272	20.173	20.5046	22.2177	21.6325	20.7179	21.9338	21.7097	20.7051	21.2158	18.543	23.2734	20.7815	21.8589	22.2332	21.6622	21.6564	22.4489	22.0884	22.3916	22.6753	22.338	22.8571	21.5408	21.721	22.9845	22.1483	22.6075	21.5699	22.4152	22.2801	22.2442	22.4919	21.1151	20.4884	21.5234	21.602
NP_001011636.1	NaN	NaN	23.7344	18.0033	18.2766	NaN	NaN	16.1217	17.3233	16.9381	NaN	NaN	NaN	17.2348	NaN	NaN	NaN	NaN	NaN	NaN	17.6433	14.7082	NaN	NaN	NaN	17.2351	16.2286	NaN	NaN	NaN	NaN	NaN	NaN	NaN	NaN	14.6429	NaN	NaN	NaN	NaN	NaN	NaN	NaN	NaN	NaN	NaN	NaN	NaN	NaN
NP_001011640.1	17.7027	18.9517	18.0005	18.9217	18.2039	18.0898	18.4402	19.4986	20.5893	18.1666	17.0739	17.5954	18.5237	19.3117	19.8209	16.6417	16.9849	NaN	16.4383	NaN	NaN	16.6359	15.7413	19.0654	17.1129	18.8621	17.8243	17.0991	18.0181	NaN	18.427	18.8676	17.8526	18.1223	19.3822	17.1554	NaN	18.7513	13.8063	16.6637	17.4853	19.3973	18.4985	18.7295	19.8604	18.9951	16.9867	18.1385	18.6156
XP_006563266.1;NP_001012431.1	21.0998	21.0673	20.785	20.9174	21.0727	20.9418	21.2963	21.911	21.2919	20.3654	21.1289	21.0154	19.9117	20.9567	22.0096	19.5642	20.5215	21.341	19.9241	19.0451	20.667	19.7784	20.5819	19.7343	20.0921	19.9623	19.9118	19.6182	19.681	20.9637	20.8595	20.5193	21.0029	19.9576	NaN	21.4931	21.1185	21.7115	21.1951	21.6747	20.9111	20.5239	21.6322	21.0238	20.6038	21.8755	20.7649	20.8666	21.8752
XP_016767538.1;XP_016767537.1;XP_016767536.1;XP_016767535.1;XP_006569952.1;NP_001013377.2	NaN	22.925	21.9317	19.6793	19.9669	20.9425	16.6636	22.3043	20.0841	17.3987	NaN	16.5158	NaN	20.7534	21.1857	18.977	22.3247	22.222	20.2298	19.2669	NaN	15.267	14.6636	16.4835	14.1658	16.2048	NaN	NaN	NaN	15.4039	15.9465	NaN	NaN	13.4959	NaN	15.7462	22.4185	16.1058	15.9089	21.9391	NaN	13.4819	18.414	NaN	16.1771	25.4897	14.9254	22.7546	21.8244
NP_001014429.1	17.1306	18.1742	21.1685	21.0388	20.7619	19.7062	15.7692	18.6425	20.9778	17.2861	16.4706	21.5512	13.7404	16.1197	19.4604	NaN	15.6686	16.2815	16.0758	18.2222	16.1964	16.7746	15.426	15.2023	NaN	NaN	19.1349	19.2766	NaN	NaN	NaN	NaN	NaN	NaN	NaN	18.2079	NaN	NaN	NaN	NaN	NaN	16.4339	21.301	18.2919	19.006	NaN	NaN	20.2779	NaN
NP_001014994.1;XP_026298414.1;XP_026298412.1	22.5465	22.0306	21.8781	22.0925	22.0963	22.198	21.9611	22.2411	21.0938	22.2622	22.1879	22.3747	22.5117	21.9908	22.2658	22.7835	22.2398	22.175	22.3299	22.6324	22.4854	22.5598	22.5187	22.547	22.3819	22.4634	22.9214	22.8504	22.2538	22.2441	21.8058	21.8903	22.63	21.9584	22.2066	22.1062	21.8955	22.1951	22.1185	22.3412	21.9956	21.8812	21.9509	22.3908	22.1114	21.2333	21.4373	22.0791	21.987
NP_001019868.1	21.9661	21.9118	22.0683	22.2854	23.9172	22.9413	20.9017	22.7962	22.6898	23.6259	23.679	23.2845	21.2919	22.2014	23.4759	22.1029	21.5639	22.3289	21.3405	21.2902	21.3072	21.7265	23.8088	21.5365	21.8367	21.3746	22.1138	22.1658	20.965	21.0885	20.1817	18.645	21.7988	20.1134	20.4778	21.5913	20.8457	20.9222	19.2255	20.6088	21.5422	20.9313	22.3569	22.2926	22.5716	21.8143	20.0091	23.2843	20.8843
NP_001035295.1	19.8303	18.8724	17.9908	17.9179	17.8983	19.5447	17.8535	19.2953	19.3157	NaN	19.2708	NaN	NaN	NaN	19.4311	NaN	NaN	NaN	17.4089	NaN	NaN	NaN	NaN	NaN	NaN	15.1912	19.7282	NaN	NaN	NaN	NaN	NaN	NaN	NaN	NaN	16.8943	NaN	NaN	NaN	NaN	NaN	NaN	NaN	NaN	17.6227	NaN	16.6755	NaN	17.1029
NP_001035296.1	21.9303	21.7998	21.6254	21.6168	21.971	22.8545	21.0617	22.4425	23.4906	22.2051	23.2804	21.3434	17.2568	21.83	22.0888	20.9543	20.6141	19.5961	20.1623	20.5961	20.4534	19.4589	19.1511	NaN	19.3122	21.2377	21.1762	20.901	NaN	17.1742	17.054	NaN	16.7398	16.5346	16.476	21.1995	15.6417	19.9833	NaN	NaN	20.8062	20.5914	20.7133	20.8202	21.192	18.9013	20.1225	20.3967	19.3349
NP_001035297.1	19.6352	19.5893	19.3825	18.9444	20.0148	20.9308	19.6505	19.74	21.3101	19.4472	20.7067	20.8835	NaN	19.5821	19.5414	19.8344	18.8807	18.4036	18.5687	18.879	19.2246	19.3794	NaN	NaN	17.4997	20.0433	19.8008	19.2918	NaN	16.3714	NaN	NaN	NaN	NaN	NaN	19.5227	NaN	18.2951	NaN	NaN	17.6684	15.8503	20.799	18.5041	17.9293	NaN	17.7396	17.5602	18.0681
XP_016772293.1;NP_001035299.1	16.6821	16.7884	18.5037	17.7062	NaN	18.76	NaN	NaN	17.9259	NaN	19.0086	NaN	NaN	NaN	NaN	NaN	NaN	NaN	NaN	NaN	NaN	NaN	NaN	13.9672	NaN	NaN	NaN	NaN	NaN	13.4122	NaN	NaN	NaN	NaN	NaN	NaN	NaN	NaN	NaN	NaN	NaN	NaN	NaN	NaN	NaN	NaN	NaN	16.7879	NaN
XP_026298408.1;XP_006567396.1;XP_006567395.1;NP_001035311.1	22.1359	22.2101	21.3124	22.0839	21.2206	21.6842	NaN	21.5357	21.6382	19.0951	18.4936	17.4721	NaN	21.9906	21.6533	20.1186	19.2266	19.5139	NaN	16.9658	21.5098	18.7233	19.0693	22.6515	20.2495	18.355	21.4493	19.8235	21.7698	22.828	21.5432	20.2295	21.4514	21.6585	21.7407	20.4428	19.3196	17.6079	20.7556	19.9601	21.5655	22.5521	22.4974	22.4327	22.2824	21.8877	20.5343	22.8305	22.2239
NP_001035313.1	24.5095	21.9634	23.0951	23.1469	22.119	22.9139	22.2825	23.602	25.497	21.8988	23.8761	22.3778	22.8534	22.9029	23.1645	22.5886	22.9201	21.9153	22.5055	22.9057	22.3843	22.2682	22.5595	21.013	23.4016	22.4323	22.9838	22.1492	21.9728	22.4983	22.8833	22.9743	23.0274	23.457	23.2957	24.1602	22.202	21.6072	22.7273	22.3749	21.7043	22.69	23.724	22.5632	21.5643	23.8466	22.702	23.4447	20.9873
NP_001035314.1	17.8041	NaN	15.7747	17.3017	18.3607	17.4933	NaN	19.9556	21.6122	NaN	18.3289	17.2073	NaN	21.3455	18.2578	19.394	18.3755	NaN	17.8502	17.2365	18.4961	18.7963	16.8877	NaN	NaN	18.641	NaN	NaN	NaN	NaN	NaN	NaN	NaN	17.3752	NaN	NaN	NaN	NaN	NaN	NaN	18.9656	18.6405	19.1734	18.8761	NaN	18.1642	NaN	20.1222	16.9702
NP_001035317.1	20.7227	21.3794	19.8094	21.51	21.0521	22.4638	18.004	21.931	23.6352	19.4068	21.7651	22.2623	NaN	21.8268	20.3198	15.563	17.8005	15.2273	18.111	18.4298	NaN	17.3836	NaN	17.3505	NaN	16.6726	19.9776	17.3358	17.8233	NaN	16.6579	NaN	NaN	NaN	NaN	18.6041	NaN	17.1483	NaN	NaN	19.4231	20.1283	20.8455	17.4458	21.2904	19.3617	19.1208	19.8307	18.1614
NP_001035323.1;XP_006559404.1;XP_006559403.1;XP_016772392.1	NaN	NaN	19.7733	NaN	NaN	NaN	17.0264	16.8894	NaN	NaN	13.9875	15.7273	NaN	NaN	18.6847	15.6639	NaN	NaN	NaN	NaN	NaN	16.3759	14.6613	NaN	16.4338	17.4406	14.7645	16.4374	NaN	NaN	NaN	NaN	15.1499	NaN	NaN	16.2802	NaN	NaN	NaN	NaN	NaN	NaN	NaN	14.9215	NaN	15.2081	NaN	17.5125	NaN
NP_001035326.1	NaN	17.2123	17.3123	21.7237	20.2798	20.0084	20.2417	23.1318	22.1417	14.6196	19.6152	24.4832	15.2866	22.288	21.3427	23.5773	23.392	18.947	18.0669	21.0898	21.6259	12.8438	18.3904	17.6303	22.379	21.8918	22.4268	20.8678	NaN	NaN	NaN	NaN	14.9794	15.9083	NaN	16.8782	NaN	10.4048	NaN	NaN	17.1358	18.426	18.1323	16.0925	15.3392	15.5762	NaN	16.602	17.7163
XP_026296888.1;XP_016767980.1;XP_006557551.1;XP_006557550.1;XP_016767978.1;XP_006557548.1;XP_006557547.1;NP_001035348.1;XP_006557549.1	16.0398	NaN	17.1502	16.1675	NaN	NaN	NaN	16.3135	16.0292	NaN	16.6053	NaN	NaN	NaN	16.3387	16.0728	NaN	NaN	NaN	NaN	NaN	NaN	NaN	NaN	NaN	NaN	NaN	NaN	NaN	NaN	15.8623	NaN	NaN	15.6217	NaN	16.5512	NaN	NaN	NaN	NaN	NaN	NaN	NaN	13.5665	NaN	14.7547	NaN	NaN	15.5697
NP_001035349.1	23.5147	24.0853	22.7998	23.3806	22.5548	23.6202	24.098	25.2214	25.8198	23.6273	23.4568	23.4598	22.8907	24.2606	24.0736	23.3499	22.892	21.9943	22.6576	22.7016	23.3562	21.9589	22.8452	23.8161	22.8887	22.7924	23.097	22.7515	22.4884	23.4828	22.5682	22.6219	22.8178	22.208	23.1262	23.3878	22.2935	23.2444	22.6043	21.9401	23.4946	23.9055	23.7949	23.8528	23.3176	23.7088	22.2179	24.786	23.7864
NP_001035353.1	15.8343	NaN	16.2078	NaN	NaN	NaN	NaN	NaN	NaN	14.9408	NaN	NaN	NaN	NaN	NaN	15.6186	NaN	15.5885	NaN	NaN	NaN	15.9519	NaN	NaN	NaN	15.5412	NaN	16.0717	NaN	NaN	NaN	NaN	NaN	NaN	NaN	NaN	NaN	NaN	NaN	NaN	NaN	NaN	NaN	NaN	NaN	NaN	NaN	NaN	NaN
NP_001035357.1;XP_026295137.1;XP_026295136.1	19.3173	16.6994	17.8959	17.2376	16.1451	16.0264	NaN	17.4933	16.7324	17.0545	16.3188	NaN	NaN	NaN	NaN	NaN	NaN	NaN	15.1411	14.7851	16.4423	12.6917	NaN	NaN	15.8717	16.6223	16.0063	16.1528	NaN	NaN	NaN	15.873	15.9817	15.4267	14.8844	17.1646	NaN	NaN	15.338	NaN	16.0998	16.8167	NaN	NaN	NaN	15.7841	16.8147	17.1719	15.7186
XP_016768084.1;NP_001071287.1	NaN	NaN	17.1147	NaN	NaN	NaN	NaN	16.6028	17.4877	15.821	NaN	NaN	NaN	NaN	16.0555	NaN	NaN	NaN	NaN	NaN	NaN	NaN	NaN	NaN	16.9185	NaN	16.4275	NaN	NaN	NaN	NaN	NaN	NaN	NaN	NaN	15.9044	NaN	NaN	NaN	NaN	NaN	NaN	NaN	NaN	NaN	16.9989	NaN	17.4345	NaN
NP_001071288.1	19.7376	19.5172	16.9051	19.2908	18.1772	20.1064	NaN	20.2339	18.3551	18.3801	19.5551	17.6303	18.3154	20.4444	17.6913	19.1356	18.5056	18.4257	19.7937	18.7624	18.4352	19.4096	19.6015	20.1962	17.1619	18.9411	18.9074	18.5063	18.7693	17.9012	18.4668	17.6315	17.607	NaN	18.7694	19.1062	18.2769	18.4155	18.221	17.8051	19.7598	19.9222	19.4991	19.7947	19.8336	19.6396	19.3722	19.7755	19.9617
XP_026298774.1;XP_026298734.1;XP_026298706.1;XP_026298647.1;NP_001071291.1	NaN	NaN	19.7336	17.8216	18.9418	18.2887	18.4663	18.0888	NaN	18.4718	20.5188	18.3326	18.1627	16.5005	20.1138	17.7138	18.1003	17.3608	19.2256	NaN	19.6908	18.7267	19.226	17.7556	18.9423	18.8988	17.9042	20.0126	NaN	18.6051	15.7247	18.4212	18.5653	NaN	17.6675	16.7074	16.2231	17.3549	16.2352	17.8977	19.5203	18.5703	18.5407	18.2345	19.8037	18.5112	17.8972	18.9395	18.2414
NP_001090623.1	25.0467	25.313	24.5638	25.6862	25.204	25.9127	24.7009	24.7642	24.9595	24.8603	24.1584	25.1218	25.208	25.459	24.6009	24.898	24.5524	24.8054	24.8312	24.6486	24.8302	25.2074	25.6001	25.5604	24.7588	25.3263	25.3502	24.5684	24.843	25.4342	25.8826	24.9519	25.5413	24.975	25.4744	24.7766	25.9636	25.0812	24.8732	24.3694	25.1368	24.8279	25.3477	25.3635	25.1117	24.9742	24.6444	25.3845	24.9622
NP_001104234.1	26.0625	25.2687	24.2689	25.7851	23.5996	26.0351	24.5272	23.5574	25.2325	25.7036	24.5614	24.4475	25.8518	24.732	24.5065	23.7821	25.1588	24.6571	24.6063	22.7977	24.6489	24.5232	22.6959	25.6005	25.227	24.6833	24.929	25.6077	25.5253	25.6215	24.3331	25.1762	25.0534	25.0857	26.0401	25.3601	24.7358	23.7224	24.1417	23.8179	22.4357	23.4935	25.2281	23.753	24.002	25.1363	24.7221	26.1694	25.6174
NP_001107670.1	21.9734	22.3764	22.0548	22.415	22.1386	21.864	22.7489	22.1698	23.7806	22.9818	20.81	22.5281	22.0043	21.9851	22.1213	20.7327	20.6387	20.3145	18.7952	19.1113	21.8932	18.55	19.7584	22.1813	20.0171	20.2262	22.3327	21.1042	20.7808	22.3363	21.6856	20.8311	21.8321	22.445	22.1158	21.6428	20.5877	21.5619	20.9436	20.7368	22.165	22.5696	23.5296	22.9614	21.6145	23.3439	19.6161	23.3776	22.0162
NP_001119715.2;XP_026299326.1	20.7981	21.6297	20.4116	21.0276	17.1952	20.0776	17.0362	21.8581	21.8399	19.7378	16.9173	19.7914	20.1796	20.1417	18.4546	16.5147	19.6583	18.0753	18.5495	14.4378	17.4332	17.8045	16.8838	20.5083	18.1799	18.6074	18.223	18.6855	19.5788	19.5018	21.2123	18.8574	20.0481	18.7356	19.6587	15.7013	18.5623	20.8249	18.3656	19.7571	18.995	19.4697	15.6146	17.8308	NaN	23.0639	15.0884	20.1822	19.4985
NP_001128420.1;XP_006570331.1;XP_016770146.1	15.4267	17.017	19.7523	16.999	17.3914	16.4511	NaN	17.4448	NaN	17.1809	18.6793	NaN	NaN	NaN	17.3496	17.2382	18.0255	17.7437	17.2871	17.6955	18.6355	18.1986	18.1398	17.6309	17.0007	18.8282	17.8352	18.6746	18.6274	17.0462	16.4433	NaN	17.3447	15.6376	17.3692	NaN	NaN	NaN	NaN	NaN	18.217	NaN	17.5916	18.1081	19.289	18.2341	17.4318	16.3078	17.8339
XP_016767020.2;NP_001128421.1;XP_016767019.2;XP_016767018.2;XP_016767017.2	NaN	NaN	NaN	NaN	NaN	NaN	NaN	NaN	NaN	NaN	NaN	NaN	NaN	15.728	NaN	NaN	NaN	NaN	NaN	NaN	NaN	NaN	NaN	NaN	NaN	NaN	14.6887	15.9637	NaN	NaN	NaN	NaN	NaN	NaN	NaN	NaN	NaN	NaN	NaN	15.3148	NaN	NaN	NaN	NaN	NaN	NaN	NaN	NaN	NaN
NP_001129207.1	20.5843	19.9342	23.1976	21.4006	21.1776	20.7319	22.3096	22.113	20.5908	21.7951	21.0283	20.8918	19.238	20.8247	21.8854	20.805	20.4536	20.0971	20.8786	20.607	21.2607	20.6743	20.9386	19.6855	21.0152	21.3072	21.6189	21.2712	17.4674	19.2297	19.1938	19.8752	20.398	18.4354	20.0222	19.8516	19.2173	19.0138	19.1579	20.3392	21.0591	20.3722	19.9883	20.4264	19.9379	19.5188	20.5588	20.1391	19.2463
NP_001129659.1	19.0105	17.6137	18.3997	17.7997	19.1391	17.6431	18.0284	18.4862	NaN	18.5046	18.4231	17.6735	NaN	18.4752	18.7184	18.9144	NaN	17.1627	18.8335	18.9968	18.4179	18.1184	14.549	18.7005	17.4125	17.835	18.8705	19	17.9601	NaN	18.4955	16.6283	NaN	15.459	NaN	18.1827	NaN	18.824	18.243	18.6441	19.4367	17.1088	19.3376	19.1785	19.4637	18.5032	12.6928	18.6351	18.2192
XP_006564307.1;NP_001136081.1	19.8547	20.551	20.784	20.6117	20.2029	19.4044	21.3364	21.1883	20.771	21.2968	21.4253	19.7204	19.4584	20.9656	21.5468	21.3279	20.6925	20.8942	21.374	21.7883	21.5797	20.6008	21.1983	19.3563	20.6933	20.6386	20.9276	21.0227	19.8373	19.9905	18.2343	20.8225	19.6561	19.8534	19.4604	20.2125	19.7058	20.8412	20.2149	20.7277	18.9782	20.6526	20.2005	19.7603	21.303	18.3971	19.888	20.9895	20.0542
XP_026300665.1;NP_001138311.1	18.3486	17.3195	18.6134	NaN	NaN	17.5434	18.599	19.1281	NaN	18.3619	16.711	17.701	17.234	18.0358	18.3098	NaN	NaN	NaN	NaN	NaN	17.8811	16.0156	17.132	17.4558	16.6908	NaN	NaN	NaN	16.835	17.3425	NaN	17.05	18.152	17.9872	NaN	16.7089	18.4073	NaN	16.5961	NaN	18.1061	18.8611	NaN	NaN	NaN	19.0449	NaN	NaN	15.0647
NP_001153520.1	23.2066	21.5961	22.888	23.5001	22.0021	23.189	21.3515	20.9886	20.5321	20.542	21.9294	23.4363	22.0654	22.5373	22.5075	24.0425	23.799	22.9866	24.4014	24.5343	22.3514	23.5388	21.5979	21.7721	22.1034	23.5168	23.0743	23.3437	22.2912	19.8209	23.4958	22.7301	21.7562	22.7962	21.9748	23.2594	23.3058	22.9632	23.3415	22.463	22.3553	21.5852	22.6081	22.5627	22.653	23.7619	23.4968	20.9408	21.6504
NP_001153522.1	24.6385	24.2101	24.9632	24.0595	24.1713	24.0393	24.5083	24.3619	22.9025	24.3858	24.6789	23.9104	24.251	24.4898	24.6614	24.6742	24.4564	24.9356	24.542	24.6113	25.0908	24.6443	23.9574	24.3075	24.3108	24.6601	24.8944	24.6894	24.2778	23.7804	24.1269	24.532	24.1943	24.3962	24.27	24.3023	24.2487	24.3485	24.2324	24.4207	24.6815	24.4021	24.7064	24.6244	24.6301	24.2399	23.3318	23.7577	24.3015
NP_001153524.1	23.12	21.4083	23.0168	23.3826	21.3586	22.5993	20.4893	21.9039	19.9243	20.707	19.3399	22.1472	21.5043	22.5322	22.305	21.1814	22.0346	21.8135	21.5691	20.5366	20.8743	21.1958	18.5635	22.2739	20.9902	22.0129	21.7114	21.908	22.7257	20.3198	23.2832	21.8085	21.7599	21.4314	20.935	21.6816	22.7264	23.8459	22.8356	23.0473	20.403	20.3916	20.2303	20.5582	20.8375	23.3631	22.3686	20.4376	21.4941
NP_001153536.1	24.0044	23.4297	24.4935	23.5014	23.6908	23.4764	24.1558	23.4158	21.8714	23.7659	24.1115	23.6903	23.5742	23.9473	24.4653	23.9148	24.1012	23.8344	23.6562	24.0546	24.2656	23.992	22.9945	23.8003	24.0813	24.0616	23.9197	23.8509	23.4947	23.1016	23.3699	23.7876	23.8365	23.6548	23.5543	23.9419	23.2445	24.173	23.4357	23.9399	24.5021	24.0393	24.3359	24.4232	24.3936	23.7668	23.0885	24.001	24.2241
NP_001153544.1	21.3462	20.7033	20.5717	20.6883	20.8595	20.8431	20.9148	20.1984	18.7288	20.656	21.3456	20.6062	19.8785	20.5303	20.8237	21.9236	21.6248	21.5148	21.0544	21.8979	21.9588	21.5968	21.1399	20.4192	21.7407	21.3692	21.6255	21.4708	20.1301	20.3001	20.5609	20.262	19.5608	20.6094	20.2405	21.7582	20.3298	20.5551	18.9713	18.4519	21.1689	20.6568	21.3499	21.4256	19.7701	20.9469	19.8588	20.9314	20.7079
XP_026295756.1;NP_001153742.1	NaN	17.7008	20.7233	16.9228	17.2192	NaN	17.6016	16.3355	13.5968	17.1246	16.2138	NaN	16.6375	17.8235	19.465	NaN	NaN	NaN	NaN	NaN	17.0387	16.2588	NaN	15.7422	NaN	16.8745	15.9553	16.5334	18.3276	15.8526	14.991	16.0816	NaN	NaN	NaN	17.5853	NaN	NaN	NaN	15.7161	NaN	NaN	NaN	NaN	NaN	NaN	NaN	13.8918	13.1856
NP_001153877.1;XP_026302155.1;XP_026302159.1;XP_026302158.1	18.0574	15.9772	18.9715	17.9297	18.8578	18.7414	18.7309	17.1073	14.7168	18.8339	19.8183	NaN	16.907	18.9303	19.1387	17.88	18.218	19.1245	18.6497	19.1214	19.86	18.8337	17.6111	17.2029	19.6862	18.991	17.9612	19.3205	17.7836	18.1126	17.1022	17.4087	18.0831	17.3358	18.3516	18.2326	17.4585	18.8976	18.2136	18.669	18.5102	18.0547	17.0789	18.8632	18.4378	NaN	17.0944	18.8553	18.7372
NP_001155181.1	17.3768	NaN	14.8296	NaN	NaN	16.7453	NaN	NaN	NaN	NaN	18.1927	NaN	NaN	13.8043	NaN	NaN	NaN	NaN	17.4169	18.13	16.7163	NaN	NaN	NaN	18.4086	18.5694	17.5529	NaN	NaN	NaN	NaN	NaN	NaN	NaN	NaN	17.0369	NaN	NaN	16.5051	16.6217	NaN	NaN	NaN	NaN	16.57	16.5781	NaN	NaN	NaN
NP_001157186.1	21.3292	21.3609	20.5781	19.5524	19.1164	18.844	20.3797	21.9631	22.8176	20.9383	19.8825	19.5035	19.0438	21.3664	21.0955	17.1929	20.0422	18.6849	18.9313	17.058	20.7752	19.592	NaN	20.1024	17.2231	18.1588	19.2379	14.3799	20.8046	20.6773	19.0897	19.1407	21.0389	21.558	22.0771	18.7915	19.277	21.4062	19.1146	18.1219	20.9594	21.7163	21.1957	21.0715	20.6897	19.9836	15.2481	21.5345	20.4277
NP_001157187.1	19.2811	20.3121	20.4601	21.029	20.1139	19.5837	20.5202	21.2455	21.9797	20.4999	19.9503	19.6771	20.9868	20.8663	20.1225	18.9984	18.4602	18.8458	19.1316	18.2292	18.9067	19.003	19.1992	20.3609	19.1736	19.2222	19.1594	19.505	20.1644	20.8879	20.1406	20.1592	20.327	19.7796	21.0517	19.8779	19.724	NaN	19.6936	19.5201	20.2817	20.8953	20.9567	20.3496	20.6601	20.4244	19.9906	20.4756	20.1918
XP_006564106.1;NP_001157188.1	14.0752	17.3962	18.9057	17.4542	17.1312	16.9131	NaN	19.9638	18.3616	19.7273	17.8448	17.191	17.3062	18.1105	17.8981	14.5757	16.1939	NaN	15.8839	NaN	NaN	16.0154	17.1661	16.8175	NaN	16.4212	16.7311	17.3777	16.6948	NaN	NaN	17.0602	16.6726	15.9972	17.5606	NaN	NaN	NaN	NaN	NaN	18.5438	16.2101	18.3251	17.4687	NaN	17.5487	NaN	NaN	17.783
NP_001161808.1	NaN	NaN	NaN	NaN	NaN	NaN	16.117	NaN	NaN	14.722	16.2177	NaN	NaN	16.3017	16.2622	17.0051	16.4357	15.5254	15.3663	17.0193	15.8399	15.6349	NaN	NaN	15.1075	16.1457	NaN	15.9924	NaN	NaN	NaN	NaN	NaN	NaN	NaN	NaN	NaN	NaN	NaN	NaN	16.7454	NaN	NaN	NaN	NaN	NaN	NaN	NaN	NaN
NP_001161897.1	15.7079	NaN	NaN	NaN	NaN	16.1932	NaN	16.3972	NaN	NaN	NaN	16.0963	NaN	16.1987	NaN	NaN	NaN	NaN	16.2865	NaN	16.1072	16.1396	15.3353	NaN	16.1625	16.1592	NaN	16.0957	NaN	NaN	NaN	15.2231	NaN	NaN	NaN	NaN	NaN	NaN	NaN	NaN	NaN	NaN	17.951	NaN	NaN	NaN	NaN	NaN	NaN
NP_001164443.1	20.9446	19.1374	21.9736	22.4097	21.1868	22.9813	19.3365	17.9909	22.4882	21.8891	21.8128	22.1515	20.3269	22.2459	20.0526	19.1367	20.0674	20.9851	21.3326	20.9818	19.7839	21.1805	21.9869	20.5535	20.6848	20.5849	21.5274	20.6042	20.789	22.2064	20.5302	19.8755	19.4244	20.1158	20.4591	19.0896	21.4115	20.4377	20.1626	20.5999	20.255	20.8718	20.4262	20.4067	19.7256	21.0267	19.8716	21.6651	19.9891
NP_001164444.1	24.1777	24.1335	23.8809	23.892	24.4641	24.2326	25.1238	23.8485	22.0535	24.8218	24.8342	24.4058	24.5913	23.7112	24.7376	24.8296	23.988	24.2476	23.9922	23.8924	24.8957	24.3737	24.3232	23.9176	23.9971	24.7546	23.7794	24.9194	24.2178	24.778	23.9795	24.0304	25.0365	24.2256	23.7551	23.7473	24.1316	24.0247	24.1381	24.5481	24.2394	23.9536	24.3333	23.9331	24.0994	24.0918	23.5078	24.112	24.0533
XP_016767976.1;NP_001164445.1;XP_006570933.1	18.1556	19.7042	22.7526	20.2658	20.6015	19.1712	21.6622	20.5267	19.246	21.7443	21.3985	20.2142	20.1769	19.9566	21.7388	21.1768	19.7972	21.2585	20.6404	19.8896	21.675	20.7177	19.074	20.2877	20.4865	21.0227	21.198	21.0435	20.0186	20.107	19.5355	20.3479	20.6325	19.561	19.6457	20.1113	19.7244	20.6785	20.2066	19.7401	20.197	20.2756	20.5508	21.0029	21.0014	18.3954	18.8326	20.1003	19.7136
NP_001164640.1;XP_006561370.1;XP_006561371.1	16.6719	16.8002	17.4125	16.4949	17.3787	NaN	17.2573	17.1902	NaN	17.2252	16.2658	16.4151	17.7638	17.5454	17.1093	16.4524	17.0378	NaN	16.0459	16.2993	16.6472	17.358	15.5425	17.0123	16.5534	16.8858	16.1072	16.8366	17.6114	NaN	17.9713	16.1717	17.4238	17.0892	16.3535	17.9839	NaN	16.9888	17.6216	16.5841	18.6514	16.9218	18.4615	17.9466	17.1405	17.3393	NaN	16.4717	16.7909
NP_001165850.1	NaN	NaN	NaN	NaN	NaN	NaN	16.5635	NaN	NaN	NaN	16.1122	NaN	NaN	NaN	16.393	NaN	NaN	NaN	NaN	NaN	16.2079	NaN	NaN	NaN	NaN	NaN	15.1787	NaN	NaN	NaN	NaN	NaN	15.2862	NaN	NaN	NaN	NaN	NaN	NaN	NaN	NaN	NaN	NaN	NaN	NaN	NaN	NaN	NaN	NaN
NP_001165874.1	18.0161	17.2346	17.7443	19.747	16.9949	17.9724	NaN	NaN	NaN	NaN	17.1955	NaN	NaN	NaN	17.6307	18.0476	19.226	18.0401	19.1959	17.7307	17.9011	18.6737	17.2697	16.4107	17.8469	19.151	18.1294	18.2328	18.0284	NaN	16.3333	NaN	NaN	18.5989	16.9351	17.7739	18.4259	18.7464	19.2045	17.9732	19.4443	NaN	NaN	19.0745	NaN	18.2555	NaN	NaN	18.2983
XP_006557545.1;XP_006557544.1;XP_006557543.1;XP_006557542.1;NP_001165876.1;XP_016767967.1	17.7953	17.7867	18.678	18.2795	NaN	19.057	NaN	NaN	17.1976	18.8653	NaN	17.7612	NaN	18.3307	NaN	18.3876	17.7878	19.2824	17.7753	18.3499	NaN	18.9337	21.3464	18.4131	20.4162	18.8258	18.0766	17.9031	17.7258	NaN	NaN	NaN	NaN	NaN	NaN	NaN	18.0927	NaN	18.3734	NaN	NaN	NaN	17.4608	NaN	17.4815	NaN	20.3939	18.6492	NaN
NP_001167614.1	NaN	17.3878	16.9301	17.3415	NaN	NaN	18.0111	18.0774	NaN	NaN	NaN	NaN	16.5516	17.6112	18.0264	17.6711	18.1443	NaN	17.8368	17.574	18.418	18.874	NaN	16.2914	NaN	18.1084	17.8854	18.3056	17.7097	NaN	16.1251	18.2333	NaN	18.1774	18.2616	NaN	NaN	NaN	17.0474	16.2906	NaN	NaN	18.5964	18.5006	NaN	15.2399	18.164	NaN	NaN
NP_001170961.1	22.9688	21.1594	21.7119	22.8246	21.7083	23.169	20.8116	21.5316	19.6899	21.296	21.8477	21.7335	21.3637	21.3458	22.0939	23.6074	23.0474	21.3305	23.245	22.6279	21.837	22.9923	22.5528	21.9584	21.877	22.4264	22.0049	22.0416	20.9433	21.1228	22.4396	20.915	20.7916	20.9128	20.4614	21.0514	21.2312	20.0355	21.6374	21.2174	22.2451	21.3598	21.7401	22.1345	22.1889	20.421	22.2807	20.7285	19.6696
NP_001171492.1;NP_001171493.1;XP_006570759.1	23.7351	22.8109	20.5188	22.4774	22.9424	22.6196	23.3511	22.9671	20.6506	24.067	21.966	23.1574	22.4658	22.1876	24.1897	24.1943	23.4853	23.4042	23.9593	23.7427	23.9871	23.5384	23.5651	22.2981	20.842	23.3991	23.4491	23.1002	22.8636	23.0134	22.4439	22.0854	23.5157	22.1081	22.6387	23.2475	21.8221	22.8605	22.9901	23.7842	22.2316	22.8455	20.6764	23.3439	23.895	21.2864	22.9285	22.6438	23.338
NP_001171495.1;NP_001171494.1	20.779	20.6328	20.5677	21.2554	20.4333	21.6771	20.0115	18.3169	NaN	18.9178	20.0978	21.5154	20.1437	20.2857	20.3749	22.0885	21.3988	20.754	22.4792	22.719	20.6474	22.091	19.9685	19.5605	20.5096	22.0061	20.2292	21.2046	21.3878	19.1364	21.4734	21.4142	20.1721	20.9996	20.6638	21.2208	21.1576	22.5621	22.334	21.0693	21.0681	20.4048	21.2037	21.23	21.5699	21.588	21.5301	18.2516	20.7151
NP_001171497.1;XP_006563264.1;NP_001171496.1	22.9784	22.7788	22.4441	22.7354	22.7749	22.7797	22.6222	22.7195	20.1198	22.8513	23.2066	22.746	23.3475	22.6688	23.0606	23.3016	22.8222	23.1831	23.3266	23.4437	23.3235	23.6186	23.1097	23.3972	23.0484	23.4425	23.5036	23.3679	23.1364	23.0659	23.4102	23.5046	23.1862	22.7878	23.2427	23.0209	23.1686	22.7324	23.114	23.1671	22.8069	22.4691	22.8348	22.9992	22.9756	22.6112	22.1169	22.3062	22.4297
NP_001171498.1	24.0844	23.5997	24.0913	23.2059	23.9126	24.0107	24.4928	23.3202	23.7828	23.6502	24.3788	23.314	24.4072	23.7263	23.6987	24.289	24.1356	24.3334	24.4305	24.525	23.885	24.4696	24.3149	23.79	24.0325	23.7124	24.3376	23.633	23.4604	23.9036	23.5683	23.8019	23.7977	23.7503	24.1642	23.7884	23.1859	23.4344	23.5919	24.0459	24.1699	23.9731	24.162	24.4703	24.1444	22.7767	22.7267	23.5437	24.1893
XP_026301053.1;XP_026301052.1;NP_001171499.1;XP_006563394.1	18.4845	14.6315	18.0415	18.5372	18.6961	17.3334	19.4009	16.1963	15.9113	19.291	17.1133	16.2774	NaN	18.3151	20.4076	17.2701	NaN	NaN	NaN	NaN	17.1472	17.1812	NaN	NaN	NaN	17.19	NaN	17.7583	19.5461	NaN	16.3261	NaN	NaN	16.5597	NaN	17.1912	NaN	NaN	16.4035	16.0205	NaN	NaN	NaN	NaN	NaN	NaN	16.9856	NaN	NaN
NP_001171518.1;XP_006571522.1;XP_016766477.1;XP_026295502.1	17.5465	16.1071	17.171	19.2557	16.8789	18.69	NaN	14.9194	17.6204	16.752	17.2111	17.4084	NaN	17.5519	16.3547	17.3591	17.3055	17.5995	18.0343	18.3171	16.7165	17.8325	18.0503	NaN	18.0285	17.9421	17.3765	17.324	NaN	NaN	NaN	NaN	NaN	NaN	NaN	17.0659	17.5355	NaN	16.9776	NaN	NaN	NaN	NaN	NaN	NaN	NaN	16.8172	NaN	NaN
NP_001171519.1	21.5394	21.6087	22.0888	23.1488	22.0325	23.1746	20.7266	20.4284	21.4894	21.4368	22.4361	23.636	21.2821	22.3613	21.698	23.0181	22.6406	22.59	22.5103	23.2838	22.2457	22.5028	22.2107	22.1338	22.806	23.1067	22.6665	22.6036	21.4798	18.0465	22.0666	22.0371	21.6574	22.1325	21.798	21.7862	22.7009	22.3003	22.3354	21.594	21.4926	21.8086	20.6752	22.0924	21.8891	21.9976	22.1131	21.7032	21.5892
NP_001172073.1	21.0243	20.3786	20.3798	21.026	20.7175	20.4489	21.3211	20.6991	17.1798	20.4282	20.2241	20.5754	20.7345	20.626	20.7752	21.0442	20.9255	20.4268	20.9535	20.5953	18.9505	20.6191	19.8551	20.2048	20.2885	20.976	21.1109	20.6346	20.9413	19.885	20.8135	20.9555	20.4337	20.9522	20.6581	20.5346	18.7813	21.6189	20.8397	20.6358	21.674	20.6735	20.6558	21.2335	21.5409	20.6165	19.9413	20.9382	21.5115
NP_001172075.1;NP_001172074.1	24.809	24.7927	24.7461	24.4651	24.5988	24.4815	25.1655	25.1174	23.7007	24.8608	24.6654	24.4764	24.7803	25.1612	24.7378	24.8369	24.7675	24.7102	24.2689	24.0144	24.5029	24.5803	24.3736	24.5368	24.7762	24.603	24.3844	24.7596	25.005	24.4207	24.46	24.8464	24.4835	24.622	25.015	24.7618	24.6336	24.6532	24.8168	25.0136	24.9706	24.6423	24.9625	25.0908	24.6346	24.0235	24.331	24.7429	23.9814
NP_001177743.1	NaN	NaN	NaN	17.9854	NaN	NaN	NaN	NaN	NaN	NaN	NaN	NaN	NaN	15.4935	NaN	17.3684	17.5719	NaN	17.8991	18.0353	15.7511	17.604	NaN	NaN	NaN	17.695	NaN	17.6873	NaN	NaN	NaN	NaN	NaN	NaN	NaN	16.6088	NaN	NaN	16.3372	NaN	NaN	NaN	NaN	NaN	15.4386	NaN	19.9422	NaN	NaN
XP_026296898.1;XP_026296897.1;XP_026296896.1;XP_026296895.1;NP_001177977.2;XP_026296894.1;XP_026296899.1;XP_026296893.1;XP_026296892.1;XP_026296891.1	17.2728	15.0872	16.8339	15.1369	15.3046	NaN	NaN	14.5761	NaN	16.4836	17.534	15.7182	17.9295	18.4012	18.1837	16.7895	16.2644	16.8382	16.7075	17.6971	15.9636	16.9636	15.5851	16.5849	17.0267	17.0351	17.6841	17.1045	17.266	NaN	17.2798	17.7318	16.9762	18.0225	NaN	17.1788	16.2242	17.2803	16.9192	18.0983	18.0012	NaN	17.6106	16.6531	17.2321	17.8948	18.4065	NaN	18.3633
NP_001192152.1;XP_006571297.1	18.8471	NaN	18.2217	17.7928	17.9852	17.6122	17.6573	17.3903	NaN	17.8023	18.7175	17.6052	NaN	18.5655	18.733	17.6954	17.9864	18.0796	17.7503	16.8578	17.7186	18.7627	17.1529	17.5947	18.2416	18.0304	17.4907	18.1077	NaN	15.8848	NaN	17.5316	NaN	16.9873	17.5123	17.7543	NaN	NaN	17.4611	18.9647	16.36	17.0709	17.1551	18.1205	18.3475	17.3218	17.2268	17.4669	18.9727
NP_001193899.1;XP_026295765.1	NaN	13.5947	NaN	NaN	NaN	NaN	NaN	NaN	NaN	NaN	NaN	NaN	NaN	NaN	NaN	NaN	NaN	NaN	NaN	NaN	NaN	NaN	NaN	NaN	NaN	NaN	NaN	NaN	NaN	NaN	NaN	NaN	NaN	NaN	NaN	NaN	NaN	NaN	NaN	NaN	NaN	NaN	NaN	NaN	NaN	NaN	NaN	NaN	NaN
NP_001193902.1;XP_006567169.2	NaN	NaN	18.7627	NaN	NaN	NaN	16.5529	NaN	NaN	16.3003	NaN	NaN	NaN	NaN	16.2015	NaN	NaN	NaN	NaN	NaN	NaN	NaN	15.8218	NaN	15.9168	15.7646	NaN	NaN	NaN	NaN	NaN	NaN	NaN	NaN	NaN	NaN	NaN	NaN	NaN	16.168	NaN	NaN	NaN	NaN	NaN	NaN	NaN	NaN	NaN
NP_001229360.1	19.8655	16.0717	13.0278	20.697	18.1978	20.3109	NaN	16.8772	NaN	15.7754	18.0232	20.5908	NaN	17.9548	19.0793	20.4792	19.9257	19.458	21.2628	20.6051	17.3514	20.0415	17.4163	14.9073	16.8942	18.5466	17.7731	18.4146	15.8201	NaN	18.1739	NaN	NaN	16.2035	15.4678	19.0585	16.8339	19.9216	18.4406	18.2288	16.3099	16.1282	NaN	13.9135	16.7445	20.0812	20.1589	NaN	15.6695
XP_026298361.1;NP_001229363.1	NaN	NaN	NaN	15.9302	16.0644	NaN	NaN	NaN	NaN	NaN	16.0455	NaN	NaN	15.5155	15.8098	NaN	15.3132	NaN	NaN	NaN	NaN	15.6627	NaN	NaN	NaN	14.9365	NaN	15.3618	15.2526	NaN	NaN	NaN	NaN	NaN	NaN	15.967	NaN	16.4264	NaN	NaN	NaN	NaN	NaN	NaN	NaN	NaN	14.9584	NaN	NaN
NP_001229394.1	18.6843	18.3445	18.9025	18.9422	18.5618	18.4165	18.4445	17.946	NaN	18.6902	18.6933	18.8123	19.0341	18.4211	19.1464	18.2012	19.0375	17.9001	18.5523	18.4759	18.5686	19.5514	17.4805	18.0972	18.9003	18.8187	18.7754	19.416	18.9314	17.7755	18.3958	19.3747	18.7524	19.1616	18.6926	18.6732	18.2949	18.5175	18.8907	18.6248	19.2516	18.6447	19.2073	19.4025	19.4235	18.8195	18.8769	NaN	18.9442
NP_001229396.1	16.5241	NaN	NaN	NaN	NaN	NaN	NaN	NaN	NaN	16.4898	16.6824	NaN	NaN	16.1363	NaN	16.7363	17.0381	16.0947	NaN	18.4042	16.4864	NaN	NaN	NaN	17.1168	16.1999	17.3408	NaN	16.4848	NaN	17.0884	16.8566	NaN	NaN	NaN	16.8683	NaN	NaN	NaN	NaN	NaN	NaN	NaN	NaN	NaN	NaN	NaN	NaN	NaN
XP_026295758.1;NP_001229398.1	19.3604	17.77	19.5596	18.3199	18.9344	18.5634	17.8471	16.999	NaN	18.6005	19.275	17.7348	18.1143	18.1147	18.7658	18.3329	18.7606	19.1257	19.0314	18.9381	19.1217	19.9114	17.7356	17.2599	18.5992	19.227	18.122	18.735	19.405	NaN	18.0095	19.7371	19.0415	19.2465	18.783	19.2002	18.7474	18.8373	18.7147	18.7821	18.6715	18.4803	18.4892	18.7156	18.4927	19.6735	18.7988	18.216	19.0439
NP_001229442.1	20.706	20.1112	20.6917	22.1413	20.1669	21.2597	14.9168	19.0444	NaN	19.6689	19.8234	21.3469	NaN	20.793	20.198	21.7458	21.6735	21.0631	22.2667	22.5412	20.067	21.9748	20.3586	19.0665	20.8547	21.9929	21.5165	21.5398	20.0258	NaN	20.306	20.4361	NaN	21.2636	19.3737	20.7282	20.983	20.5102	21.5911	19.9464	20.4015	19.8503	19.3609	21.135	21.0769	22.1125	22.6456	17.6845	18.0996
NP_001229443.1	18.1589	17.8595	18.648	17.6732	18.094	18.2074	18.7965	16.9227	NaN	18.1758	18.8678	17.6608	NaN	19.6169	18.4262	19.7627	19.0141	18.5889	19.584	20.2266	19.8087	19.5814	17.9032	NaN	18.44	18.2417	18.5797	19.6869	17.2919	17.0918	17.5047	16.6079	17.4531	17.7586	16.7475	18.6839	NaN	NaN	17.4015	18.3167	18.1796	17.684	18.0622	17.5618	18.4277	17.8406	17.7853	NaN	17.3496
NP_001229448.1	NaN	NaN	17.3172	17.6423	17.9475	NaN	18.3416	NaN	NaN	17.8512	17.1969	17.6323	18.2654	18.8402	18.7886	17.1153	16.8411	NaN	16.8733	NaN	17.5283	17.4762	NaN	18.544	NaN	NaN	NaN	17.7996	18.0225	NaN	18.4576	NaN	NaN	NaN	18.7119	NaN	NaN	17.9011	NaN	NaN	NaN	18.3097	NaN	NaN	18.1788	NaN	16.3649	NaN	18.0799
NP_001229449.1	17.022	NaN	17.5472	16.9806	NaN	16.6799	NaN	NaN	NaN	18.0875	17.8214	17.1878	NaN	17.7771	17.8103	NaN	17.547	16.8999	16.1222	16.8734	17.131	17.9638	NaN	16.0504	17.0846	17.5806	16.8047	17.0527	16.4561	16.1206	NaN	16.2017	17.29	16.9429	17.2669	NaN	17.0452	17.9798	17.6474	17.1396	17.4732	NaN	17.4954	NaN	16.8368	NaN	NaN	17.4392	NaN
NP_001229451.1	17.3834	14.5281	16.8204	17.0297	NaN	NaN	NaN	NaN	NaN	16.166	NaN	16.4163	NaN	16.4962	16.4354	16.1763	17.0846	17.7872	14.8093	NaN	NaN	17.5151	15.9514	NaN	16.5216	17.3798	15.4971	15.9785	16.5261	NaN	NaN	15.6438	15.303	16.3114	NaN	15.5827	17.8743	16.9178	17.925	16.4586	NaN	NaN	NaN	NaN	NaN	16.0698	15.0975	NaN	NaN
NP_001229455.1	NaN	NaN	NaN	16.1443	NaN	15.2509	NaN	NaN	NaN	NaN	NaN	NaN	NaN	NaN	NaN	NaN	NaN	NaN	NaN	NaN	NaN	NaN	NaN	NaN	NaN	NaN	NaN	NaN	NaN	NaN	NaN	NaN	NaN	NaN	NaN	NaN	NaN	NaN	NaN	NaN	NaN	NaN	NaN	NaN	NaN	NaN	17.231	NaN	NaN
NP_001229473.1	21.4722	20.3379	20.9441	20.9045	20.0367	20.509	20.4686	21.0212	20.0984	19.7097	20.3999	20.3865	20.5443	21.2816	20.766	19.9425	20.3031	20.5671	20.5107	17.9087	19.1604	19.2576	18.6267	21.2486	20.2383	21.2802	20.9891	21.1847	21.2241	17.7641	21.2233	20.6187	20.4441	21.1917	20.9992	19.7265	20.1641	21.5086	21.1388	21.6311	19.1434	19.4001	19.392	19.7517	18.6663	21.4381	20.4531	18.0837	20.1744
NP_001229508.1;XP_026301738.1	19.2288	19.351	18.1093	19.7391	18.7677	18.9308	18.9169	18.9568	15.8482	19.6858	19.0914	20.3497	18.1164	19.3904	19.5568	20.2417	20.3611	20.1561	20.6489	20.8147	20.3255	20.0189	18.5186	18.9613	19.3312	20.9399	20.7846	19.8654	18.6416	19.5622	18.9862	19.7556	18.7933	18.7938	19.4352	18.6384	19.0399	18.107	18.6059	17.886	20.4104	18.8025	19.3436	20.6381	19.4457	19.2837	18.3267	19.6791	18.4248
NP_001257742.1	18.0524	20.0316	18.7854	17.3684	16.469	NaN	18.0264	18.4254	NaN	NaN	NaN	15.5122	19.6867	18.127	17.658	18.2193	16.202	NaN	17.1655	17.9264	17.8469	17.4147	17.8899	19.5342	NaN	16.9842	NaN	13.8943	19.6006	19.4512	19.6494	18.867	NaN	20.2942	17.7525	17.3624	19.7669	19.1193	NaN	19.9989	18.1107	18.0027	19.6871	18.4466	18.8811	19.4555	19.4324	15.5204	NaN
NP_001257743.1	17.4082	18.495	17.2594	NaN	NaN	18.5555	NaN	18.3325	18.8468	18.4174	19.2643	18.3899	17.2021	18.5827	18.6229	18.2658	NaN	NaN	18.2033	18.5692	17.7176	18.1988	18.8251	17.2052	19.0098	18.3039	17.5841	NaN	17.6991	18.7864	16.1028	18.5256	17.1739	NaN	17.9383	15.9511	18.2661	17.5997	NaN	18.6729	15.7197	18.4345	NaN	17.1628	NaN	15.0047	23.5865	16.2916	NaN
NP_001257746.1	NaN	NaN	NaN	NaN	NaN	NaN	NaN	NaN	NaN	NaN	NaN	NaN	NaN	NaN	NaN	NaN	NaN	NaN	NaN	NaN	NaN	NaN	NaN	NaN	NaN	16.3952	NaN	NaN	NaN	NaN	NaN	NaN	NaN	NaN	NaN	18.4017	NaN	NaN	NaN	NaN	NaN	NaN	NaN	NaN	NaN	NaN	19.7381	NaN	NaN
NP_001257747.1	NaN	NaN	NaN	NaN	NaN	NaN	NaN	NaN	NaN	NaN	NaN	NaN	NaN	NaN	NaN	NaN	NaN	NaN	NaN	NaN	NaN	NaN	NaN	NaN	NaN	NaN	NaN	NaN	NaN	NaN	NaN	NaN	NaN	NaN	NaN	19.671	NaN	NaN	NaN	NaN	NaN	NaN	NaN	NaN	NaN	NaN	19.0072	NaN	NaN
NP_001257748.1	NaN	NaN	NaN	NaN	NaN	NaN	16.006	NaN	NaN	NaN	14.2972	NaN	NaN	NaN	NaN	NaN	NaN	NaN	NaN	NaN	NaN	NaN	NaN	NaN	NaN	NaN	NaN	NaN	NaN	NaN	NaN	NaN	NaN	NaN	NaN	19.9535	NaN	NaN	NaN	NaN	NaN	NaN	NaN	NaN	NaN	NaN	17.0458	NaN	NaN
NP_001257759.1	21.1964	22.2042	NaN	20.0167	19.4248	19.0405	19.4639	NaN	18.241	20.3273	21.5313	NaN	20.0372	19.8175	NaN	22.0304	22.2182	NaN	22.0273	22.0618	21.4123	21.2413	21.1016	22.2267	21.5342	21.3258	20.2526	21.3416	21.3079	20.4343	22.6782	21.868	21.5355	22.2056	22.1214	21.1016	20.7485	20.8304	22.0807	21.7106	21.6792	21.2411	22.3248	20.7056	22.3766	20.9898	21.413	NaN	20.479
XP_016769703.1;NP_001263356.1	NaN	17.3228	17.0066	18.1378	17.7722	18.2366	NaN	17.2936	NaN	NaN	NaN	18.199	NaN	15.8916	17.4496	18.5179	17.8779	16.0234	18.3667	20.623	NaN	17.3951	15.1841	17.4062	18.4737	19.5806	13.9325	16.9597	17.6473	NaN	17.0908	17.3715	16.9578	17.3499	17.253	18.0631	17.7465	NaN	17.7102	17.3329	NaN	17.2532	17.6609	NaN	15.992	NaN	19.7071	NaN	NaN
NP_001264229.1	15.0076	NaN	17.0514	16.2568	14.7241	NaN	14.7425	NaN	15.1934	NaN	NaN	16.1514	NaN	15.3452	17.5353	15.8849	16.0442	NaN	16.9043	15.1517	NaN	15.3899	NaN	NaN	14.822	16.8716	15.4893	15.7964	NaN	NaN	NaN	NaN	NaN	NaN	NaN	NaN	NaN	NaN	16.16	NaN	NaN	NaN	NaN	NaN	NaN	NaN	NaN	NaN	NaN
XP_026299325.1;XP_006570338.1;XP_016770151.1;XP_026299324.1;XP_026299323.1;NP_001265255.1;XP_006570337.1;XP_006570336.1	15.7261	NaN	17.528	NaN	NaN	NaN	NaN	NaN	NaN	15.3632	NaN	15.3798	NaN	NaN	15.097	16.3126	15.6394	16.0592	16.3986	NaN	NaN	15.7287	16.3282	NaN	NaN	16.5996	15.2086	NaN	NaN	NaN	NaN	NaN	NaN	NaN	NaN	16.8021	NaN	NaN	NaN	NaN	NaN	NaN	NaN	NaN	NaN	NaN	NaN	NaN	NaN
NP_001265259.1	15.7949	14.8876	20.4623	17.4264	17.7326	17.7245	16.9882	14.4612	NaN	18.5017	19.2739	16.0432	NaN	18.3138	18.4089	16.7032	18.0961	17.6885	16.7556	19.1806	17.5053	18.265	17.6589	18.1734	18.2303	18.0428	18.28	18.0792	18.0078	NaN	18.2235	NaN	NaN	16.9001	17.1064	16.9023	16.902	17.5683	NaN	17.1884	17.5766	15.9803	17.4667	17.8256	17.4994	NaN	14.3378	NaN	16.9351
XP_026299314.1;NP_001265610.1;XP_026299313.1	NaN	NaN	NaN	NaN	NaN	NaN	NaN	NaN	NaN	NaN	14.9093	15.5011	NaN	NaN	15.0208	14.7022	15.3344	NaN	14.8501	NaN	14.6639	15.2349	NaN	NaN	NaN	NaN	15.4978	NaN	NaN	NaN	NaN	NaN	NaN	NaN	NaN	NaN	NaN	NaN	NaN	NaN	NaN	NaN	NaN	NaN	NaN	NaN	NaN	NaN	NaN
NP_001352128.1	NaN	NaN	18.1002	19.2839	NaN	NaN	NaN	NaN	17.2368	NaN	NaN	16.1568	NaN	NaN	NaN	17.2024	NaN	NaN	NaN	NaN	NaN	NaN	NaN	NaN	NaN	NaN	NaN	NaN	NaN	NaN	17.83	NaN	NaN	NaN	NaN	16.4262	16.668	NaN	17.3855	NaN	NaN	NaN	15.2849	NaN	NaN	17.7556	NaN	NaN	NaN
NP_008084.1	NaN	NaN	17.6486	NaN	18.4179	18.7427	NaN	NaN	NaN	19.183	NaN	NaN	NaN	NaN	NaN	17.6059	18.5344	19.5735	17.9515	NaN	NaN	18.228	20.5993	NaN	20.6968	17.4502	16.4848	17.2047	NaN	NaN	NaN	NaN	NaN	NaN	NaN	18.1114	NaN	NaN	NaN	NaN	NaN	NaN	NaN	NaN	NaN	NaN	19.1075	NaN	NaN
tr|G3F401|G3F401_9VIRU;tr|E2F696|E2F696_9VIRU	NaN	11.1664	25.4066	22.0354	19.0131	11.0703	10.9376	NaN	NaN	NaN	10.4064	NaN	NaN	NaN	16.5899	NaN	NaN	NaN	12.2885	NaN	NaN	NaN	NaN	11.5857	NaN	10.3067	11.2496	NaN	NaN	11.84	19.8451	NaN	11.924	24.7595	13.7212	9.88173	NaN	NaN	NaN	NaN	25.5585	16.6776	15.9998	NaN	24.8355	NaN	10.5854	NaN	NaN
XP_016771101.1;XP_001119826.1	18.1934	NaN	18.0213	17.6602	17.1909	16.3938	18.1082	18.1113	NaN	17.4151	13.7342	17.6729	18.2068	18.3386	18.1882	17.7179	18.1832	18.0741	18.739	18.5618	18.3095	18.7468	17.6883	17.569	19.1701	18.9912	18.8193	19.1945	18.0257	18.1683	17.6371	19.314	17.9199	16.9335	17.6146	16.798	18.0685	18.2147	18.6522	18.0184	NaN	16.7928	17.7715	17.991	17.259	15.1116	18.4085	NaN	NaN
XP_001119883.1	17.996	NaN	17.3523	16.2207	NaN	NaN	17.3137	17.441	NaN	16.3671	NaN	17.0492	NaN	16.3989	16.7064	18.0061	16.6704	17.1835	17.8216	17.7324	17.4825	16.9947	NaN	17.3623	16.7247	17.2481	17.7722	16.7895	NaN	16.8472	NaN	NaN	17.081	17.0121	16.6154	16.9536	NaN	17.7324	17.3603	17.9092	17.6204	17.5916	17.6705	18.1966	17.6754	17.8261	NaN	17.8511	NaN
XP_001119884.1	22.3512	22.0577	22.3175	22.0664	21.7378	21.8078	21.6632	21.7301	17.5927	22.7524	22.3723	22.1823	22.1581	21.7984	22.0868	22.9004	22.9509	22.8671	23.2224	23.5287	23.5432	23.6331	22.5013	21.3864	23.6917	23.5819	23.5106	23.1845	21.7684	21.8494	21.5987	22.0353	21.4684	22.3466	21.8407	22.5643	21.2851	21.4813	22.0752	21.6007	22.4713	21.557	22.0898	22.5736	21.8079	21.3782	21.3287	21.8263	22.3838
XP_001119891.2	NaN	NaN	15.6123	15.7295	NaN	15.1093	NaN	15.849	NaN	16.0961	NaN	NaN	NaN	17.1495	NaN	16.2008	NaN	NaN	16.5151	NaN	16.3779	16.1586	NaN	NaN	16.1176	15.5845	NaN	NaN	NaN	NaN	13.3727	14.8916	NaN	NaN	NaN	15.8863	NaN	NaN	NaN	NaN	NaN	15.7633	NaN	NaN	NaN	NaN	15.4601	NaN	NaN
XP_003251613.1;XP_001120346.1;XP_001120186.1;XP_001119899.1;XP_624700.1	NaN	NaN	18.2784	18.3551	17.4167	17.3332	17.5236	17.7528	16.8971	NaN	NaN	NaN	NaN	NaN	NaN	NaN	18.1289	NaN	18.1012	14.6862	NaN	NaN	NaN	NaN	NaN	NaN	NaN	16.3596	NaN	NaN	NaN	17.3631	14.847	13.8184	17.5347	18.3908	NaN	17.4446	NaN	NaN	NaN	NaN	NaN	NaN	NaN	NaN	20.3643	NaN	NaN
XP_001119900.1	NaN	NaN	NaN	15.1313	NaN	16.1334	NaN	NaN	NaN	NaN	16.836	NaN	NaN	16.1255	16.434	NaN	NaN	NaN	15.3439	NaN	NaN	16.2107	NaN	NaN	NaN	NaN	NaN	15.7848	NaN	NaN	NaN	NaN	NaN	NaN	NaN	NaN	NaN	NaN	NaN	NaN	NaN	NaN	NaN	NaN	NaN	16.9382	NaN	NaN	NaN
XP_006563099.1;XP_006563098.1;XP_001119944.1	NaN	18.3847	15.4987	16.2608	NaN	NaN	NaN	NaN	NaN	NaN	15.4707	NaN	NaN	15.2372	NaN	16.5835	NaN	NaN	NaN	NaN	NaN	16.012	14.6277	NaN	NaN	16.1139	NaN	16.2588	NaN	NaN	NaN	NaN	NaN	16.4213	NaN	NaN	NaN	NaN	NaN	NaN	16.9949	NaN	NaN	NaN	16.3453	NaN	17.2237	NaN	NaN
XP_001119958.2;XP_003251334.1	15.9516	NaN	NaN	NaN	15.7857	NaN	NaN	16.3565	NaN	16.322	16.1996	16.7602	15.8049	15.9004	16.6207	15.389	15.0462	NaN	15.4486	14.8865	15.8245	16.839	14.2267	NaN	15.9615	15.8763	15.6039	16.6223	NaN	NaN	NaN	NaN	15.8743	NaN	NaN	16.3421	NaN	17.2607	NaN	NaN	16.9316	NaN	NaN	16.6695	16.6131	NaN	15.3096	16.2933	17.5338
XP_001119960.1;XP_016772616.1	NaN	NaN	14.7197	NaN	NaN	NaN	NaN	NaN	NaN	NaN	NaN	NaN	NaN	NaN	NaN	NaN	NaN	14.0206	15.812	NaN	NaN	NaN	NaN	NaN	NaN	NaN	NaN	NaN	NaN	NaN	NaN	NaN	NaN	NaN	NaN	NaN	NaN	NaN	15.7617	NaN	NaN	NaN	NaN	NaN	NaN	NaN	20.0845	NaN	NaN
XP_001119962.3	17.4547	17.4551	18.2482	15.3119	NaN	16.6754	18.1305	17.6971	17.6309	18.3647	17.7897	17.7004	NaN	17.0509	18.0299	18.0153	17.7721	17.0368	18.1363	18.8703	17.7975	17.4237	15.9922	17.2392	17.5986	17.8545	17.5546	17.3986	NaN	NaN	NaN	18.4502	17.0893	17.5713	17.616	17.8984	NaN	18.1431	18.2374	18.3692	18.1835	NaN	17.7645	17.5201	18.009	NaN	16.9662	18.4399	17.7989
XP_001119982.2	15.4062	16.3977	NaN	NaN	16.6297	NaN	NaN	16.2552	14.9813	16.4322	16.2847	15.7249	NaN	17.2977	16.6579	17.6347	17.9992	17.2645	18.3017	18.7069	18.5136	17.2761	15.8233	NaN	17.287	18.2529	18.445	17.0243	17.3798	NaN	NaN	16.215	NaN	NaN	NaN	NaN	NaN	17.0095	NaN	15.4888	NaN	NaN	16.9923	17.4315	NaN	NaN	NaN	16.2014	16.8568
XP_001119998.2	NaN	18.0619	17.4255	17.7988	17.7804	NaN	NaN	17.8144	NaN	17.0992	17.9181	17.9245	17.5816	NaN	17.866	NaN	NaN	NaN	NaN	NaN	NaN	NaN	NaN	17.8554	NaN	18.0375	NaN	NaN	NaN	NaN	16.764	17.8719	17.9295	18.0529	17.6953	15.6878	NaN	16.9988	17.6878	17.6915	NaN	NaN	NaN	NaN	18.7434	NaN	NaN	NaN	NaN
XP_001120006.2	19.6649	16.7521	21.971	20.655	19.5253	19.9219	20.107	19.5853	NaN	19.8256	20.217	20.4321	17.4675	18.7422	20.7588	21.923	21.8273	21.563	21.9013	23.1004	22.5527	22.7334	21.5807	15.7507	22.6051	21.7543	22.4948	22.5292	NaN	NaN	21.1958	21.0298	19.9535	21.7621	20.8475	20.5215	21.2755	20.5722	20.2917	20.8513	19.8549	16.4323	19.3318	18.1835	20.0936	NaN	16.328	17.9103	17.634
XP_016766603.1;XP_001120009.1	NaN	17.2867	15.9836	NaN	16.5405	16.7271	17.3393	18.0386	15.9456	17.4232	17.6101	NaN	16.9476	17.7911	17.4205	17.784	17.0756	17.6189	18.0392	17.3464	17.9824	17.5729	17.483	17.4629	16.9158	17.9378	18.0655	17.5735	16.4761	NaN	16.2436	16.9989	17.7416	17.1173	17.9238	17.8325	NaN	17.5603	17.1416	17.1128	18.3472	17.5314	18.0954	17.8006	NaN	NaN	17.0143	17.5151	NaN
XP_001120011.1	18.243	17.8261	18.1744	18.2049	18.603	17.5044	19.078	18.8005	NaN	18.8592	19.2779	17.2973	17.3997	18.733	19.2694	18.7159	18.8377	18.6151	19.3014	18.8636	18.8076	19.2799	17.7263	NaN	18.5443	18.7904	18.7913	18.4307	17.5855	17.5369	18.6856	18.5203	18.3815	NaN	18.8825	18.6036	17.1506	18.4321	17.192	18.3933	NaN	18.5388	NaN	19.2955	NaN	18.1505	18.1421	18.5769	18.6199
XP_003251626.1;XP_003251406.1;XP_001120889.1;XP_001120014.1;XP_001122218.1	18.5782	17.9886	18.6732	18.4412	15.1558	16.8932	15.65	17.8686	16.8467	18.1057	15.2239	17.202	NaN	NaN	18.3098	NaN	17.3379	NaN	NaN	15.502	16.6547	NaN	17.1044	14.9043	18.1894	NaN	NaN	17.7999	16.475	NaN	NaN	16.3727	NaN	16.8511	18.583	17.8467	NaN	NaN	NaN	18.3007	NaN	NaN	NaN	NaN	NaN	NaN	20.9082	NaN	NaN
XP_001120025.2	16.4434	NaN	NaN	NaN	NaN	NaN	NaN	NaN	NaN	NaN	NaN	14.3792	NaN	16.7593	17.2864	16.6707	17.0981	NaN	16.6044	16.3116	16.5106	16.4598	16.2333	NaN	16.4071	17.1202	NaN	16.8465	NaN	NaN	NaN	16.6025	14.3814	16.7142	NaN	17.2701	17.2568	16.267	16.1764	NaN	17.6377	NaN	17.018	NaN	NaN	17.6719	18.2503	NaN	NaN
XP_001120056.1	NaN	NaN	NaN	NaN	NaN	14.837	NaN	NaN	NaN	NaN	NaN	NaN	NaN	NaN	NaN	NaN	15.2786	NaN	NaN	NaN	NaN	NaN	14.6862	NaN	16.3867	16.4254	NaN	15.7927	NaN	NaN	NaN	NaN	NaN	NaN	NaN	NaN	NaN	NaN	NaN	NaN	NaN	NaN	NaN	NaN	NaN	NaN	17.8065	NaN	NaN
XP_001120069.1	NaN	NaN	NaN	NaN	NaN	NaN	16.3733	NaN	NaN	16.5133	NaN	NaN	NaN	16.5028	NaN	NaN	16.6745	NaN	16.6297	NaN	17.0351	17.1536	NaN	NaN	NaN	17.0532	16.6806	17.0186	NaN	NaN	NaN	NaN	NaN	17.9231	NaN	17.4621	NaN	NaN	NaN	NaN	NaN	NaN	NaN	NaN	NaN	NaN	NaN	NaN	NaN
XP_001120112.3	NaN	NaN	NaN	NaN	NaN	NaN	NaN	16.9476	15.988	NaN	14.4949	21.5873	NaN	16.3549	16.2967	15.8305	15.2015	NaN	NaN	15.5179	15.467	NaN	14.9802	NaN	15.291	15.8265	15.4713	15.6056	NaN	NaN	NaN	NaN	NaN	NaN	NaN	NaN	NaN	NaN	NaN	NaN	NaN	NaN	NaN	NaN	NaN	NaN	NaN	NaN	16.4051
XP_006570899.1;XP_003251619.1;XP_001120132.1;XP_624499.1;XP_006563135.1;XP_006563134.1	NaN	NaN	18.8437	16.167	NaN	15.8473	NaN	NaN	NaN	NaN	NaN	NaN	NaN	NaN	NaN	NaN	NaN	16.5702	NaN	NaN	NaN	16.3559	NaN	NaN	NaN	NaN	NaN	NaN	NaN	NaN	NaN	NaN	NaN	NaN	NaN	19.6982	NaN	NaN	NaN	NaN	16.4958	NaN	NaN	16.3957	NaN	NaN	21.5245	NaN	NaN
XP_001120137.1	23.3939	22.4218	20.6811	21.7794	21.5542	20.9212	22.0813	21.6622	19.7979	22.2264	23.1165	21.6303	22.9056	22.23	21.8629	23.4507	23.58	23.1036	23.3809	23.6486	22.9354	23.2218	22.0186	21.3169	22.1384	23.3155	23.0176	22.9161	21.404	22.3001	21.7775	21.7199	21.5273	22.5729	22.7258	23.248	20.8713	20.2767	22.1772	22.7338	21.448	22.1429	21.2733	22.3356	21.3364	20.5212	22.6727	21.7331	22.9071
XP_001120140.3	NaN	19.1664	20.1387	21.2085	NaN	20.3051	20.9872	21.1122	21.6802	20.7105	20.7432	21.2826	19.9101	21.2481	21.204	20.2241	19.647	19.8345	20.4662	20.5733	20.3031	21.1655	20.1582	19.7213	19.9079	20.5361	20.1268	20.2454	18.6108	18.8361	18.7559	18.2772	19.5446	19.6359	NaN	20.9564	17.5129	20.4998	17.7778	NaN	18.752	20.8625	18.4426	19.2519	17.0058	17.4606	20.5182	20.9207	18.5966
XP_001120148.2;XP_006563353.1;XP_006563352.1	16.242	16.7886	16.0585	NaN	16.2362	17.2459	NaN	NaN	NaN	NaN	16.1479	18.4901	NaN	NaN	16.8979	17.1456	18.3801	16.5579	18.5072	17.0858	NaN	17.7618	15.1105	NaN	16.1867	18.0611	NaN	16.4646	NaN	15.7264	NaN	16.473	NaN	18.3521	NaN	13.728	NaN	17.699	17.7737	NaN	NaN	NaN	16.5875	NaN	16.5183	NaN	18.0778	NaN	NaN
XP_001120188.1	17.1667	17.3095	NaN	NaN	NaN	16.9592	16.8011	16.2232	NaN	16.1933	17.6589	NaN	15.3405	18.0374	17.2952	17.426	17.7365	17.2405	17.9521	17.4133	17.6035	17.3221	NaN	17.45	17.9712	17.4804	16.1384	17.0991	16.6942	NaN	17.7452	16.6789	NaN	NaN	NaN	17.0996	NaN	17.0045	NaN	NaN	17.7758	17.2691	17.6706	18.1407	17.5519	16.6818	15.9921	17.2682	NaN
XP_001120194.1	21.027	20.4371	21.438	21.7684	20.2956	20.3484	20.2381	17.6542	16.7449	20.4702	18.6333	20.6205	22.1976	19.6884	20.979	21.6383	21.5696	22.1995	21.952	22.3158	22.4207	20.8582	21.3974	18.7039	22.1551	21.6384	22.4551	22.1165	20.92	20.602	21.9092	21.2012	20.6733	20.6929	20.6572	21.1277	18.2485	NaN	20.5238	20.4707	20.2704	NaN	21.2644	21.7435	NaN	20.4569	20.3187	17.4559	14.0031
XP_001120215.2	NaN	NaN	14.9153	NaN	NaN	NaN	NaN	14.3826	NaN	NaN	15.351	NaN	NaN	14.8959	NaN	15.0266	NaN	NaN	15.1174	14.8071	NaN	NaN	NaN	NaN	14.7058	14.8758	NaN	NaN	NaN	NaN	NaN	NaN	NaN	NaN	NaN	NaN	NaN	NaN	NaN	NaN	NaN	NaN	NaN	NaN	NaN	NaN	NaN	NaN	NaN
XP_001120220.1	18.1319	19.8066	20.0591	19.8685	18.8442	19.7528	19.5359	21.837	21.0124	18.2908	19.2067	17.5131	NaN	18.9891	20.279	20.6999	19.7395	18.0402	17.5681	19.8862	17.8756	17.8296	18.2148	14.5826	19.0549	19.5054	19.9471	19.953	NaN	17.792	17.9865	NaN	18.4831	18.4903	18.2997	16.8618	18.5278	NaN	NaN	NaN	NaN	18.3107	17.2883	20.634	18.5808	NaN	NaN	19.5387	20.4507
XP_006564978.1;XP_001120242.1	NaN	NaN	NaN	16.9855	16.6595	NaN	NaN	NaN	NaN	16.8032	17.1122	NaN	NaN	16.8308	17.0084	16.8566	17.6937	17.2286	16.7697	16.7175	17.7912	16.8313	16.4285	NaN	17.1745	17.5605	16.916	17.0461	NaN	19.9294	NaN	NaN	NaN	NaN	NaN	NaN	NaN	NaN	NaN	NaN	NaN	NaN	NaN	NaN	NaN	18.2886	16.7292	NaN	NaN
XP_001120250.2	14.835	NaN	16.3082	15.1495	20.8072	13.6866	NaN	16.4919	NaN	18.1592	NaN	NaN	NaN	NaN	21.7148	22.5968	17.657	16.9273	NaN	NaN	19.9255	NaN	NaN	NaN	15.5345	20.3843	17.1079	18.5403	NaN	NaN	NaN	NaN	NaN	NaN	NaN	NaN	NaN	NaN	NaN	15.7578	NaN	NaN	NaN	NaN	NaN	NaN	NaN	NaN	NaN
XP_001120293.2	NaN	19.9081	19.7476	18.0953	18.482	18.6478	13.7931	21.6338	19.0033	NaN	16.223	NaN	17.5813	19.2281	19.4599	17.7143	19.6482	17.645	19.5283	18.0328	15.4881	16.7979	16.3468	18.8193	15.9574	16.4174	NaN	NaN	17.9061	18.7588	19.3875	16.7236	NaN	NaN	12.758	NaN	19.8973	19.1679	17.2223	21.8864	13.345	NaN	NaN	NaN	19.2706	24.6427	17.1772	21.7766	21.894
XP_026300441.1;XP_016771391.1;XP_006565087.1;XP_006565086.1;XP_001120306.1;XP_026300442.1	NaN	NaN	18.9461	15.5017	NaN	NaN	17.1419	15.5262	18.5467	16.0206	NaN	NaN	NaN	17.9472	19.5734	16.4038	15.8469	NaN	NaN	NaN	15.434	NaN	NaN	NaN	15.3291	16.8495	16.5783	16.6981	NaN	NaN	NaN	NaN	NaN	NaN	NaN	NaN	NaN	NaN	NaN	15.7246	NaN	NaN	NaN	NaN	NaN	NaN	16.4599	NaN	NaN
XP_001120329.1	17.3556	NaN	15.6984	17.5051	14.7217	16.4629	NaN	NaN	NaN	NaN	NaN	NaN	NaN	NaN	NaN	17.7176	17.4744	NaN	19.2235	17.882	NaN	16.929	15.1526	NaN	NaN	17.6452	16.5959	17.6073	NaN	NaN	NaN	NaN	NaN	NaN	NaN	NaN	16.501	NaN	17.5259	NaN	NaN	NaN	NaN	NaN	NaN	17.9644	18.0762	NaN	NaN
XP_001120355.1	17.8719	NaN	17.4824	17.1279	15.6754	16.3586	NaN	NaN	NaN	18.1445	16.7878	17.1362	NaN	17.6998	18.0217	17.45	17.5114	17.508	17.0452	17.7524	19.1167	18.022	NaN	NaN	NaN	17.2649	17.096	17.7846	14.9638	NaN	NaN	14.6896	NaN	14.8905	NaN	17.8182	NaN	NaN	NaN	NaN	NaN	15.6848	NaN	NaN	NaN	NaN	NaN	NaN	NaN
XP_001120360.1	18.249	NaN	19.3987	18.9423	18.7836	18.0881	17.7767	18.2965	NaN	18.3747	18.9247	18.7988	18.686	18.8045	19.7112	18.7248	19.4272	18.6113	18.6632	19.8969	19.0175	20.2482	18.2438	18.3138	19.5983	19.7805	19.6938	19.5569	19.2472	19.5799	19.3997	19.334	19.1921	NaN	NaN	18.386	18.7176	19.0821	17.2204	18.3614	18.9365	18.5806	19.4014	19.3917	NaN	18.9682	18.64	19.1129	19.3186
XP_001120363.1	19.3497	NaN	18.1869	18.1551	18.5578	17.8763	18.5333	NaN	NaN	17.1944	18.7898	17.9528	NaN	17.1822	18.1557	18.0368	18.3206	18.7134	18.154	17.7343	19.3049	18.6672	17.8353	19.6587	18.5912	18.2842	18.8925	18.4414	18.838	18.699	NaN	NaN	19.1655	18.9694	19.1173	19.2676	NaN	NaN	18.7767	18.8825	18.8744	NaN	NaN	NaN	19.8279	19.1844	18.4521	NaN	16.9057
XP_001120364.1	20.5692	19.0726	20.734	20.3462	19.1846	20.3199	20.8051	20.4381	17.5826	19.5409	20.5502	20.5757	20.2817	20.6878	19.921	20.1962	20.5354	20.5663	20.3587	20.3158	20.0776	20.2434	20.1278	19.8503	20.5617	20.4991	21.34	20.7989	20.364	20.4048	20.8334	20.1377	20.7532	20.7684	20.7525	20.4778	20.7544	20.0474	20.8114	20.0877	20.5785	20.6597	21.0567	20.6692	20.8799	20.844	19.7973	20.0047	20.4831
XP_001120371.1	NaN	NaN	NaN	NaN	17.5909	17.7708	NaN	NaN	16.3509	17.5342	NaN	NaN	NaN	16.2941	NaN	16.1409	17.2214	19.2281	15.6326	16.0876	NaN	17.7805	20.0548	NaN	19.1021	15.1403	14.1351	NaN	NaN	NaN	NaN	NaN	NaN	NaN	NaN	NaN	NaN	NaN	NaN	NaN	NaN	14.371	NaN	14.437	NaN	NaN	NaN	NaN	NaN
XP_001120381.1	NaN	NaN	14.8923	14.5827	16.235	NaN	NaN	NaN	15.1197	19.8295	NaN	15.8863	NaN	15.7839	NaN	NaN	14.3009	20.6183	15.6634	NaN	NaN	16.73	21.0136	NaN	19.3425	15.6384	11.7434	12.1669	NaN	NaN	NaN	NaN	NaN	NaN	NaN	17.178	NaN	NaN	NaN	NaN	NaN	NaN	NaN	NaN	NaN	NaN	17.0852	NaN	NaN
XP_001120413.1	17.4026	18.811	17.299	NaN	16.6517	16.797	17.5233	16.3008	NaN	17.6584	18.9308	17.82	17.4331	17.6359	18.25	17.6384	17.698	17.0856	17.3118	17.709	18.0957	18.6549	17.0508	18.5872	18.2759	18.1822	18.0836	18.4459	18.1719	NaN	NaN	18.076	18.723	18.2732	18.8249	17.7381	NaN	17.9496	17.9837	17.4987	18.15	18.192	18.0473	18.3402	14.7987	16.5972	NaN	NaN	18.2221
XP_001120419.1	17.9032	19.2718	20.0503	19.601	19.3914	19.0538	19.6227	20.4274	NaN	20.1481	20.2158	19.566	19.2653	20.3776	18.8807	20.2363	19.6974	19.529	20.2213	19.2805	20.3477	20.912	19.2749	18.8946	20.0903	20.7208	20.6448	19.4635	19.9141	19.2745	18.2812	20.0185	19.7276	19.9924	19.3655	17.7658	18.9403	18.597	19.3724	19.7751	20.116	19.2401	19.7699	19.7342	18.9354	18.9512	19.9005	18.6976	19.242
XP_001120425.1	NaN	16.0957	NaN	NaN	NaN	NaN	NaN	NaN	NaN	NaN	NaN	16.2195	NaN	16.1454	NaN	15.5122	16.3195	NaN	15.7125	16.5892	16.6506	16.4268	17.0484	NaN	15.7592	16.7671	16.588	17.0031	NaN	NaN	NaN	NaN	NaN	NaN	NaN	17.0475	NaN	NaN	NaN	NaN	NaN	NaN	NaN	NaN	NaN	NaN	NaN	NaN	NaN
XP_001120432.1	NaN	11.1431	18.7783	21.2477	19.8426	22.0603	17.0185	NaN	20.2341	19.2727	19.6735	22.4018	NaN	20.0366	16.7538	18.5823	16.4427	19.7633	20.2486	20.1331	19.246	20.0235	20.6701	NaN	17.297	20.3924	19.3145	18.1208	19.8541	17.7961	19.5381	NaN	NaN	NaN	NaN	NaN	19.9093	NaN	NaN	11.3878	NaN	NaN	NaN	NaN	16.6374	19.4166	16.1077	18.5203	NaN
XP_006565115.2;XP_001120437.3	NaN	NaN	15.9402	NaN	NaN	NaN	16.5735	NaN	NaN	16.7453	17.3166	NaN	NaN	NaN	15.1609	NaN	16.0282	NaN	15.3236	NaN	NaN	15.769	13.6072	NaN	NaN	15.9654	NaN	NaN	NaN	NaN	NaN	NaN	NaN	NaN	NaN	NaN	NaN	NaN	NaN	NaN	16.3502	NaN	NaN	NaN	NaN	NaN	17.638	16.2786	NaN
XP_001120471.1	21.9129	21.8472	22.0062	22.5056	22.1599	22.4332	20.6869	20.7191	17.6935	20.6392	21.386	21.4181	21.3427	21.7983	21.7005	21.9905	21.9077	21.2801	21.807	21.9957	20.8858	22.3141	19.4538	21.1089	21.4777	21.6737	20.7529	21.6857	21.4627	16.244	22.5633	21.5365	21.0756	21.5497	21.6224	21.543	22.229	21.7878	22.6322	21.6351	20.0917	20.5472	21.8571	20.3553	21.3073	22.9971	22.7632	20.9399	22.0779
XP_001120520.1	NaN	16.9619	15.9038	NaN	NaN	NaN	NaN	NaN	NaN	15.7837	16.7585	NaN	15.952	15.9602	16.0735	15.5176	15.4878	NaN	15.9143	16.1605	15.8653	16.1396	NaN	NaN	15.9138	16.3133	16.0516	15.9782	15.8512	16.072	NaN	16.6446	NaN	16.8899	16.8636	15.3001	NaN	NaN	16.989	17.4966	NaN	NaN	NaN	NaN	NaN	NaN	NaN	NaN	NaN
XP_001120524.1	19.2287	20.9265	19.7591	NaN	19.2767	NaN	19.2041	18.627	NaN	NaN	NaN	NaN	19.7503	18.7076	19.8517	NaN	19.631	18.3085	19.3017	NaN	19.3361	19.7948	17.4603	20.1121	18.4619	18.4467	18.4246	17.7696	19.6896	NaN	19.8234	20.502	20.4593	20.6817	20.1751	18.779	20.6298	NaN	19.8603	20.8752	NaN	19.4108	20.3243	20.366	20.2254	21.0548	18.4233	19.3043	21.2386
XP_001120535.2	NaN	NaN	NaN	15.7108	NaN	NaN	NaN	17.77	18.6697	NaN	NaN	NaN	NaN	NaN	NaN	NaN	NaN	NaN	NaN	NaN	16.0844	NaN	NaN	NaN	NaN	NaN	NaN	15.2802	NaN	NaN	NaN	NaN	NaN	NaN	NaN	NaN	NaN	NaN	NaN	NaN	NaN	NaN	NaN	NaN	NaN	NaN	NaN	NaN	NaN
XP_001120572.3	19.0407	17.5995	17.6242	18.2415	19.1272	18.5917	18.5771	18.353	NaN	19.2037	19.6908	17.959	NaN	17.5615	20.0166	17.9708	18.8255	19.2834	20.0859	18.9318	19.959	18.866	19.8041	15.8865	19.5665	19.2135	20.0622	19.4809	17.4955	NaN	18.7206	18.4377	17.7614	17.7604	16.8249	18.9944	17.3547	18.9275	NaN	17.8363	18.9942	18.192	18.923	17.7213	18.2815	NaN	NaN	NaN	18.4746
XP_001120594.2	17.7016	17.2635	17.1365	17.3522	NaN	NaN	NaN	17.764	17.677	NaN	15.775	NaN	NaN	16.8051	16.7187	NaN	NaN	NaN	NaN	NaN	NaN	15.0619	NaN	NaN	15.4268	NaN	NaN	15.9913	NaN	NaN	16.8874	NaN	16.9404	17.4298	16.6729	NaN	NaN	18.1264	NaN	17.1011	16.8608	17.1205	NaN	17.4471	16.8045	16.9336	NaN	17.6353	17.2939
XP_001120613.2	24.3333	25.876	24.0404	25.3474	25.8813	24.6287	23.8782	24.2226	22.4675	24.8918	24.6662	24.668	26.3467	25.2123	24.6745	24.804	25.1758	24.2252	24.4765	25.2648	26.1487	25.2441	24.985	24.9872	25.5391	25.2439	25.0752	24.7057	25.6902	25.6853	25.6597	25.4429	26.0384	25.0799	25.0895	24.1672	25.4514	23.9253	25.6829	25.2119	25.1623	25.1785	25.6256	25.189	24.9539	24.7419	24.1719	25.303	25.0065
XP_006567844.1;XP_006567843.1;XP_001120635.2;XP_006567841.1;XP_026296513.1;XP_006567842.1;XP_006567840.1;XP_006567839.1;XP_006567838.1	16.7435	NaN	15.9838	16.4605	15.7996	NaN	NaN	NaN	NaN	NaN	17.3584	15.7299	NaN	NaN	16.5755	17.3371	17.5453	17.2972	17.7233	NaN	17.4052	17.0101	15.7254	17.3203	16.8793	18.1246	16.9239	16.7133	NaN	NaN	NaN	17.3596	17.3535	NaN	NaN	NaN	16.705	16.6616	16.2251	NaN	17.4897	NaN	NaN	NaN	NaN	16.5088	NaN	NaN	NaN
XP_006564611.1;XP_001120684.2;XP_016768992.1;XP_006564612.1	NaN	NaN	NaN	NaN	15.504	NaN	NaN	NaN	NaN	NaN	15.8858	NaN	NaN	NaN	16.2301	NaN	NaN	NaN	NaN	14.925	15.7936	NaN	15.6138	NaN	NaN	13.9166	16.1111	15.3272	NaN	NaN	NaN	NaN	NaN	NaN	NaN	NaN	NaN	NaN	NaN	NaN	NaN	NaN	NaN	NaN	NaN	NaN	NaN	NaN	NaN
XP_001120695.1	NaN	NaN	14.6069	17.6762	NaN	NaN	NaN	15.5069	NaN	NaN	NaN	16.5422	NaN	16.376	NaN	19.3398	19.6291	18.9812	18.7338	20.6704	17.875	18.6452	17.1854	NaN	17.9282	18.6793	17.5163	17.5041	16.3425	NaN	16.8212	16.9669	NaN	NaN	NaN	17.5834	19.492	16.3661	NaN	NaN	16.3979	NaN	16.2341	NaN	NaN	18.7115	18.0924	NaN	NaN
XP_001120710.2	21.3517	20.699	20.707	19.5753	21.3653	20.6938	21.2177	21.4507	19.3025	21.3681	21.8261	20.9774	20.9513	20.9376	21.3685	21.2625	20.6977	20.9712	21.1401	21.3841	21.1539	21.3363	21.4387	21.2435	21.4456	21.6564	21.3268	21.7331	20.7994	19.2428	20.4214	20.5104	21.5925	20.6762	20.6096	20.298	20.7792	20.2559	20.0494	19.8385	21.6906	20.209	20.4083	21.2853	20.9906	20.309	20.5336	20.3002	19.6542
XP_001120773.1	16.2576	NaN	NaN	NaN	NaN	NaN	NaN	NaN	NaN	NaN	17.669	NaN	NaN	16.1961	16.4112	16.9955	16.1312	16.9847	17.1163	17.0777	NaN	16.6296	16.054	NaN	16.6611	16.6892	16.9917	NaN	NaN	NaN	NaN	NaN	NaN	NaN	NaN	NaN	NaN	NaN	NaN	NaN	15.9071	NaN	NaN	NaN	NaN	NaN	NaN	NaN	NaN
XP_001120801.1	14.0803	NaN	18.4766	16.7494	17.2082	NaN	18.5551	18.1858	NaN	NaN	NaN	18.491	NaN	18.158	NaN	NaN	14.456	18.8709	16.6121	18.6487	18.1587	18.0588	17.3515	NaN	17.7489	18.9286	18.0727	19.8137	19.1626	NaN	NaN	NaN	NaN	NaN	NaN	16.2728	NaN	NaN	20.4941	NaN	NaN	NaN	NaN	NaN	NaN	NaN	NaN	NaN	14.1977
XP_026296177.1;XP_001120871.3;XP_026296176.1;XP_026296178.1	NaN	NaN	NaN	NaN	NaN	NaN	14.055	16.0365	NaN	NaN	NaN	NaN	NaN	NaN	NaN	NaN	NaN	NaN	NaN	NaN	NaN	NaN	NaN	NaN	NaN	NaN	NaN	NaN	NaN	NaN	NaN	15.0452	NaN	NaN	NaN	NaN	NaN	NaN	NaN	NaN	NaN	NaN	NaN	NaN	15.6886	NaN	NaN	NaN	NaN
XP_001120937.2	12.583	19.1574	16.3384	16.8627	NaN	17.2275	NaN	16.6736	NaN	16.1904	15.1492	14.1078	NaN	17.1611	16.0622	18.9359	19.186	18.6077	15.9164	16.7699	18.5147	19.468	17.995	16.8788	19.8083	20.5169	19.9773	20.5018	15.4059	20.397	15.4963	NaN	15.3442	16.3627	17.6447	14.3139	NaN	18.803	15.6656	15.8066	16.3155	20.699	NaN	15.9521	20.1363	18.1265	NaN	20.2084	17.1561
XP_001120943.2;XP_006566058.1;XP_006566059.1	17.5457	NaN	16.9489	16.6125	15.9514	NaN	NaN	NaN	NaN	NaN	NaN	15.8321	NaN	16.62	NaN	NaN	16.3455	16.7532	18.0981	NaN	NaN	NaN	NaN	14.163	NaN	15.9031	14.084	NaN	17.6337	NaN	NaN	18.0988	NaN	NaN	16.658	16.1691	NaN	NaN	NaN	16.4694	NaN	NaN	NaN	NaN	NaN	NaN	16.4944	NaN	17.2828
XP_026300775.1;XP_006564993.1;XP_001120952.2;XP_006564994.1	NaN	NaN	NaN	NaN	15.7743	NaN	NaN	NaN	NaN	16.1849	16.2492	NaN	NaN	NaN	NaN	NaN	NaN	15.3476	NaN	NaN	15.758	15.4741	15.8041	NaN	NaN	15.3731	16.4753	15.9265	NaN	NaN	NaN	NaN	NaN	NaN	NaN	NaN	NaN	NaN	NaN	NaN	NaN	NaN	NaN	14.8093	15.9147	NaN	NaN	NaN	NaN
XP_001120957.3	NaN	NaN	16.8778	17.2358	NaN	NaN	NaN	NaN	NaN	NaN	16.3569	NaN	NaN	16.8011	NaN	NaN	18.5902	16.8505	16.722	NaN	15.3625	15.1277	NaN	NaN	NaN	NaN	15.3114	NaN	NaN	NaN	NaN	NaN	NaN	NaN	NaN	NaN	16.5501	NaN	NaN	18.7327	NaN	NaN	NaN	NaN	NaN	NaN	16.977	NaN	18.7909
XP_001121022.1	18.1088	19.5817	19.4455	14.9759	18.4794	18.211	18.2534	19.2949	17.7616	17.8205	19.0391	18.5668	NaN	18.3463	17.3201	19.1954	NaN	NaN	19.1801	17.8682	19.0268	18.0844	17.4201	19.2482	18.0522	18.6235	18.9162	18.2838	17.5965	NaN	19.2779	17.8899	18.0477	NaN	18.3511	18.3511	NaN	18.806	14.6848	NaN	19.4019	18.7293	NaN	NaN	18.1706	NaN	NaN	19.0382	19.2414
XP_001121025.1	15.557	NaN	15.8104	NaN	16.7728	16.9721	NaN	NaN	NaN	15.192	NaN	NaN	NaN	16.2911	NaN	16.1267	16.7118	18.7757	NaN	16.088	NaN	NaN	19.0794	14.6195	18.2993	16.2601	15.8462	NaN	15.8086	NaN	NaN	NaN	NaN	14.7256	NaN	NaN	NaN	NaN	NaN	NaN	NaN	NaN	NaN	NaN	NaN	NaN	18.2785	NaN	NaN
XP_001121061.1	NaN	NaN	16.2173	15.8502	17.772	NaN	18.4943	16.5687	15.8083	NaN	18.1142	17.0312	NaN	16.5173	NaN	17.1821	NaN	NaN	15.8301	NaN	17.7404	NaN	NaN	NaN	NaN	16.3462	18.1455	NaN	NaN	NaN	NaN	NaN	NaN	NaN	NaN	NaN	NaN	NaN	NaN	NaN	NaN	NaN	NaN	NaN	NaN	NaN	NaN	NaN	NaN
XP_001121076.4	13.9809	NaN	NaN	NaN	NaN	NaN	NaN	NaN	NaN	NaN	NaN	NaN	NaN	NaN	NaN	NaN	NaN	NaN	15.3401	14.6652	NaN	NaN	NaN	NaN	NaN	NaN	NaN	14.9766	NaN	NaN	NaN	NaN	NaN	NaN	NaN	14.5748	NaN	NaN	NaN	NaN	NaN	NaN	NaN	NaN	NaN	NaN	16.8132	NaN	NaN
XP_001121092.2	NaN	NaN	NaN	12.6031	NaN	NaN	NaN	NaN	NaN	NaN	NaN	NaN	NaN	NaN	13.9661	14.9174	NaN	NaN	NaN	NaN	NaN	NaN	NaN	NaN	NaN	15.0161	NaN	NaN	NaN	NaN	NaN	NaN	NaN	NaN	NaN	NaN	NaN	NaN	NaN	NaN	NaN	NaN	NaN	NaN	NaN	NaN	NaN	NaN	NaN
XP_006562944.1;XP_001121113.1	18.1117	NaN	16.5341	17.383	15.3324	16.8405	NaN	15.7164	NaN	14.5852	16.0793	17.5714	NaN	14.4504	15.5874	18.6022	18.2164	17.5476	18.6777	17.8579	17.4125	17.8841	16.5208	NaN	15.963	18.3888	17.9025	18.8173	18.0976	NaN	NaN	18.3593	18.5318	NaN	18.7864	17.7642	NaN	17.0871	18.7658	18.703	NaN	NaN	NaN	NaN	17.417	NaN	18.301	NaN	NaN
XP_001121155.2	NaN	NaN	NaN	14.8912	NaN	NaN	NaN	NaN	NaN	NaN	NaN	NaN	NaN	NaN	NaN	NaN	NaN	NaN	NaN	NaN	NaN	NaN	NaN	NaN	NaN	NaN	NaN	NaN	NaN	NaN	NaN	NaN	NaN	NaN	NaN	NaN	NaN	15.1804	NaN	NaN	NaN	NaN	NaN	NaN	NaN	NaN	14.4723	NaN	NaN
XP_001121176.1	16.6733	14.7501	18.6047	18.612	18.3016	17.8945	18.595	18.3839	NaN	17.7592	18.8429	NaN	NaN	18.4697	17.1939	19.0745	19.0968	19.0129	19.0211	18.5858	18.5213	19.0854	17.9671	NaN	18.5907	19.2623	19.4673	18.8748	NaN	NaN	15.8201	NaN	20.1477	NaN	19.9545	NaN	NaN	NaN	NaN	15.617	NaN	NaN	NaN	NaN	NaN	NaN	16.914	18.1886	17.5443
XP_001121220.1	NaN	12.4856	14.9578	NaN	16.6538	17.0885	NaN	NaN	NaN	15.9327	NaN	NaN	NaN	NaN	NaN	NaN	NaN	NaN	15.2945	15.2664	NaN	NaN	19.5374	NaN	18.3509	NaN	13.8331	NaN	NaN	NaN	NaN	NaN	NaN	NaN	NaN	15.5783	NaN	NaN	NaN	NaN	NaN	NaN	NaN	NaN	NaN	NaN	NaN	NaN	NaN
XP_003251091.1;XP_001121223.1	NaN	17.5122	NaN	17.3691	17.5043	17.4459	19.2084	17.9532	16.6925	16.1817	16.6342	17.3838	NaN	16.9711	18.2243	17.732	16.9043	18.0249	17.2601	NaN	17.5912	17.673	16.0149	18.532	18.1009	16.9083	18.1969	18.0257	18.0988	17.2618	NaN	18.4947	17.4908	17.5285	17.3367	17.5185	17.8052	17.8155	18.0523	18.0815	16.6691	16.802	17.3471	17.6387	16.6223	16.6072	17.3783	16.3204	16.7543
XP_001121241.3	20.8318	18.6201	23.152	20.7598	19.4054	17.6125	19.3263	22.2649	22.6619	20.4891	21.01	20.9464	18.2257	20.0596	20.6411	18.5699	13.9557	17.7414	18.8747	16.9627	19.7413	17.6664	19.9299	17.494	17.0556	16.979	20.0069	18.7037	15.9799	NaN	17.2175	NaN	17.7367	19.0939	18.5348	19.7991	17.5352	20.0319	14.2537	NaN	21.4204	22.4635	20.8376	19.299	21.0578	20.5187	15.2779	20.3902	18.5418
XP_001121250.4	17.3485	17.7755	17.5388	17.7301	16.3027	17.1726	NaN	14.0673	NaN	16.6083	17.8605	NaN	16.9471	17.832	17.6468	17.5959	17.6043	17.9318	19.1697	17.0007	17.4318	18.1207	16.5118	17.0444	17.4325	18.1183	17.8566	17.9701	17.5544	NaN	16.4393	17.9101	17.9583	17.8728	17.5255	16.7863	NaN	17.8137	17.9378	17.2893	17.9135	NaN	18.0294	18.1803	18.2056	18.283	NaN	17.5843	NaN
XP_001121254.2;XP_016766680.1	18.1658	17.995	20.2018	19.5961	18.3241	18.0247	20.8379	22.2556	21.341	20.9605	16.4405	18.7707	NaN	20.6075	21.0994	20.2118	19.2294	18.4756	17.8644	NaN	18.371	19.0887	16.5774	17.1641	18.4473	19.4377	19.8126	20.4125	17.3209	17.7283	NaN	NaN	16.96	17.306	NaN	18.5648	NaN	18.5492	NaN	14.4926	20.1183	19.293	15.0782	18.8711	16.8391	NaN	18.9213	18.2263	17.1963
XP_001121255.1	16.5161	NaN	15.7267	NaN	15.9138	NaN	NaN	NaN	NaN	16.2957	NaN	NaN	NaN	NaN	NaN	17.4468	17.6547	NaN	NaN	18.5809	NaN	16.4523	NaN	16.4721	15.014	NaN	NaN	NaN	NaN	NaN	NaN	15.926	NaN	16.6957	15.8954	16.8382	NaN	NaN	NaN	16.4444	17.1516	15.9199	16.1558	16.5274	NaN	NaN	NaN	18.0894	NaN
XP_001121282.3	NaN	NaN	NaN	NaN	NaN	NaN	NaN	NaN	NaN	15.9726	NaN	NaN	NaN	NaN	16.4873	NaN	NaN	NaN	NaN	17.0034	NaN	14.2772	15.9145	NaN	17.3927	NaN	NaN	NaN	NaN	NaN	NaN	NaN	NaN	NaN	NaN	NaN	NaN	NaN	NaN	NaN	NaN	NaN	NaN	NaN	NaN	NaN	NaN	NaN	NaN
XP_006571621.1;XP_006571620.1;XP_006571619.1;XP_001121303.2;XP_026297624.1;XP_016771126.1;XP_006571618.1;XP_006571617.1	16.6396	NaN	NaN	16.04	NaN	NaN	NaN	NaN	18.3133	NaN	NaN	NaN	NaN	NaN	NaN	NaN	NaN	NaN	NaN	NaN	NaN	NaN	NaN	NaN	NaN	NaN	NaN	NaN	NaN	17.4459	NaN	NaN	NaN	NaN	NaN	NaN	NaN	NaN	NaN	NaN	NaN	14.4425	NaN	NaN	NaN	NaN	NaN	NaN	NaN
XP_001121305.2;XP_006566538.1	NaN	NaN	17.0636	19.4184	17.2158	20.2118	17.9773	NaN	20.2123	18.611	18.4712	19.8723	NaN	18.7357	14.7495	17.9435	19.0288	19.2858	19.7661	18.691	18.7928	17.1149	20.917	17.3862	18.6015	19.4577	19.4242	18.1254	NaN	18.5859	17.8467	NaN	NaN	NaN	NaN	NaN	18.051	NaN	17.0909	NaN	NaN	NaN	NaN	NaN	NaN	19.1194	NaN	18.6449	NaN
XP_001121325.1;XP_026297430.1;XP_006569455.1	NaN	17.0685	19.3076	19.0911	20.5387	20.3587	13.686	NaN	19.1112	20.9163	17.1725	12.5459	NaN	19.976	15.0615	17.1755	18.3088	22.8944	18.2896	18.6155	15.9887	20.1425	23.7695	17.9246	22.3286	17.0091	17.5371	18.587	NaN	17.048	13.2591	16.1398	16.3371	16.854	NaN	18.6841	NaN	16.0102	15.8949	NaN	NaN	NaN	NaN	NaN	NaN	NaN	NaN	NaN	NaN
XP_001121331.2	NaN	NaN	NaN	NaN	15.9923	NaN	16.9115	NaN	NaN	NaN	NaN	17.2582	NaN	16.9037	NaN	NaN	17.1888	NaN	NaN	NaN	NaN	NaN	NaN	NaN	NaN	NaN	NaN	NaN	NaN	NaN	NaN	NaN	NaN	NaN	NaN	NaN	NaN	NaN	NaN	NaN	NaN	NaN	NaN	NaN	NaN	NaN	NaN	NaN	16.6084
XP_016772982.1;XP_016772981.1;XP_001121362.1	NaN	NaN	18.4007	16.6718	20.5291	18.5554	NaN	NaN	NaN	19.6117	NaN	15.3964	NaN	NaN	NaN	NaN	16.9187	18.9727	NaN	NaN	NaN	17.4448	22.2572	18.276	20.0338	NaN	NaN	14.0026	16.55	NaN	NaN	NaN	NaN	NaN	NaN	NaN	NaN	NaN	NaN	NaN	NaN	17.3481	NaN	17.3929	NaN	NaN	17.0489	NaN	NaN
XP_001121383.2	15.6787	NaN	NaN	NaN	NaN	NaN	NaN	NaN	NaN	NaN	NaN	NaN	NaN	NaN	15.6193	NaN	15.1942	NaN	NaN	NaN	NaN	15.0411	NaN	NaN	NaN	NaN	NaN	15.5119	NaN	NaN	NaN	NaN	NaN	NaN	NaN	NaN	NaN	NaN	NaN	NaN	NaN	NaN	NaN	NaN	16.2047	NaN	NaN	NaN	NaN
XP_001121471.3	NaN	NaN	NaN	NaN	15.8192	16.3599	NaN	NaN	NaN	16.9598	NaN	NaN	NaN	NaN	NaN	15.0732	14.6379	17.5229	NaN	12.6836	12.5729	15.2435	22.2533	NaN	19.8956	13.0946	13.3354	NaN	NaN	NaN	NaN	NaN	NaN	NaN	NaN	NaN	NaN	NaN	NaN	NaN	12.9131	NaN	NaN	NaN	NaN	NaN	NaN	NaN	NaN
XP_001121483.3	NaN	16.8532	16.9762	17.0841	16.7387	16.6147	NaN	17.3879	19.0483	16.6502	15.4894	16.5903	16.49	16.8758	16.7695	18.372	14.5239	18.4132	18.4892	20.2426	17.7709	18.3719	17.8116	NaN	17.7528	19.4473	18.0191	18.6667	17.1271	16.6582	17.3098	15.0114	NaN	17.647	17.8544	18.7223	NaN	16.5567	17.9472	NaN	18.0345	16.0502	17.4712	17.3317	17.7947	17.2054	21.1069	NaN	16.3866
XP_001121491.2	NaN	NaN	NaN	NaN	NaN	NaN	NaN	NaN	NaN	NaN	NaN	NaN	13.828	NaN	NaN	NaN	NaN	NaN	16.3113	15.8566	NaN	NaN	NaN	NaN	NaN	NaN	NaN	15.3641	NaN	NaN	NaN	NaN	NaN	NaN	NaN	15.6011	NaN	NaN	NaN	NaN	NaN	NaN	NaN	NaN	NaN	16.1689	17.3597	NaN	NaN
XP_001121522.1	19.1779	15.082	18.3835	19.2895	18.2268	18.0136	17.9963	17.0909	NaN	17.7821	17.6857	19.6527	NaN	17.0307	17.9932	20.0245	19.5852	18.8645	20.1724	20.2633	18.1057	19.462	18.1982	15.5102	18.1994	19.8413	NaN	NaN	17.5582	NaN	19.1964	17.6369	NaN	17.8981	NaN	18.7102	15.0066	18.8109	17.9278	17.5229	NaN	18.3395	NaN	NaN	NaN	NaN	18.3098	17.894	NaN
XP_001121552.2	16.2575	14.83	14.9184	NaN	NaN	NaN	NaN	NaN	NaN	NaN	NaN	16.3213	NaN	16.6251	16.5397	17.6303	17.8431	NaN	17.4237	18.7105	16.1925	16.3621	15.5215	NaN	16.0939	17.3981	15.2292	17.5632	NaN	NaN	NaN	NaN	NaN	14.1509	NaN	17.1681	NaN	NaN	16.4942	16.1704	NaN	NaN	NaN	NaN	NaN	NaN	20.3555	NaN	NaN
XP_001121565.2	18.6737	NaN	18.4633	18.152	18.5072	18.6177	18.6979	20.0743	19.9332	18.0698	16.7	18.9494	NaN	17.3829	19.5288	16.156	16.5052	16.942	17.1312	16.0944	16.8354	17.3637	16.8119	NaN	17.4269	NaN	NaN	16.4055	NaN	NaN	NaN	16.3287	NaN	18.3449	17.9194	17.7274	18.2131	17.5273	NaN	NaN	16.7886	18.2763	18.2762	18.1938	17.5463	18.4567	17.2422	18.5141	17.9506
XP_001121619.2	15.6454	17.1117	17.1157	14.659	16.9052	NaN	NaN	16.4165	15.5812	16.3378	16.7903	15.5432	16.7664	16.4412	17.0524	15.9084	16.4671	16.7717	16.7756	16.2229	16.7537	16.7538	16.0674	NaN	16.5265	16.3971	17.7095	17.4687	NaN	NaN	NaN	NaN	NaN	16.9323	NaN	16.4909	NaN	17.4402	NaN	NaN	16.3318	16.3031	16.4859	15.8371	16.9188	NaN	16.6608	16.739	17.0104
XP_001121634.3	17.7453	17.5774	19.4016	18.525	16.6106	16.6335	16.6727	19.2347	21.0253	17.1974	16.0138	17.0145	17.0423	18.249	18.1472	NaN	15.9552	NaN	15.3839	NaN	16.6693	15.9036	17.0773	NaN	16.6101	15.2073	NaN	16.1887	NaN	18.0887	16.4599	NaN	17.1753	18.5378	18.2573	16.5771	16.7091	18.8593	16.5504	NaN	17.3451	18.2142	NaN	NaN	18.0616	17.8983	17.3915	18.5746	17.9197
XP_006567957.1;XP_006567956.1;XP_006567955.1;XP_006567952.1;XP_006567951.1;XP_006567950.1;XP_026296637.1;XP_026296636.1;XP_001121636.2	NaN	NaN	14.8414	NaN	NaN	NaN	NaN	NaN	NaN	14.8692	14.8146	14.9459	NaN	14.5927	14.9964	14.6672	14.6765	NaN	14.4889	14.4344	NaN	NaN	NaN	NaN	NaN	15.0447	14.9989	NaN	NaN	NaN	NaN	NaN	NaN	NaN	NaN	NaN	NaN	NaN	NaN	NaN	NaN	NaN	NaN	NaN	NaN	NaN	NaN	NaN	NaN
XP_001121664.2	NaN	NaN	NaN	17.5902	NaN	NaN	NaN	NaN	NaN	NaN	15.8654	NaN	NaN	NaN	NaN	15.4633	NaN	NaN	15.9463	15.4321	NaN	16.6968	NaN	NaN	NaN	16.5688	NaN	NaN	NaN	NaN	NaN	16.8921	NaN	NaN	NaN	NaN	NaN	NaN	NaN	17.1291	NaN	NaN	NaN	NaN	NaN	NaN	17.8212	NaN	NaN
XP_001121713.2;XP_003249661.2	19.354	19.996	20.2378	19.6273	19.3285	19.0936	21.0053	20.595	22.1366	19.9235	18.938	19.34	18.4471	20.1387	20.1035	18.5427	18.9952	18.4287	18.4174	17.0954	18.4872	18.704	18.3349	18.4949	18.3769	18.1655	17.5764	18.2166	18.6907	18.896	NaN	17.4257	19.0737	19.6122	19.5122	19.4145	17.7765	20.4289	19.1528	19.1031	20.4336	20.6178	20.3126	20.7054	20.2781	21.288	17.0076	20.1989	20.549
XP_001121733.1	17.9657	18.5743	17.2119	17.7025	17.2312	17.4704	15.5534	NaN	NaN	16.3457	18.1729	18.0939	NaN	17.2419	17.9239	17.7595	17.3109	17.0878	17.1181	17.7728	17.8139	19.1044	16.3224	17.468	17.1428	17.1693	17.2017	17.73	NaN	NaN	18.4417	NaN	NaN	17.2595	18.7521	17.2636	17.0959	18.303	18.6839	17.607	18.092	17.7083	17.5688	NaN	18.0621	NaN	NaN	18.4084	17.4068
XP_001121746.2	19.806	20.7834	21.5358	20.9063	21.9498	19.4213	21.8556	21.1878	21.4091	22.4449	21.2186	21.9871	20.7642	21.165	21.5838	20.8477	19.8291	20.5253	18.5379	19.1034	22.4626	17.8346	21.246	19.8969	20.769	19.17	20.5512	19.2033	18.2821	18.5912	17.9207	NaN	19.3526	18.8511	18.2267	19.7524	NaN	20.5291	18.3029	19.1946	20.965	21.5796	20.0773	21.4012	21.7782	18.6038	17.2532	21.1869	19.5033
XP_001121747.1	18.9368	18.2369	17.2506	18.2686	16.8088	17.8576	NaN	17.4672	NaN	NaN	16.8617	18.9311	NaN	17.1415	16.1758	NaN	18.2367	17.3247	17.3967	17.9276	16.6854	17.9922	16.1449	17.5582	NaN	17.8487	16.9505	17.9539	NaN	NaN	17.6646	17.5901	17.0612	17.6793	17.8107	18.502	18.271	19.2887	NaN	18.3538	NaN	NaN	17.3927	18.3109	19.2373	18.7581	16.5324	NaN	NaN
XP_001121760.2	NaN	NaN	NaN	17.7367	15.4889	NaN	NaN	NaN	NaN	15.1236	14.118	16.8471	NaN	15.3063	NaN	NaN	16.533	NaN	17.7726	16.8882	16.8424	16.8745	NaN	16.2121	NaN	16.9054	NaN	NaN	16.6887	NaN	NaN	17.2572	NaN	17.5671	NaN	NaN	NaN	18.3368	18.2244	16.7272	NaN	NaN	NaN	NaN	NaN	NaN	18.9745	15.4185	NaN
XP_001121814.2;XP_016771255.1;XP_016771256.2	20.4605	16.3446	21.697	18.7242	19.0689	16.0337	16.8095	16.8307	NaN	16.6881	16.5226	19.4384	NaN	17.181	19.5389	17.3749	16.73	17.4296	17.276	NaN	NaN	16.4813	18.4749	17.9665	NaN	18.7703	14.8166	16.5399	18.3805	NaN	15.1162	NaN	17.0594	16.4612	17.7483	17.835	NaN	18.8353	17.9985	19.2317	17.2954	17.3544	17.3368	17.577	NaN	16.6597	16.0851	NaN	18.1351
XP_001121817.2	17.1092	NaN	NaN	NaN	NaN	16.8022	NaN	NaN	NaN	15.0208	NaN	16.8989	17.3753	16.5002	NaN	16.1558	18.9834	17.5816	18.706	18.197	NaN	18.0363	17.3149	16.3688	17.3994	14.8205	17.0351	NaN	17.5836	16.4941	17.0505	17.8311	NaN	17.961	16.6892	18.5426	18.4953	17.1894	18.6805	NaN	17.7876	NaN	16.5917	NaN	16.5052	17.5704	20.3075	16.9129	NaN
XP_001121882.2	16.8425	16.783	18.3076	19.6682	17.9369	17.6332	NaN	17.4032	16.8142	NaN	18.4575	NaN	18.2713	18.1031	17.8267	19.0869	20.2147	19.2406	20.6056	20.3401	18.7051	19.4894	NaN	16.8556	18.8326	19.7109	19.8103	19.5324	18.0523	NaN	18.0788	17.8803	17.0105	18.4063	17.5758	NaN	19.4928	16.7191	NaN	17.7922	18.4774	NaN	17.5941	17.3225	17.4627	NaN	22.3881	16.6955	16.9098
XP_001121888.2	NaN	NaN	NaN	18.3892	15.4428	17.5502	17.5499	19.7787	20.3679	18.4386	17.0526	17.6266	NaN	17.8663	NaN	NaN	NaN	NaN	NaN	NaN	14.9788	NaN	NaN	19.5449	16.8281	15.4774	NaN	NaN	18.4748	19.3	NaN	NaN	NaN	NaN	NaN	NaN	NaN	16.9654	NaN	NaN	17.3328	18.4572	17.6811	16.3167	NaN	16.4428	NaN	17.0058	NaN
XP_006566252.1;XP_001122025.2	NaN	NaN	NaN	NaN	NaN	NaN	NaN	NaN	NaN	16.0264	15.986	NaN	NaN	15.7902	NaN	NaN	15.7092	NaN	NaN	NaN	NaN	16.5687	NaN	NaN	NaN	NaN	15.5628	NaN	NaN	NaN	NaN	NaN	NaN	NaN	NaN	NaN	NaN	16.5001	NaN	15.7221	NaN	NaN	NaN	NaN	NaN	NaN	15.6478	15.9395	16.7446
XP_001122042.3;XP_006559924.2;XP_006559926.2	15.1375	14.9533	NaN	NaN	NaN	NaN	NaN	NaN	NaN	NaN	14.5913	15.7943	NaN	NaN	17.5159	14.4092	NaN	15.2448	NaN	NaN	15.5946	15.856	14.7951	NaN	NaN	16.4491	14.6345	16.1164	15.3486	NaN	NaN	NaN	NaN	NaN	NaN	NaN	NaN	NaN	NaN	16.3818	NaN	NaN	NaN	NaN	NaN	NaN	16.179	NaN	15.6825
XP_001122049.2	16.5828	17.1993	NaN	16.7137	17.0851	16.6276	16.8522	17.5123	15.4259	17.9147	18.033	NaN	18.9287	17.3543	18.0176	17.4453	17.4717	17.5921	17.621	17.3386	18.116	18.0866	16.6731	14.9468	18.1813	17.9381	18.1194	18.4015	18.2701	19.2069	17.5375	17.3523	17.9857	15.0841	18.0915	17.2238	NaN	17.1922	17.3512	17.4048	17.6094	NaN	17.0381	18.0634	16.5553	NaN	16.5576	NaN	NaN
XP_001122067.3;XP_016773435.2;XP_026300858.1	18.8763	16.5962	16.193	NaN	17.4698	NaN	16.8667	19.6262	19.9999	17.0988	16.307	16.8195	NaN	17.1793	16.5045	NaN	14.5136	NaN	NaN	NaN	17.2316	16.2172	NaN	17.822	NaN	16.0688	NaN	16.385	NaN	16.5307	NaN	NaN	16.0647	NaN	17.4845	17.951	NaN	16.6306	NaN	NaN	15.8648	18.4807	17.0145	NaN	16.1031	16.7299	18.6175	15.6495	14.954
XP_016769468.1;XP_001122103.1	NaN	17.0257	15.4161	16.0191	NaN	16.4177	NaN	16.1125	NaN	17.6809	16.82	16.6866	14.8059	16.6096	17.1075	16.9334	16.7322	15.5753	18.6779	17.6441	17.6198	19.0466	15.608	NaN	16.7966	18.027	19.204	18.6219	NaN	NaN	NaN	16.8764	NaN	16.6558	16.7431	17.7618	NaN	16.9733	17.0892	NaN	17.2937	15.958	16.8277	17.031	16.815	NaN	16.9293	NaN	NaN
XP_001122110.2	NaN	NaN	15.1798	14.2752	15.994	15.8675	NaN	NaN	NaN	18.9154	NaN	NaN	NaN	15.8038	12.44	NaN	15.9279	19.3086	15.3476	NaN	NaN	15.6737	20.1529	NaN	18.5561	NaN	NaN	14.0303	NaN	NaN	NaN	NaN	NaN	NaN	NaN	NaN	NaN	NaN	NaN	NaN	NaN	NaN	NaN	NaN	NaN	NaN	NaN	NaN	NaN
XP_001122174.1	18.6965	18.1842	19.2697	19.0157	19.0897	18.3783	17.7943	18.8457	15.4865	19.6973	19.7705	18.5678	18.2579	18.8007	19.6894	19.1554	19.7897	19.3331	19.8059	20.1968	18.9846	19.76	18.3099	18.8966	18.713	19.4373	16.6143	20.4632	18.0944	18.2033	18.4843	18.351	19.2982	18.8783	17.7536	18.9937	18.7954	16.5443	19.1188	19.7681	NaN	17.576	18.3929	18.5575	17.6176	16.8688	19.286	17.4525	18.8635
XP_001122227.1	15.8244	NaN	NaN	16.7529	15.3497	18.237	NaN	NaN	NaN	14.5007	16.0874	16.1332	NaN	16.2894	15.5779	NaN	14.7225	NaN	NaN	NaN	NaN	14.74	17.2919	NaN	NaN	14.9671	15.6521	15.3221	NaN	NaN	NaN	NaN	NaN	NaN	NaN	NaN	17.6572	NaN	15.9836	NaN	NaN	NaN	NaN	NaN	NaN	15.5758	16.3065	NaN	NaN
XP_001122230.1	19.6096	18.6611	18.6816	19.2101	18.2459	19.1691	18.0328	18.2342	NaN	18.6967	18.4478	19.8827	18.9618	19.0021	18.4166	19.5289	19.1417	19.047	20.2296	19.8934	18.178	19.368	18.0807	19.0068	19.0517	19.2331	18.166	19.4218	18.6705	NaN	18.8244	18.6708	16.427	19.653	19.0752	19.7188	NaN	NaN	NaN	NaN	19.2724	18.8745	NaN	NaN	NaN	19.8698	19.1157	18.4684	19.5983
XP_001122272.2	16.6534	NaN	NaN	17.8265	NaN	NaN	NaN	NaN	18.1393	NaN	NaN	NaN	NaN	NaN	NaN	NaN	NaN	NaN	NaN	NaN	NaN	NaN	NaN	NaN	NaN	NaN	NaN	NaN	NaN	NaN	NaN	NaN	NaN	NaN	NaN	NaN	NaN	NaN	NaN	NaN	NaN	NaN	NaN	NaN	15.0314	NaN	NaN	NaN	NaN
XP_001122299.3	NaN	NaN	NaN	NaN	NaN	NaN	NaN	16.6923	20.9523	NaN	NaN	19.6051	NaN	NaN	NaN	NaN	NaN	NaN	NaN	NaN	NaN	NaN	NaN	NaN	NaN	NaN	NaN	13.6989	NaN	NaN	NaN	NaN	NaN	NaN	NaN	NaN	NaN	NaN	NaN	NaN	NaN	NaN	NaN	NaN	NaN	NaN	NaN	NaN	18.9523
XP_001122304.3	NaN	NaN	16.0522	19.1337	17.2859	20.5005	NaN	NaN	20.8393	19.6402	19.2662	20.0978	NaN	18.8093	NaN	NaN	19.0841	18.9268	20.1347	19.4928	18.9667	18.5403	21.8338	NaN	19.2177	19.7612	20.4467	18.8108	NaN	17.2219	NaN	NaN	NaN	12.9094	NaN	NaN	NaN	17.5231	15.2497	NaN	NaN	NaN	NaN	NaN	NaN	NaN	14.019	NaN	NaN
XP_001122341.1	NaN	NaN	NaN	NaN	NaN	NaN	NaN	NaN	NaN	NaN	NaN	NaN	NaN	NaN	NaN	NaN	15.4708	NaN	15.0473	NaN	NaN	12.7223	NaN	NaN	15.6976	15.5477	15.5893	15.1057	NaN	NaN	NaN	NaN	NaN	NaN	NaN	NaN	NaN	NaN	NaN	NaN	NaN	NaN	NaN	NaN	NaN	NaN	14.0053	NaN	NaN
XP_001122379.3	NaN	NaN	17.821	NaN	14.9819	NaN	17.2988	NaN	NaN	NaN	NaN	NaN	NaN	NaN	16.6716	NaN	NaN	NaN	NaN	NaN	NaN	NaN	NaN	NaN	NaN	NaN	NaN	NaN	NaN	NaN	NaN	NaN	NaN	NaN	NaN	NaN	NaN	NaN	NaN	NaN	NaN	NaN	NaN	NaN	NaN	NaN	NaN	NaN	17.3001
XP_016770037.1;XP_006566122.1;XP_006566121.1;XP_026299223.1;XP_006566119.1;XP_001122389.1;XP_006566123.1;XP_016770036.1;XP_006566124.1;XP_016770038.1	NaN	NaN	NaN	NaN	NaN	15.3556	NaN	NaN	15.0157	NaN	16.0811	14.7568	NaN	NaN	15.9071	15.928	NaN	NaN	NaN	NaN	NaN	15.7432	NaN	NaN	15.0335	14.6463	NaN	16.0106	NaN	NaN	NaN	NaN	NaN	NaN	NaN	NaN	NaN	17.0184	NaN	NaN	16.4162	NaN	NaN	NaN	NaN	NaN	NaN	NaN	NaN
XP_001122454.1	21.5768	20.1816	18.8892	22.1242	22.1633	21.6256	23.0597	23.2189	17.959	22.2935	23.5609	21.3958	21.9179	22.6577	22.8644	22.9832	22.8512	22.9875	22.6915	22.2155	22.9763	22.9205	23.036	22.0518	22.2176	22.7687	23.3048	22.3797	21.444	21.2013	19.7475	21.426	21.2633	21.0986	20.1946	21.5835	19.1171	21.6667	17.4511	21.527	22.4892	21.8196	22.3217	21.0418	21.2179	18.7035	21.3283	19.4564	20.6934
XP_001122457.2;XP_006571829.1	18.4413	16.8854	17.3972	17.9271	15.3794	16.6983	15.1165	17.9832	19.5077	16.4457	15.8205	15.8688	NaN	17.8011	18.329	16.2925	17.9415	17.4328	16.9209	15.4653	17.7036	16.5509	17.4594	NaN	16.8125	17.9216	15.8774	16.8613	NaN	NaN	NaN	15.6826	NaN	16.8793	NaN	16.5217	NaN	16.9481	16.8443	16.7315	16.22	16.4189	17.2755	15.9337	16.7172	17.2607	20.1398	NaN	NaN
XP_001122470.3;XP_006561848.2;XP_016769592.2;XP_006561846.2	NaN	NaN	NaN	16.3799	NaN	NaN	NaN	16.5926	17.3271	NaN	NaN	15.7008	NaN	NaN	15.4054	NaN	NaN	NaN	NaN	NaN	NaN	NaN	NaN	NaN	NaN	NaN	NaN	NaN	NaN	NaN	NaN	NaN	NaN	NaN	NaN	NaN	NaN	16.6907	NaN	NaN	16.0675	NaN	16.9442	16.0604	16.7597	18.2588	NaN	16.7378	16.1895
XP_001122474.2;XP_026297342.1;XP_006570941.1	18.4611	19.1101	15.3915	17.8457	18.3035	18.059	17.9572	18.01	NaN	16.7393	15.667	17.9877	18.6191	16.8625	18.0511	19.5303	18.8506	18.8612	20.3873	19.4249	18.2565	20.0997	17.8356	18.1132	18.863	19.0907	19.4743	18.8531	16.9541	17.7975	16.5869	17.0596	17.2139	18.1894	NaN	14.5723	NaN	18.5715	16.5335	15.387	17.3519	16.9089	17.8644	17.8416	17.9346	NaN	17.3327	19.4033	17.6821
XP_001122510.2	17.8331	NaN	NaN	NaN	NaN	NaN	NaN	NaN	NaN	17.0187	NaN	NaN	NaN	17.1535	NaN	NaN	17.6905	NaN	13.1831	18.6645	16.5692	NaN	16.4244	16.3975	17	NaN	NaN	18.0294	17.2369	16.9436	17.145	17.7263	NaN	17.0066	NaN	NaN	NaN	NaN	17.66	NaN	17.7856	17.5367	NaN	17.8576	17.7295	NaN	NaN	NaN	NaN
XP_001122551.2;XP_006568376.1;XP_006568377.1	18.5271	NaN	18.0732	18.631	19.0908	18.5057	17.3277	16.7125	NaN	19.3817	19.1213	18.5065	18.3766	19.1946	19.0049	18.3123	18.7597	17.3439	18.4438	18.1335	17.7651	19.4482	17.0199	17.3262	18.4079	18.4902	18.1431	19.3629	17.3074	18.3499	17.0505	19.0201	18.6729	17.7856	16.761	19.0379	17.7352	17.7239	17.3299	18.3731	19.2096	17.6609	19.8701	19.2927	19.1428	19.3857	17.4095	16.9901	17.1122
XP_001122556.2	NaN	16.1917	16.1423	16.59	16.5396	17.471	NaN	NaN	15.2405	21.0858	NaN	NaN	NaN	NaN	NaN	NaN	NaN	20.1602	16.5639	NaN	12.8047	17.5204	21.01	17.6604	20.5999	NaN	14.5482	NaN	NaN	17.0493	NaN	NaN	NaN	NaN	NaN	NaN	NaN	NaN	NaN	NaN	NaN	NaN	NaN	NaN	NaN	NaN	NaN	NaN	NaN
XP_001122583.4	NaN	NaN	NaN	NaN	NaN	NaN	NaN	NaN	NaN	NaN	NaN	NaN	NaN	NaN	NaN	15.4103	14.8547	NaN	NaN	NaN	NaN	14.3653	NaN	NaN	15.5186	NaN	NaN	NaN	NaN	NaN	NaN	NaN	NaN	NaN	15.4303	NaN	NaN	NaN	NaN	NaN	NaN	NaN	NaN	NaN	NaN	NaN	17.7568	NaN	NaN
XP_006571955.1;XP_001122617.2	16.6197	NaN	15.9846	16.2376	16.3248	NaN	NaN	16.1548	15.0011	16.4188	16.5817	NaN	NaN	NaN	16.4437	16.4293	16.8327	15.9476	16.0925	16.1641	16.2212	16.5582	NaN	16.1114	NaN	16.4552	15.9989	16.8204	NaN	NaN	15.7531	NaN	15.9527	NaN	15.7082	16.4969	NaN	NaN	15.2492	NaN	NaN	NaN	NaN	NaN	17.0202	NaN	NaN	NaN	NaN
XP_016766312.1;XP_001122641.2;XP_006565918.1;XP_006565917.1;XP_006565921.1;XP_006565919.1;XP_006565920.1	16.4244	15.8825	20.3519	NaN	NaN	NaN	NaN	NaN	NaN	NaN	16.9157	NaN	NaN	16.3192	16.0026	16.778	16.6457	NaN	NaN	15.9981	15.7069	16.9227	NaN	NaN	15.9904	15.9047	15.8256	16.481	NaN	NaN	NaN	15.5387	NaN	16.6591	15.9944	NaN	16.7279	NaN	15.0522	16.5445	NaN	NaN	NaN	16.9515	16.166	16.2089	NaN	NaN	16.3248
XP_001122696.1	NaN	NaN	18.1745	17.848	NaN	NaN	17.441	17.2268	17.8204	NaN	NaN	NaN	NaN	17.5595	17.1915	NaN	NaN	NaN	NaN	NaN	NaN	NaN	NaN	NaN	NaN	NaN	NaN	NaN	NaN	NaN	NaN	NaN	NaN	NaN	NaN	NaN	NaN	NaN	NaN	NaN	NaN	NaN	NaN	NaN	NaN	NaN	15.9071	NaN	NaN
XP_001122824.1	13.916	16.5014	16.5951	NaN	NaN	NaN	NaN	16.654	NaN	NaN	NaN	NaN	NaN	NaN	14.9483	NaN	NaN	NaN	NaN	NaN	NaN	NaN	NaN	14.9721	NaN	NaN	NaN	NaN	16.3463	16.8173	15.7119	15.4811	16.4974	15.3026	16.3938	14.5451	16.0802	14.7494	NaN	NaN	NaN	NaN	NaN	NaN	NaN	NaN	NaN	NaN	NaN
XP_006572341.1;XP_006572340.1;XP_001122854.1;XP_006572339.1	NaN	19.2322	NaN	NaN	NaN	NaN	NaN	NaN	NaN	NaN	NaN	NaN	19.1054	15.5296	NaN	NaN	NaN	NaN	NaN	NaN	NaN	NaN	NaN	NaN	NaN	NaN	NaN	NaN	18.7899	NaN	18.5895	18.755	NaN	NaN	NaN	NaN	NaN	NaN	NaN	NaN	17.5391	16.3069	NaN	NaN	NaN	NaN	NaN	NaN	NaN
XP_006558079.1;XP_001122899.2;XP_006558078.1;XP_006558080.1;XP_016770674.1;XP_016770673.1;XP_016770672.1	NaN	NaN	NaN	14.9237	NaN	NaN	NaN	NaN	NaN	15.5486	NaN	NaN	NaN	NaN	NaN	15.4136	NaN	15.6853	15.4121	15.8575	16.0088	16.5208	NaN	15.4563	NaN	16.3276	16.3882	16.7989	NaN	NaN	NaN	NaN	NaN	NaN	15.7129	15.873	NaN	NaN	NaN	NaN	15.3264	NaN	NaN	NaN	NaN	NaN	NaN	NaN	12.2994
XP_001122944.1;XP_026299412.1	15.7522	NaN	16.9932	17.1731	17.1203	16.3041	17.7185	17.442	NaN	17.2433	17.9059	17.3201	NaN	17.114	17.8903	17.6137	17.3452	16.9075	17.4683	17.6723	17.7335	17.3776	16.5858	NaN	17.464	17.5365	17.9264	17.7303	NaN	NaN	NaN	15.4923	NaN	15.8841	16.4664	16.7437	NaN	NaN	13.6781	16.9934	16.4037	NaN	NaN	17.5275	17.3641	16.9707	NaN	15.7809	NaN
XP_001122953.3	NaN	15.5576	16.1489	16.8733	NaN	NaN	NaN	19.8757	18.3511	NaN	15.2853	20.9465	16.3343	18.7967	NaN	20.3162	19.5124	15.4282	NaN	18.5075	14.6157	NaN	NaN	NaN	18.4067	18.7278	17.7983	17.1851	NaN	NaN	NaN	NaN	NaN	NaN	12.7314	NaN	NaN	NaN	NaN	NaN	NaN	NaN	16.259	14.2276	NaN	NaN	NaN	13.669	NaN
XP_001122959.1;XP_006559216.1	19.6797	18.8327	18.6445	19.3695	20.0646	18.9705	19.5314	18.7738	14.512	18.9078	20.1603	19.3076	18.4205	19.2911	19.8682	19.6505	19.3867	18.7846	19.168	19.6538	19.4361	19.614	17.2794	18.9401	19.427	19.7545	18.9906	19.9599	18.9183	18.3719	17.1307	19.1799	19.0072	19.072	18.2904	20.0614	NaN	19.7238	18.3504	19.2943	18.941	19.0904	19.3972	19.3262	20.0254	18.4491	NaN	18.0322	18.9984
XP_001122973.2	19.4377	18.8905	NaN	18.0603	17.2457	17.2375	18.0478	17.457	NaN	NaN	18.2743	NaN	NaN	17.6295	13.0881	18.1234	17.5511	15.2544	17.055	16.5118	NaN	13.5205	15.7328	17.894	NaN	18.595	17.0436	16.7395	16.6496	16.0506	NaN	17.7488	16.1785	19.69	18.052	19.0822	NaN	17.0747	17.0702	17.8736	19.6682	18.76	NaN	18.9424	19.1262	18.9144	17.1389	17.8679	17.693
XP_001122977.1;XP_006568204.1	NaN	NaN	18.3065	17.8433	19.1361	19.4744	NaN	NaN	16.8518	21.0913	15.3313	16.1558	NaN	NaN	NaN	12.4272	18.4631	22.4994	17.2197	15.0529	NaN	18.7225	23.5619	18.2692	21.2452	12.7302	NaN	12.71	17.2721	16.0647	NaN	NaN	NaN	NaN	NaN	16.9054	NaN	NaN	NaN	NaN	NaN	NaN	NaN	NaN	NaN	NaN	16.3876	17.7542	17.1603
XP_001122985.1	16.3347	14.3547	18.595	18.1474	NaN	16.8671	15.2453	16.4846	16.0554	16.3158	16.1702	16.1954	NaN	17.5519	18.0988	16.0882	16.1468	15.5481	16.3863	NaN	15.7626	16.682	16.4534	NaN	15.8567	16.9209	16.77	16.5864	NaN	NaN	NaN	17.7508	NaN	NaN	NaN	NaN	NaN	NaN	NaN	NaN	NaN	NaN	NaN	NaN	NaN	NaN	15.6937	16.3289	NaN
XP_001123009.1;XP_006564300.1	NaN	13.7587	NaN	NaN	16.0991	NaN	NaN	NaN	NaN	NaN	NaN	NaN	NaN	NaN	NaN	NaN	16.4248	NaN	NaN	NaN	NaN	NaN	NaN	16.0297	NaN	16.3368	NaN	16.4317	16.6426	NaN	NaN	NaN	16.7829	16.4589	NaN	NaN	NaN	16.8505	NaN	NaN	NaN	NaN	NaN	NaN	NaN	16.7833	NaN	NaN	NaN
XP_001123018.1;XP_003250702.1;XP_003250703.1	20.256	19.9883	20.2098	20.1431	20.5187	19.8624	20.4475	18.54	16.9038	20.8699	17.6098	18.9384	19.6429	20.856	20.3842	19.4972	20.0035	18.9096	20.3617	19.7533	20.1978	20.4102	19.1897	20.3937	19.1309	19.9947	19.7691	19.8049	19.3577	19.6519	18.8275	19.6051	20.2867	19.6872	20.2518	19.738	18.7609	19.9347	18.5512	20.3465	19.9333	19.5564	19.8551	20.0376	18.9032	18.1783	19.556	17.6341	18.6241
XP_001123179.2	18.2797	16.1567	17.7086	18.138	16.9886	18.2891	NaN	17.2361	16.8332	18.4541	17.9193	17.8473	16.781	18.216	18.1925	NaN	18.2666	17.2408	19.0187	19.3673	17.1464	18.4301	16.4238	15.9089	18.6808	18.9627	18.3509	18.4334	16.664	NaN	16.6844	16.5405	17.1495	17.1329	16.4015	18.3441	17.2134	NaN	17.6273	17.7206	17.0039	NaN	18.0494	17.156	16.8342	17.7245	17.5799	NaN	18.8351
XP_003249712.1;XP_001123191.1	NaN	NaN	17.5503	NaN	NaN	NaN	NaN	NaN	NaN	NaN	NaN	NaN	NaN	NaN	NaN	19.8482	19.5826	NaN	19.849	NaN	NaN	NaN	18.7159	NaN	NaN	19.3135	NaN	NaN	NaN	NaN	NaN	NaN	NaN	NaN	NaN	NaN	NaN	NaN	NaN	NaN	NaN	NaN	NaN	NaN	NaN	19.663	NaN	NaN	NaN
XP_001123348.1	NaN	NaN	16.2183	14.866	16.7571	NaN	15.2816	NaN	14.7826	16.6045	NaN	NaN	NaN	NaN	NaN	NaN	15.0425	NaN	15.7872	NaN	NaN	16.8167	21.2067	NaN	18.1222	17.0003	NaN	NaN	NaN	NaN	NaN	NaN	NaN	NaN	NaN	NaN	NaN	NaN	NaN	NaN	NaN	NaN	NaN	NaN	NaN	NaN	NaN	NaN	NaN
XP_001123353.2	22.2946	21.855	22.6202	22.9539	21.1923	22.5187	21.4348	20.0074	18.18	20.1041	20.7148	22.2447	21.1822	21.1974	22.039	21.637	21.8661	19.6359	20.861	20.7918	19.1619	20.9378	17.3842	21.8536	17.5822	21.8155	17.3003	21.5165	22.0869	19.8761	22.7436	21.7794	21.505	22.1748	21.9724	21.3159	22.292	22.6273	23.0096	22.1342	21.6427	21.1306	22.1015	21.8902	22.1002	22.8383	23.0703	20.5457	21.7388
XP_006566019.2;XP_001123355.3	18.1377	15.2091	17.1276	17.3423	16.2679	16.388	NaN	17.7289	16.8787	17.6012	16.8869	16.7243	15.6919	18.3647	18.2511	18.5221	18.5416	19.0105	18.6308	19.0851	18.3585	18.1599	17.4844	16.8694	17.5859	18.9527	19.6695	18.8381	17.074	NaN	NaN	16.9612	17.0892	16.6313	16.5017	18.5767	16.6144	17.0936	16.864	17.7383	16.5406	17.4229	17.1036	17.5409	NaN	NaN	16.9652	17.2511	18.1852
XP_006557476.2;XP_006557475.2;XP_003249123.2	16.9579	17.3881	16.4277	17.8387	16.7394	16.3378	NaN	NaN	NaN	16.4069	17.6568	16.4821	NaN	16.52	17.0969	18.711	20.6049	18.0145	19.2158	18.6719	17.7327	17.2934	16.5084	15.5696	16.8023	18.1648	17.3587	17.227	16.9844	NaN	17.3807	16.8439	NaN	16.6659	NaN	17.598	NaN	NaN	16.9576	17.634	16.3207	NaN	17.95	16.3006	17.0242	19.404	18.6368	16.4738	17.9836
XP_003249130.2	17.8143	NaN	NaN	NaN	17.658	16.8856	17.5568	NaN	NaN	16.4062	16.2281	NaN	NaN	16.8379	16.7984	17.3047	16.963	NaN	16.421	NaN	18.7006	15.892	NaN	NaN	16.8886	15.826	16.577	17.2437	NaN	NaN	NaN	NaN	17.2271	NaN	16.5112	16.314	NaN	15.7712	16.2585	16.0573	17.4602	NaN	NaN	17.7031	17.3034	17.0848	15.676	16.9152	NaN
XP_003249139.1	18.1825	18.005	17.9643	20.0734	16.9289	19.2268	NaN	NaN	NaN	15.4476	17.6484	19.9268	NaN	16.184	18.114	19.904	20.0379	17.6615	19.1256	19.8683	15.671	18.3892	16.3519	16.3147	18.1682	19.5771	17.5807	18.2817	17.1412	NaN	18.8352	NaN	NaN	18.1824	NaN	16.9174	19.4183	18.9835	18.0283	18.132	15.978	NaN	17.0692	17.6843	17.6223	19.9692	20.5521	16.6374	NaN
XP_003249249.1	19.1221	18.3823	15.8337	17.3068	18.1483	17.8258	17.9514	18.2846	NaN	19.2734	17.8312	17.7794	18.4771	18.6707	18.6623	18.6643	18.4417	17.2725	17.1935	18.0899	18.7443	18.4424	16.4754	19.3383	18.1308	17.737	15.618	18.6064	17.9837	18.0255	18.0725	18.5835	18.5723	18.7523	18.6176	19.6624	15.5226	19.3033	17.2641	18.7066	18.6099	NaN	17.525	17.5329	17.6464	16.8604	18.5313	11.5422	17.993
XP_003249259.2	NaN	NaN	16.2339	16.7517	16.6899	NaN	NaN	NaN	NaN	NaN	16.8882	16.2346	NaN	NaN	NaN	16.9747	16.2475	16.2395	16.933	16.7524	16.8515	16.3865	15.7309	NaN	NaN	16.764	NaN	16.7059	NaN	NaN	NaN	NaN	NaN	NaN	NaN	NaN	NaN	NaN	NaN	NaN	NaN	NaN	NaN	NaN	17.0722	16.0143	16.1072	NaN	NaN
XP_003249262.1	17.3444	NaN	16.6153	17.4691	16.7435	NaN	NaN	16.3455	NaN	17.4347	NaN	16.2188	NaN	15.4696	16.1623	17.037	16.5726	16.0524	17.3702	17.2854	NaN	16.9882	17.9286	NaN	17.3052	16.8698	16.3244	16.9144	NaN	NaN	NaN	NaN	NaN	16.5738	NaN	17.2382	NaN	17.8181	NaN	NaN	16.4297	16.3484	NaN	NaN	NaN	16.7897	17.2678	15.7472	16.4628
XP_003249289.2	21.4764	23.3033	23.9387	23.4798	23.5851	22.9998	24.1321	23.4373	22.813	23.5216	24.3033	23.1142	23.1283	24.0131	24.2112	23.582	23.124	23.0508	23.9092	24.1256	24.0953	23.3806	23.3013	22.461	23.9474	24.0755	23.2344	23.8671	23.3569	23.1882	23.1612	23.0528	23.564	23.9645	23.8763	23.2335	23.0372	23.0029	23.0598	23.2428	23.5843	23.3344	23.1625	23.684	22.9703	22.3127	22.9799	23.0267	23.3041
XP_003249300.1	22.1165	21.006	20.9642	21.2075	21.6015	21.5129	21.3971	21.7761	21.0304	21.6409	22.028	21.1042	20.916	21.3943	20.4836	22.0836	21.679	21.1788	21.9264	21.8562	22.061	19.3872	21.7564	21.6601	20.9671	21.9941	21.4954	21.6234	21.1405	21.2909	21.2598	21.0021	21.6298	21.1942	21.3756	21.9113	20.8088	21.2313	21.4149	22.2825	21.6241	21.1834	21.9056	21.805	21.8644	21.6086	21.0526	21.3841	20.8851
XP_003249313.1	16.8936	NaN	NaN	18.2789	17.5834	17.3421	18.0339	NaN	NaN	17.6878	18.8704	NaN	NaN	19.1498	18.0829	NaN	18.2086	17.8677	18.6345	NaN	18.1565	18.4722	17.5095	17.9153	18.0526	17.9853	18.8135	14.5369	NaN	17.6217	NaN	NaN	NaN	NaN	NaN	NaN	NaN	18.0187	NaN	17.635	17.4834	NaN	NaN	NaN	15.2821	NaN	18.2047	18.0241	NaN
XP_003249321.1	NaN	NaN	18.4291	19.2578	19.7846	21.2182	NaN	NaN	18.9424	20.1648	19.1449	18.7624	NaN	18.4428	NaN	17.0383	18.0647	20.6612	18.45	18.3096	16.3966	18.9585	22.1765	NaN	20.9477	17.8778	17.6031	16.7709	NaN	NaN	NaN	NaN	NaN	NaN	15.1048	17.3034	17.1283	NaN	16.9045	NaN	NaN	NaN	NaN	17.027	NaN	16.9324	17.1152	17.8335	NaN
XP_003249325.1	18.832	18.3173	17.3199	18.2643	17.7851	17.8091	17.9456	17.7435	NaN	18.0354	18.0428	17.6239	NaN	17.9168	17.8465	18.0909	17.9639	18.0441	18.0898	17.888	16.7725	17.3614	17.0349	17.7401	16.9359	17.8469	17.7113	17.4085	18.3091	NaN	18.4523	18.0613	NaN	18.5104	18.3196	18.729	17.9819	18.443	NaN	17.8316	18.9597	17.0469	18.1765	18.3426	18.203	NaN	NaN	18.6973	19.4491
XP_006572112.1;XP_026299113.1;XP_026299112.1;XP_026299111.1;XP_026299110.1;XP_006558664.1;XP_026299109.1;XP_026299108.1;XP_026299107.1;XP_026299106.1;XP_003249337.1;XP_397274.4	17.9602	NaN	18.4358	17.7473	16.8627	16.5628	NaN	NaN	NaN	17.1474	17.607	NaN	16.1322	17.0167	17.5097	17.5517	16.7846	NaN	17.0658	16.2427	16.8476	17.4592	NaN	15.9424	16.8428	17.5471	16.5672	17.0717	NaN	NaN	NaN	16.8748	NaN	NaN	17.1821	17.0741	NaN	NaN	NaN	18.0716	NaN	NaN	16.7789	17.7502	17.4736	NaN	NaN	NaN	NaN
XP_026301833.1;XP_003249354.2;XP_016766205.2;XP_006558624.1	NaN	NaN	NaN	15.5708	14.5348	NaN	NaN	16.4735	17.1709	NaN	NaN	18.7261	NaN	16.8395	16.4806	16.0574	NaN	NaN	NaN	NaN	18.3087	NaN	NaN	13.7778	18.4961	17.0927	13.0242	17.3142	NaN	NaN	NaN	NaN	NaN	NaN	NaN	NaN	NaN	NaN	NaN	14.6884	NaN	NaN	NaN	NaN	NaN	NaN	NaN	NaN	NaN
XP_003249382.1	22.122	21.0437	21.7921	21.7583	21.872	21.5851	21.938	22.3324	19.8415	21.9587	22.0546	21.927	21.2656	21.3533	22.0785	22.6002	21.8991	21.5682	22.325	22.3293	22.0346	22.1159	21.4221	21.6347	21.5891	21.8904	22.2396	21.9529	21.2795	21.2766	21.2837	21.6454	22.0167	21.8391	21.7426	21.7973	21.3204	21.8518	21.6097	21.5807	21.6732	21.6455	22.0712	22.3211	22.1706	21.7414	21.4958	21.2836	21.4467
XP_003249447.1;XP_006559196.1	17.6932	16.8259	17.4576	18.7555	17.0656	18.1734	NaN	11.6719	NaN	16.1214	17.2657	19.3096	NaN	15.9867	17.382	18.5693	19.354	19.1604	19.7283	20.2688	14.9921	19.5322	17.2898	16.8733	18.2322	17.8054	16.7654	18.7627	17.9955	NaN	NaN	15.511	14.4272	16.4512	12.0817	16.8705	17.057	16.2674	17.3444	18.138	16.2675	NaN	NaN	NaN	NaN	16.9584	NaN	NaN	16.7277
XP_006559389.1;XP_003249477.1	17.8523	16.2396	16.6313	16.2176	16.5746	16.0217	NaN	NaN	NaN	17.0657	16.792	16.1756	NaN	16.9508	16.602	16.9768	17.0632	16.3138	18.0598	16.7722	16.0563	17.6224	16.7817	NaN	16.868	16.2637	17.4322	17.3216	16.5907	NaN	NaN	NaN	17.4075	17.093	16.9409	16.6673	13.9022	17.8352	NaN	NaN	17.3077	NaN	NaN	17.3801	16.8942	NaN	17.1002	NaN	17.2542
XP_006559493.1;XP_006559492.1;XP_003249529.1	NaN	NaN	NaN	16.214	NaN	16.2107	NaN	NaN	NaN	NaN	17.9234	NaN	NaN	16.3301	NaN	14.9699	NaN	NaN	NaN	NaN	NaN	17.0458	16.0387	NaN	16.8806	NaN	NaN	18.1412	NaN	NaN	NaN	NaN	NaN	NaN	NaN	NaN	NaN	NaN	15.1784	NaN	15.3885	15.5563	16.6968	NaN	15.4639	NaN	20.6811	14.2187	NaN
XP_003249561.2	NaN	NaN	NaN	NaN	15.6055	NaN	NaN	NaN	NaN	NaN	15.5961	NaN	NaN	15.6177	NaN	NaN	NaN	15.1232	NaN	NaN	15.0845	19.8652	15.2278	NaN	15.3211	NaN	NaN	NaN	NaN	NaN	NaN	NaN	NaN	NaN	15.2611	NaN	NaN	NaN	NaN	NaN	NaN	NaN	NaN	NaN	NaN	NaN	NaN	NaN	15.5671
XP_003249689.1	19.9324	18.5653	20.7828	19.3336	19.3585	18.7866	18.5764	16.8432	14.71	20.4495	20.935	20.2693	15.9698	19.7584	20.1873	20.4786	20.7078	20.7655	21.8848	21.1416	20.5789	20.9451	19.473	17.1526	20.4396	20.9169	20.3429	19.8287	NaN	17.1705	18.0258	18.5564	16.3748	19.7932	20.1936	20.5712	15.9262	16.0392	17.7547	17.9649	19.0062	18.5389	17.2696	18.6462	19.7065	18.2453	19.2473	18.8953	18.4375
XP_624240.2;XP_003249705.1	NaN	NaN	16.7435	16.9188	17.1077	NaN	NaN	16.3516	NaN	16.2122	16.8573	NaN	NaN	16.7788	16.8912	16.4442	16.3645	NaN	16.6938	NaN	17.0054	NaN	NaN	NaN	17.1622	16.9027	17.0737	17.3418	NaN	17.0039	NaN	NaN	NaN	NaN	NaN	NaN	NaN	NaN	NaN	NaN	17.4884	NaN	NaN	NaN	NaN	17.2096	NaN	17.1707	NaN
XP_016767119.1;XP_016767118.1;XP_003249707.1;XP_006560653.1;XP_006560652.1	16.6361	NaN	16.9553	17.3516	16.4463	NaN	17.7837	17.7348	NaN	NaN	18.7491	NaN	NaN	17.7829	17.2846	17.2615	16.8204	17.2435	16.8429	16.9872	17.0589	17.0525	16.4812	16.8065	17.3626	16.4739	NaN	15.5002	NaN	17.6257	NaN	NaN	NaN	NaN	NaN	NaN	NaN	17.2707	NaN	16.6378	18.577	18.1719	18.4628	18.5977	15.496	17.802	NaN	16.2759	16.8006
XP_003249719.1	NaN	NaN	16.4442	16.4582	NaN	17.8811	NaN	NaN	16.4265	18.9698	NaN	NaN	NaN	NaN	NaN	NaN	NaN	18.4275	NaN	NaN	NaN	16.6534	19.6709	NaN	18.1281	NaN	NaN	NaN	NaN	NaN	NaN	NaN	NaN	NaN	NaN	NaN	NaN	NaN	NaN	16.0605	NaN	NaN	NaN	NaN	NaN	NaN	NaN	NaN	NaN
XP_003249784.1	16.647	15.4086	NaN	12.8365	NaN	15.7629	NaN	NaN	NaN	14.2707	16.3674	NaN	NaN	NaN	16.5058	16.3909	15.7656	16.5575	16.5044	NaN	16.5701	15.8729	NaN	15.9156	16.5111	17.0287	17.1493	16.817	NaN	NaN	16.797	NaN	NaN	16.4847	NaN	16.3179	NaN	16.2258	NaN	NaN	16.994	NaN	16.5435	16.6196	15.8373	NaN	17.3367	NaN	NaN
XP_003249853.1;XP_003249852.1	15.9108	NaN	NaN	NaN	NaN	NaN	NaN	NaN	NaN	NaN	NaN	16.3557	NaN	NaN	NaN	NaN	16.2908	NaN	NaN	16.4898	NaN	NaN	NaN	NaN	NaN	NaN	NaN	NaN	NaN	NaN	NaN	NaN	NaN	NaN	NaN	NaN	17.8573	NaN	17.5294	NaN	NaN	NaN	NaN	NaN	NaN	NaN	16.2349	NaN	NaN
XP_003249879.2	23.9654	24.2543	23.7959	24.1376	24.4121	24.0083	23.2534	25.0621	24.8043	24.0566	23.8912	24.4329	24.3459	23.7028	24.5605	23.1255	23.5946	23.6694	23.1185	24.6766	24.0692	24.6267	23.9336	23.3889	23.4522	23.4635	22.6841	24.2781	21.8821	24.0859	25.0465	23.8662	24.2605	23.2731	24.3427	23.4984	24.032	23.4333	23.4594	24.48	23.8742	23.9439	23.9553	23.5331	23.6263	24.6686	23.2299	24.0563	24.0954
XP_026298283.1;XP_026298282.1;XP_003249882.1	17.0795	19.6462	16.5351	16.3049	15.5641	16.3942	18.0707	16.66	20.3325	NaN	17.3103	NaN	16.1242	16.3564	15.1718	16.781	NaN	16.7879	NaN	NaN	17.2808	NaN	18.0857	NaN	NaN	16.1313	17.7595	NaN	NaN	16.9671	NaN	NaN	NaN	NaN	19.0515	15.8992	NaN	15.9348	17.9714	NaN	NaN	NaN	NaN	NaN	NaN	NaN	16.2207	NaN	NaN
XP_016768850.2;XP_003249883.2	16.6701	18.9101	18.7607	15.0148	17.0853	16.9229	NaN	18.8445	NaN	19.2725	18.0773	NaN	18.6201	17.9493	NaN	15.7837	18.3217	15.86	NaN	NaN	15.943	16.153	16.1557	17.0126	17.2268	NaN	16.2988	17.2673	16.9501	NaN	NaN	NaN	16.5248	16.4551	17.7611	NaN	NaN	17.8279	NaN	15.4289	18.3603	16.7189	17.3657	18.0647	19.4885	NaN	NaN	NaN	18.0081
XP_003249906.1	NaN	19.3505	17.6148	NaN	NaN	NaN	NaN	NaN	NaN	18.6403	18.5253	17.9355	NaN	18.7637	20.2138	17.4479	18.2838	18.0307	NaN	18.6146	17.8857	18.5876	17.9762	NaN	18.2621	18.8805	16.0086	18.8173	18.8812	NaN	NaN	NaN	NaN	NaN	NaN	18.817	NaN	NaN	NaN	NaN	18.8039	NaN	18.6935	19.223	19.0647	16.8371	17.5603	NaN	NaN
XP_396316.4;XP_006562106.1;XP_003250006.1;XP_006562107.1	16.5643	NaN	NaN	17.4359	NaN	15.7397	NaN	NaN	13.0035	NaN	NaN	17.4139	NaN	15.557	NaN	NaN	NaN	16.544	16.164	NaN	NaN	NaN	NaN	NaN	NaN	16.5282	15.5606	NaN	NaN	NaN	NaN	NaN	NaN	NaN	NaN	NaN	NaN	NaN	NaN	NaN	17.2207	NaN	NaN	NaN	NaN	18.2522	18.4573	NaN	NaN
XP_003250023.2	NaN	NaN	NaN	NaN	NaN	NaN	NaN	NaN	NaN	NaN	NaN	NaN	NaN	NaN	15.1977	14.9886	NaN	16.2283	16.5325	NaN	NaN	15.4938	NaN	NaN	NaN	16.8901	NaN	16.3662	NaN	NaN	NaN	NaN	NaN	NaN	NaN	NaN	NaN	15.3546	NaN	NaN	NaN	NaN	NaN	NaN	NaN	NaN	NaN	NaN	NaN
XP_624504.1;XP_003250050.1	NaN	16.9906	18.1289	16.0854	16.574	16.8716	NaN	16.8338	NaN	17.2108	17.1047	NaN	17.3257	NaN	15.843	16.5861	17.0696	15.0806	15.8476	15.5289	16.0969	NaN	16.6009	17.5725	NaN	15.599	17.1903	NaN	16.5511	NaN	15.8689	16.7247	17.5582	17.5194	16.3155	17.0926	16.5019	17.6764	17.0574	16.7443	16.78	16.5661	15.5586	16.1533	17.9187	17.1889	NaN	NaN	NaN
XP_003250059.1	NaN	NaN	NaN	NaN	NaN	17.4106	NaN	NaN	NaN	16.8041	NaN	NaN	NaN	NaN	NaN	15.779	16.5608	20.273	15.9541	NaN	NaN	16.5425	22.2607	NaN	19.8707	NaN	15.8032	14.9049	NaN	NaN	NaN	NaN	NaN	NaN	NaN	NaN	NaN	NaN	NaN	NaN	15.4271	NaN	NaN	NaN	NaN	NaN	NaN	NaN	NaN
XP_003250074.1;XP_016769773.1	19.1912	18.5057	19.3013	19.2927	19.7162	19.1411	18.651	19.7596	NaN	19.7013	18.4257	19.2921	18.8236	19.3867	19.6334	19.8265	17.7782	19.3267	20.122	19.726	19.6605	20.1536	18.8343	19.9189	19.0654	19.4918	19.2249	20.0238	18.9584	19.0727	18.4924	19.3859	19.1873	18.7373	19.6424	20.0058	17.4233	NaN	18.7293	18.631	19.3781	18.5435	19.2793	19.7739	18.897	17.8018	17.2988	NaN	16.7753
XP_003250076.3	20.3468	19.2358	18.3181	18.3564	18.2407	18.2206	18.8104	19.2162	NaN	19.3308	18.8316	17.6828	19.1059	17.8338	19.179	18.2648	18.2911	18.0743	NaN	16.741	NaN	18.8434	16.1927	19.532	18.3827	17.9145	NaN	19.0674	18.9109	18.9283	18.3949	19.3321	19.3831	19.2479	18.18	18.9213	17.8826	19.368	19.4078	19.7931	19.6309	19.1351	19.0385	19.8674	19.2611	18.6163	17.8824	NaN	19.0349
XP_003250093.1	NaN	NaN	17.6681	14.9679	NaN	NaN	NaN	16.293	NaN	NaN	NaN	NaN	NaN	NaN	17.3434	NaN	NaN	NaN	NaN	NaN	NaN	NaN	NaN	NaN	NaN	NaN	NaN	NaN	NaN	NaN	NaN	NaN	NaN	NaN	NaN	NaN	NaN	NaN	NaN	NaN	NaN	20.3643	18.9188	NaN	NaN	NaN	NaN	NaN	NaN
XP_003250139.1	17.4405	17.4554	NaN	19.0272	17.1839	17.5047	18.2086	20.0996	19.2259	NaN	17.3998	19.7421	NaN	16.9644	17.1888	17.0225	NaN	16.0781	NaN	NaN	17.5391	14.2947	NaN	18.8588	17.4096	17.1503	NaN	15.3876	17.5286	17.9192	17.1519	17.2439	14.705	17.6697	18.1888	16.2612	17.1812	NaN	17.9093	16.7452	16.2049	18.3147	17.9324	17.2699	18.2538	17.5509	NaN	17.6131	16.9807
XP_026298935.1;XP_016770018.1;XP_003250168.1	17.794	15.6013	17.2708	17.3829	NaN	16.7607	NaN	NaN	NaN	NaN	16.4708	16.6173	NaN	NaN	16.3989	16.8382	NaN	16.1544	15.604	16.7517	16.6986	17.0382	16.1634	NaN	16.924	17.4183	NaN	17.2575	16.305	NaN	NaN	17.1035	16.2888	16.4192	15.9561	16.3127	NaN	17.8077	16.2875	16.7808	17.0341	17.0836	NaN	17.7225	18.0659	17.1694	NaN	17.7057	18.1035
XP_003250197.1;XP_026300921.1;XP_006563105.1	14.3383	NaN	NaN	NaN	NaN	15.0831	NaN	15.5824	NaN	15.3813	NaN	NaN	NaN	15.4193	15.4244	NaN	NaN	NaN	NaN	NaN	14.9253	15.526	NaN	NaN	NaN	14.76	NaN	15.4473	NaN	NaN	NaN	NaN	NaN	NaN	NaN	NaN	NaN	NaN	14.9637	15.6273	NaN	NaN	NaN	NaN	NaN	NaN	NaN	NaN	NaN
XP_026297795.1;XP_026297787.1;XP_016768129.1;XP_016768126.1;XP_006563331.1;XP_003250229.1;XP_026297783.1	16.6552	NaN	NaN	16.6064	NaN	16.0179	NaN	NaN	NaN	NaN	NaN	NaN	NaN	NaN	NaN	17.0203	NaN	NaN	16.2623	NaN	NaN	15.1468	NaN	NaN	NaN	13.9522	NaN	16.0199	NaN	NaN	NaN	NaN	NaN	NaN	NaN	NaN	17.8412	NaN	17.1025	NaN	NaN	14.8315	NaN	NaN	17.0917	18.515	14.725	NaN	NaN
XP_003250264.2	NaN	NaN	NaN	NaN	NaN	NaN	NaN	NaN	NaN	NaN	NaN	NaN	NaN	NaN	16.794	NaN	NaN	NaN	NaN	NaN	NaN	NaN	NaN	NaN	NaN	NaN	NaN	NaN	NaN	NaN	NaN	NaN	NaN	NaN	NaN	NaN	NaN	NaN	NaN	NaN	NaN	NaN	NaN	NaN	NaN	NaN	NaN	16.5852	NaN
XP_392060.2;XP_006563650.1;XP_003250287.1;XP_623194.2;XP_016772190.1	24.0353	23.9641	23.4736	23.6147	23.5909	24.2359	23.2897	23.2104	22.9859	23.2957	23.9615	23.0965	23.5577	23.0353	23.2032	23.799	23.6795	23.7071	24.2194	23.6204	23.8493	23.7998	23.7896	23.9936	23.6293	23.3564	24.06	23.8362	23.7492	24.1954	23.6302	23.5412	23.267	23.6344	23.3578	23.4343	24.1341	23.0726	23.2819	23.7316	23.9894	23.2637	23.4116	23.8075	23.618	23.2098	23.1129	23.8349	23.4613
XP_003250305.2;XP_006563726.2;XP_394058.6;XP_006563725.2;XP_006563728.2	17.9968	16.5796	18.4602	17.192	16.7785	15.2027	16.8883	17.7241	17.5164	17.3736	18.506	17.642	16.7354	19.0823	18.5623	18.7393	19.2296	18.5078	18.6203	19.2908	18.7248	18.6164	16.1606	17.6867	16.8818	19.2763	18.8375	18.5752	17.3885	NaN	NaN	15.4736	16.3778	17.8353	16.5848	18.3522	17.0693	NaN	16.715	17.9098	19.3324	NaN	17.4636	17.9763	17.7108	17.215	17.7264	17.5684	17.9897
XP_003250340.3	19.6478	15.5704	19.5179	18.716	17.5159	NaN	16.7097	18.6881	14.6423	18.1286	16.0448	17.364	18.6813	17.0443	18.7471	17.3989	NaN	16.8451	16.8668	15.8985	17.6762	18.4492	17.0888	NaN	NaN	17.4327	18.2694	18.0029	18.808	18.6712	17.8829	18.1931	17.8253	19.7557	18.2079	18.8891	17.7748	19.1524	17.6079	17.8647	20.1319	18.7655	19.8388	19.631	19.5771	18.2718	NaN	17.013	19.0985
XP_016768895.2;XP_003250344.2;XP_006563852.2;XP_006563855.1;XP_026298141.1;XP_016768896.2;XP_006563853.2	17.9996	16.8908	18.2927	18.0731	17.9799	17.958	17.8523	NaN	16.4622	17.8839	18.4107	17.5694	17.3933	18.6598	17.7987	18.2718	17.2482	17.1367	16.7424	17.0486	16.9945	17.321	15.401	NaN	NaN	17.5644	16.8144	17.7667	18.081	17.7454	17.1552	17.2634	NaN	18.2568	17.7193	18.6482	NaN	18.1992	NaN	17.6709	17.5644	17.3073	18.5208	17.7791	17.4338	17.3529	18.4267	17.0166	17.145
XP_003250346.1	NaN	NaN	19.2774	19.251	19.994	NaN	NaN	16.9316	17.7656	20.2629	19.8681	17.9203	NaN	18.0687	17.7889	18.0036	18.5322	20.2512	19.6662	NaN	19.2717	19.0553	20.5357	17.888	21.5999	19.0617	18.4342	18.1666	17.6588	16.7728	12.5419	11.8574	NaN	15.9169	19.2964	18.9685	NaN	18.0526	15.6914	19.5112	NaN	18.945	18.3919	NaN	18.1264	17.5993	17.9061	17.9127	17.8794
XP_003250386.3	16.7363	NaN	NaN	NaN	NaN	16.0319	NaN	NaN	NaN	NaN	NaN	15.9421	NaN	NaN	NaN	NaN	15.2871	NaN	15.9172	15.6424	NaN	15.8606	NaN	NaN	NaN	15.5714	NaN	15.9822	NaN	NaN	NaN	NaN	NaN	NaN	NaN	NaN	NaN	17.7726	NaN	NaN	NaN	14.5673	NaN	NaN	NaN	16.893	NaN	NaN	NaN
XP_003250394.3	NaN	NaN	15.644	NaN	16.4629	16.4885	NaN	NaN	NaN	NaN	NaN	NaN	NaN	NaN	NaN	NaN	NaN	17.317	NaN	NaN	NaN	15.5138	17.6546	NaN	16.6359	NaN	NaN	NaN	NaN	NaN	NaN	NaN	NaN	NaN	NaN	NaN	NaN	NaN	NaN	NaN	NaN	NaN	NaN	NaN	NaN	NaN	NaN	NaN	NaN
XP_003250408.1	21.3537	20.7566	18.7717	21.1644	21.6596	21.7882	20.7992	22.3252	20.5522	22.7128	19.0046	21.8897	21.032	NaN	21.0007	22.0115	22.46	18.3652	22.4275	18.5382	22.537	22.3005	20.4242	20.8937	18.6755	21.8966	19.2205	21.5891	20.6415	23.0089	21.0555	21.0962	22.4402	21.2208	22.3987	20.3873	21.0917	21.5423	20.4476	22.4168	22.3878	21.016	21.5587	21.9753	22.3196	19.8697	19.8895	21.0167	NaN
XP_003250432.3	17.7491	NaN	16.701	20.0538	14.1914	18.8277	NaN	16.2836	17.1712	NaN	NaN	19.0128	NaN	16.2444	16.5402	15.3872	17.3494	17.263	16.5169	14.9895	15.4011	16.5511	NaN	NaN	NaN	17.31	15.9911	17.8915	17.5859	NaN	18.3162	16.8216	16.8923	17.0619	16.1261	13.6414	18.9186	19.8346	18.1908	17.8998	15.7321	15.2789	16.148	NaN	NaN	18.1886	19.1207	NaN	NaN
XP_003250452.1	17.3205	NaN	16.8493	17.0886	16.7678	NaN	17.4967	NaN	NaN	NaN	NaN	NaN	NaN	NaN	17.1283	NaN	15.5683	NaN	NaN	NaN	NaN	NaN	14.3277	NaN	NaN	NaN	NaN	NaN	NaN	NaN	NaN	NaN	17.6308	16.7949	NaN	NaN	16.7187	NaN	NaN	NaN	NaN	12.1808	NaN	NaN	NaN	NaN	17.3868	NaN	NaN
XP_006564489.1;XP_006564488.1;XP_003250454.1	16.241	NaN	16.1107	16.574	NaN	NaN	NaN	15.9203	NaN	NaN	17.5188	16.135	NaN	16.5992	15.0691	NaN	16.7706	NaN	17.3489	17.5805	17.3878	17.5828	15.6453	17.4767	NaN	18.6157	17.055	18.0621	NaN	NaN	16.1872	NaN	NaN	16.6566	NaN	17.1565	NaN	NaN	16.795	NaN	NaN	NaN	NaN	NaN	NaN	NaN	17.0337	NaN	17.7949
XP_026299634.1;XP_003250465.3	16.0013	NaN	16.6015	16.3843	16.9115	16.3397	NaN	16.1201	NaN	17.1368	16.2534	NaN	NaN	NaN	16.8971	16.2354	NaN	16.0249	NaN	NaN	16.2476	16.5599	NaN	NaN	16.6593	16.4462	16.6991	16.9204	NaN	NaN	NaN	NaN	16.5758	NaN	NaN	14.2666	NaN	15.6599	NaN	16.6008	NaN	NaN	NaN	16.8215	16.5486	NaN	NaN	NaN	NaN
XP_003250481.1	17.8835	NaN	17.558	17.7684	17.7596	17.3592	17.9401	18.4648	NaN	17.7401	19.853	17.9537	NaN	18.2045	17.6689	18.5941	19.0761	18.1358	18.8784	18.5099	19.5058	18.8894	17.8711	18.1971	18.1335	18.9706	18.9663	19.657	NaN	NaN	NaN	NaN	NaN	16.6671	16.0381	16.7534	NaN	17.7879	NaN	19.5478	NaN	NaN	NaN	NaN	NaN	NaN	NaN	NaN	18.0606
XP_026296405.1;XP_003250526.1	21.2982	21.6014	21.9858	22.1143	21.598	21.375	21.8696	22.1917	23.0875	22.1633	21.7717	21.9561	21.1292	22.305	22.0434	21.1216	21.1183	20.216	21.0838	20.8945	21.8213	21.5718	21.5731	21.5829	21.467	21.7936	21.4328	21.4886	21.0885	21.6248	21.1331	20.8414	20.8866	21.4287	21.735	20.2109	20.8687	21.0534	20.529	20.7068	21.804	22.1221	22.2096	22.1164	21.4945	21.583	20.3528	22.1211	21.8141
XP_003250531.1;XP_006564833.1;XP_006564832.1;XP_006564831.1;XP_006564830.1	16.658	NaN	16.9514	16.8446	16.1617	NaN	17.2814	16.8158	NaN	16.849	17.3905	17.303	NaN	17.8665	17.2947	NaN	17.7025	NaN	16.0976	NaN	NaN	17.5904	16.5009	16.914	15.743	17.3142	NaN	18.5487	17.5532	15.3809	NaN	17.1267	NaN	17.4149	NaN	17.2051	17.9942	NaN	16.6824	18.2807	18.0922	17.5091	17.6018	17.4344	17.7269	17.6378	18.0994	NaN	18.1472
XP_006565044.2;XP_003250569.2	NaN	NaN	16.0058	15.2202	NaN	NaN	12.4573	NaN	NaN	NaN	12.8953	13.2992	NaN	NaN	16.3299	NaN	NaN	NaN	NaN	NaN	NaN	12.4605	NaN	NaN	NaN	18.647	NaN	NaN	NaN	NaN	NaN	NaN	NaN	NaN	NaN	NaN	NaN	13.7353	NaN	NaN	NaN	NaN	NaN	NaN	NaN	NaN	NaN	NaN	NaN
XP_006565471.2;XP_026296954.1;XP_003250630.2;XP_006565470.2;XP_006565469.2;XP_026296953.1;XP_006565467.2;XP_006565466.2	16.542	18.1714	15.6951	16.5357	NaN	NaN	NaN	NaN	NaN	16.4232	NaN	17.6211	NaN	16.3355	16.9343	NaN	16.2932	NaN	15.5385	NaN	16.2331	17.5001	16.1912	17.1764	16.0964	15.7704	NaN	NaN	NaN	NaN	16.569	NaN	16.8604	17.4679	17.2748	16.6832	NaN	17.8327	NaN	NaN	18.391	16.6448	17.7309	18.1688	17.7329	18.0277	14.8311	NaN	17.7966
XP_003250667.2	18.9244	20.9089	21.1909	21.4736	20.313	22.2699	22.0577	23.9084	23.0747	21.1094	22.6136	23.3518	NaN	21.2053	21.6257	20.6834	20.1531	18.8801	20.3653	22.106	21.1106	19.7164	20.6871	19.1895	22.2421	21.644	21.1477	20.0135	NaN	16.6042	15.6791	NaN	16.685	15.4399	13.5563	16.6584	16.7224	13.3828	NaN	14.9426	20.2484	22.6584	21.0854	20.5051	20.0147	20.6042	NaN	21.9759	22.5552
XP_003250675.2;XP_006565596.1;XP_006565597.1	NaN	NaN	17.2989	NaN	17.5739	17.8741	16.9878	19.0279	20.1958	17.3357	17.2116	17.1455	NaN	17.8639	17.4383	16.5671	17.1991	15.9761	16.2475	NaN	17.1766	16.5069	16.404	17.7408	NaN	16.32	16.6577	NaN	NaN	NaN	NaN	18.4382	NaN	NaN	NaN	NaN	NaN	16.2825	NaN	NaN	NaN	NaN	NaN	NaN	NaN	18.6495	NaN	17.233	NaN
XP_003250682.1	NaN	NaN	NaN	17.0592	15.688	NaN	NaN	NaN	NaN	NaN	NaN	NaN	NaN	NaN	16.021	16.0755	NaN	NaN	NaN	NaN	15.5239	NaN	NaN	NaN	NaN	15.6512	NaN	NaN	NaN	NaN	NaN	NaN	NaN	NaN	NaN	NaN	NaN	NaN	NaN	NaN	NaN	NaN	NaN	NaN	NaN	NaN	NaN	NaN	NaN
XP_625060.1;XP_003250792.1	19.2621	NaN	19.321	20.7425	17.9124	19.5218	18.2474	17.8006	NaN	18.4576	18.6433	19.6278	NaN	18.6291	19.2829	20.4295	20.7604	19.6274	21.4956	20.6739	NaN	20.29	19.1553	NaN	18.3001	20.3998	20.2213	19.6283	NaN	NaN	20.1179	18.1623	NaN	18.4472	17.5234	17.291	19.6434	19.5381	18.2294	NaN	19.8074	NaN	19.7904	19.5228	19.1668	19.8193	22.1284	19.3473	NaN
XP_003250814.1	16.1845	NaN	NaN	NaN	NaN	NaN	NaN	16.4903	16.5953	NaN	NaN	NaN	NaN	NaN	16.3523	NaN	NaN	NaN	16.5074	NaN	NaN	NaN	NaN	NaN	NaN	15.6598	NaN	NaN	NaN	NaN	NaN	NaN	NaN	NaN	NaN	NaN	NaN	NaN	NaN	NaN	16.1173	NaN	NaN	NaN	NaN	NaN	NaN	NaN	NaN
XP_003250831.1	NaN	NaN	NaN	NaN	NaN	15.7893	NaN	NaN	NaN	NaN	NaN	NaN	NaN	NaN	NaN	NaN	15.6547	NaN	17.2252	NaN	NaN	NaN	NaN	NaN	NaN	NaN	NaN	NaN	NaN	NaN	NaN	NaN	NaN	NaN	NaN	NaN	15.6521	NaN	NaN	NaN	NaN	NaN	NaN	NaN	NaN	NaN	19.1132	NaN	NaN
XP_003250866.2	20.2122	18.733	20.3255	20.1671	19.834	19.6679	19.5491	19.2517	16.5427	19.0102	20.0636	18.2428	19.9046	19.3462	20.386	19.5938	19.7783	16.6573	18.7658	17.5321	19.5995	19.7342	NaN	19.6771	18.3094	19.249	17.7636	19.8504	17.6186	NaN	18.9125	19.7306	19.9459	19.0305	19.9498	19.7098	18.0884	20.743	19.4808	20.4903	19.9153	19.2817	18.6126	20.4334	19.8866	19.8976	19.217	19.7292	20.6928
XP_003250884.1	15.2708	NaN	NaN	16.3144	NaN	NaN	NaN	15.1059	NaN	NaN	NaN	NaN	NaN	15.8225	NaN	15.4156	NaN	15.6019	15.7592	NaN	16.0662	15.7686	15.352	NaN	NaN	16.2785	16.2084	15.7311	14.8841	NaN	NaN	NaN	NaN	15.6172	NaN	NaN	NaN	NaN	NaN	NaN	16.5593	15.3561	16.1202	16.6618	NaN	NaN	NaN	NaN	NaN
XP_003250928.2	NaN	NaN	NaN	NaN	NaN	NaN	NaN	NaN	NaN	NaN	NaN	NaN	NaN	15.2691	14.7768	NaN	15.5061	NaN	NaN	NaN	NaN	NaN	NaN	NaN	NaN	NaN	NaN	NaN	NaN	NaN	NaN	NaN	NaN	15.1144	NaN	NaN	NaN	NaN	NaN	15.435	NaN	NaN	NaN	NaN	NaN	NaN	15.4624	NaN	16.9029
XP_003250941.2	18.7024	NaN	20.1539	18.9178	17.3549	NaN	NaN	18.5825	19.5386	NaN	NaN	NaN	NaN	19.1699	20.3975	NaN	NaN	NaN	NaN	NaN	NaN	NaN	NaN	17.9978	NaN	NaN	19.1642	NaN	NaN	NaN	NaN	NaN	18.2566	19.305	18.8646	NaN	NaN	19.9521	18.5752	18.6734	NaN	18.5382	NaN	NaN	17.3938	NaN	17.8949	NaN	17.99
XP_026298209.1;XP_026298208.1;XP_016769304.2;XP_003250947.2	NaN	NaN	16.147	NaN	16.2773	16.3103	NaN	NaN	NaN	18.2334	16.9484	NaN	NaN	NaN	NaN	NaN	14.1331	16.0934	NaN	14.9415	NaN	NaN	19.023	NaN	17.935	14.8182	14.942	NaN	NaN	NaN	NaN	NaN	NaN	NaN	NaN	NaN	NaN	NaN	NaN	NaN	NaN	NaN	NaN	NaN	NaN	NaN	NaN	NaN	NaN
XP_003250980.1;XP_006567221.1	15.2761	14.8607	17.6813	16.5149	19.7837	20.3498	NaN	NaN	18.6027	20.3421	17.109	17.5629	NaN	18.7986	15.6028	15.9751	17.8115	20.3525	17.4215	17.5123	NaN	17.105	22.577	NaN	19.5731	18.0485	14.2484	15.1353	NaN	NaN	NaN	NaN	NaN	NaN	NaN	16.2829	15.8829	NaN	NaN	NaN	NaN	NaN	NaN	NaN	NaN	NaN	NaN	15.6729	NaN
XP_006567286.1;XP_003250988.1	16.808	NaN	NaN	NaN	NaN	NaN	15.5155	NaN	NaN	16.2033	15.7993	NaN	NaN	16.1493	16.0892	NaN	NaN	16.0583	16.1275	NaN	15.798	16.835	15.144	NaN	NaN	16.0956	16.5431	15.0651	NaN	NaN	NaN	NaN	NaN	NaN	NaN	NaN	NaN	NaN	NaN	NaN	16.5833	NaN	NaN	NaN	NaN	NaN	15.8799	NaN	16.1912
XP_003250993.1	16.7664	NaN	NaN	16.3045	16.5529	NaN	NaN	18.7992	18.157	NaN	NaN	17.2588	16.5137	16.7624	17.4683	NaN	NaN	NaN	NaN	NaN	16.2573	13.6348	NaN	16.6629	NaN	17.4906	17.3825	NaN	16.8258	15.1926	NaN	14.341	NaN	16.4844	16.4925	16.9663	16.0282	NaN	NaN	NaN	17.2751	18.5049	16.212	17.5736	17.4405	16.3497	16.6306	17.3517	16.0157
XP_003251116.1	NaN	NaN	NaN	16.2903	NaN	17.4426	NaN	NaN	NaN	NaN	15.4285	NaN	NaN	NaN	NaN	14.8997	16.5459	17.6756	NaN	15.1455	NaN	NaN	20.1421	17.2854	17.6559	NaN	NaN	NaN	NaN	NaN	NaN	NaN	NaN	15.3675	NaN	13.6256	NaN	16.3519	NaN	NaN	NaN	17.4733	NaN	NaN	15.6248	NaN	NaN	NaN	16.6742
XP_006567964.2;XP_006567963.2;XP_003251131.2	NaN	17.561	NaN	16.1785	NaN	16.0044	NaN	16.5457	NaN	16.1796	NaN	15.8867	NaN	NaN	15.9606	15.1499	15.9407	15.8772	15.8524	14.8632	15.569	16.0154	14.7455	17.2593	NaN	15.4532	15.7714	15.9785	NaN	16.571	NaN	NaN	NaN	17.1419	NaN	NaN	16.9164	16.5763	16.8204	16.5479	NaN	NaN	16.2032	NaN	NaN	NaN	NaN	NaN	16.0816
XP_394209.2;XP_003251149.1;XP_003251148.1	15.7668	18.2831	16.1115	16.5773	18.7049	20.3408	15.4061	20.0106	21.4221	20.0196	18.0076	21.3145	NaN	19.0484	19.9239	NaN	NaN	NaN	NaN	14.9968	NaN	13.5072	NaN	NaN	NaN	14.9778	14.2601	NaN	NaN	NaN	NaN	NaN	NaN	NaN	NaN	NaN	NaN	NaN	NaN	NaN	NaN	16.8184	17.5028	16.9961	NaN	NaN	NaN	19.6014	NaN
XP_003251150.1	17.8852	17.9377	19.4684	17.6662	18.6605	17.2238	18.025	18.5102	NaN	18.0222	18.375	18.3938	17.8276	17.9417	19.5824	17.8504	19.4855	18.3184	18.9186	19.1828	19.0662	19.6411	17.3989	16.4971	19.1342	18.3798	18.1658	19.7527	18.2902	NaN	18.1142	18.2068	18.0251	18.3658	17.7909	17.7619	17.8932	17.8202	18.0921	17.8424	17.5451	NaN	17.9025	17.6933	17.7963	16.0336	18.557	17.7377	18.6023
XP_003251152.1;XP_392919.3;XP_006568025.1	16.5287	15.5461	14.8729	15.521	NaN	NaN	NaN	NaN	NaN	15.3665	NaN	15.9537	NaN	15.8592	15.4281	NaN	16.4577	16.4169	15.1941	15.4125	15.2387	15.5495	14.8016	NaN	15.6474	15.0695	NaN	NaN	NaN	NaN	NaN	NaN	NaN	NaN	NaN	NaN	NaN	NaN	NaN	15.7265	13.6989	NaN	NaN	NaN	NaN	NaN	NaN	NaN	NaN
XP_003251153.1	NaN	NaN	NaN	NaN	17.5241	NaN	NaN	NaN	NaN	NaN	NaN	NaN	NaN	17.1337	17.8735	NaN	NaN	NaN	NaN	NaN	NaN	18.0632	NaN	NaN	NaN	17.857	NaN	17.6192	NaN	NaN	NaN	NaN	NaN	NaN	NaN	NaN	NaN	NaN	NaN	NaN	NaN	NaN	NaN	NaN	NaN	NaN	NaN	NaN	NaN
XP_003251156.1;XP_003251155.1	18.8964	18.9792	19.509	19.7797	19.0386	18.3819	19.3704	20.465	NaN	19.6457	19.7958	19.9112	18.5828	20.1802	18.0452	20.1245	20.2551	20.2956	20.4586	NaN	20.0632	19.8698	18.4587	19.5301	20.111	19.8661	20.2558	19.0022	19.7407	NaN	18.8356	20.0226	19.0374	19.5783	NaN	19.8902	19.5372	20.0603	20.1229	20.1535	19.2805	NaN	20.1347	NaN	NaN	19.2169	19.0577	20.3412	20.3228
XP_397314.1;XP_003251167.1	NaN	19.2913	18.8641	17.9015	17.9785	17.2171	NaN	18.0435	15.8268	17.894	18.0629	18.299	19.5412	17.7658	17.7748	17.712	18.8349	18.0611	18.0896	18.4033	19.1249	18.9861	17.9656	17.4139	18.1679	18.4447	18.5964	19.3576	19.0188	NaN	19.385	18.8793	19.4064	19.3964	19.0052	17.6288	19.3182	NaN	18.5781	18.6615	18.714	NaN	18.8137	NaN	17.482	18.8898	18.3029	17.7169	NaN
XP_003251195.1	NaN	NaN	14.9633	15.0311	NaN	NaN	NaN	NaN	NaN	NaN	NaN	NaN	NaN	15.6407	15.2492	15.0841	15.6671	15.2764	15.4845	15.5363	15.63	16.0997	15.4362	12.5011	NaN	16.2181	NaN	15.6626	17.8889	NaN	17.2922	NaN	NaN	17.0616	14.9294	15.4372	NaN	NaN	NaN	17.6681	NaN	NaN	NaN	NaN	16.1583	16.0667	15.7084	NaN	16.0647
XP_003251210.1	NaN	NaN	NaN	15.166	NaN	NaN	13.4427	NaN	NaN	14.8038	14.7984	NaN	NaN	NaN	NaN	14.9067	14.9196	14.9272	15.3377	15.7286	NaN	14.9979	14.4047	NaN	NaN	15.3473	15.2547	14.911	NaN	NaN	NaN	NaN	NaN	NaN	NaN	NaN	NaN	NaN	NaN	NaN	NaN	NaN	NaN	NaN	NaN	NaN	NaN	NaN	NaN
XP_003251217.1	NaN	NaN	15.8274	15.9591	16.8412	17.6214	12.2939	NaN	NaN	17.8912	14.9706	16.1412	NaN	16.2966	NaN	15.3779	16.6727	19.5316	15.9312	15.675	NaN	16.8033	22.1981	NaN	18.5845	15.6706	15.5541	15.1134	NaN	NaN	NaN	NaN	NaN	NaN	14.4379	15.8231	NaN	NaN	NaN	NaN	NaN	NaN	NaN	NaN	NaN	NaN	15.2332	NaN	NaN
XP_016773376.1;XP_006570863.1;XP_003251624.1;XP_003251221.1	NaN	12.8806	19.2684	17.9893	16.0457	16.2016	NaN	17.5437	NaN	16.4822	14.1791	17.2452	14.7365	17.5662	15.6194	16.7001	15.7933	17.344	17.1937	16.1125	16.6869	17.1288	17.0978	NaN	17.4568	17.3836	16.9217	17.8195	15.8896	NaN	NaN	14.2282	NaN	NaN	15.0989	15.8645	NaN	NaN	NaN	NaN	NaN	NaN	10.6614	NaN	NaN	NaN	23.2471	14.9594	NaN
XP_006569018.1;XP_006569017.1;XP_003251296.1	18.2222	NaN	18.7487	16.4447	NaN	NaN	NaN	18.5122	20.315	NaN	NaN	18.1141	17.9161	18.808	NaN	17.9195	17.4473	18.1099	17.7691	NaN	19.7268	18.231	NaN	18.9911	NaN	18.8283	18.2542	19.0278	18.6486	17.8574	NaN	17.0115	18.3967	17.9578	18.1334	NaN	NaN	NaN	18.9549	NaN	19.3165	18.8655	NaN	15.2637	18.8625	18.0006	NaN	NaN	19.0156
XP_003251413.2	15.1594	NaN	17.9775	17.5916	20.2496	19.6513	NaN	NaN	17.7654	19.8944	NaN	15.9161	NaN	17.1694	NaN	16.6904	19.4432	21.2769	18.2945	16.5955	14.8446	19.5423	23.1493	17.9113	21.9967	16.7618	17.4606	16.3519	16.4435	17.1302	NaN	NaN	NaN	NaN	NaN	15.3486	NaN	14.988	NaN	NaN	NaN	17.158	NaN	NaN	NaN	NaN	NaN	16.983	NaN
XP_003251449.1	19.0541	19.2368	19.264	19.3957	17.803	NaN	17.149	18.0016	NaN	18.4467	18.4329	18.2698	18.9397	19.5986	19.8042	17.6008	19.4529	18.2174	18.6917	18.3121	19.3962	19.1881	17.6812	17.9341	17.4246	19.5007	19.0864	19.5565	18.2633	19.128	17.708	20.3094	18.3367	19.6499	18.9604	18.8801	19.6097	17.9405	19.7423	18.9892	19.8829	18.3719	17.4899	19.4844	20.0701	NaN	19.0045	NaN	18.9579
XP_016767697.1;XP_003251464.1	18.6948	17.5297	18.9594	18.6449	NaN	NaN	18.8787	18.9415	18.4523	17.1177	17.4356	17.2268	NaN	NaN	18.0593	18.3877	17.1215	NaN	NaN	16.2608	NaN	15.7605	16.2192	18.2739	17.4126	16.7605	NaN	17.0428	18.1225	16.9572	17.2641	18.0463	18.0053	18.9033	NaN	18.2222	17.0043	NaN	16.5048	19.3581	14.3502	19.5808	19.2863	19.1078	18.7529	18.8017	16.5732	18.7357	NaN
XP_392990.2;XP_003251503.1	17.3568	16.7526	20.7228	19.6779	19.8027	19.258	18.1977	17.8694	NaN	19.7493	17.7966	18.5943	NaN	20.3443	20.2767	NaN	19.5421	NaN	18.276	16.3299	18.6634	20.3515	17.8517	19.1685	18.7656	18.6987	18.483	20.1563	18.2552	NaN	NaN	17.329	17.7453	17.2798	18.9933	20.2272	19.125	17.1187	NaN	19.2734	19.9469	18.7187	20.114	19.7243	17.7615	18.8814	19.4825	NaN	18.9355
XP_016770297.1;XP_016770296.1;XP_006570386.1;XP_006570385.1;XP_006570384.1;XP_006570382.2;XP_006570383.1;XP_003251558.1	NaN	NaN	NaN	NaN	NaN	NaN	NaN	15.4742	NaN	NaN	NaN	NaN	NaN	NaN	NaN	NaN	NaN	NaN	NaN	NaN	NaN	NaN	NaN	NaN	NaN	NaN	13.1783	NaN	NaN	NaN	NaN	NaN	NaN	NaN	NaN	NaN	NaN	NaN	NaN	NaN	NaN	15.5892	NaN	NaN	NaN	15.2365	NaN	NaN	NaN
XP_003251576.1	NaN	15.6446	NaN	NaN	19.1963	NaN	21.0477	NaN	NaN	NaN	NaN	NaN	NaN	NaN	NaN	NaN	NaN	NaN	NaN	NaN	NaN	18.8425	NaN	20.7421	NaN	19.6441	20.0846	19.8221	19.5542	20.434	NaN	20.5209	19.8576	20.4144	NaN	18.4917	20.4652	19.7451	NaN	20.3926	NaN	NaN	NaN	NaN	NaN	NaN	NaN	19.1031	NaN
XP_006570675.1;XP_003251593.1	NaN	NaN	14.1781	NaN	NaN	NaN	NaN	NaN	NaN	NaN	NaN	NaN	NaN	NaN	NaN	17.3477	17.4391	17.6747	18.5096	18.431	17.2429	17.4411	NaN	NaN	18.0927	18.0994	17.1274	18.3259	NaN	NaN	NaN	NaN	NaN	NaN	NaN	17.2638	NaN	NaN	NaN	NaN	NaN	NaN	NaN	NaN	NaN	NaN	18.1321	NaN	NaN
XP_003251623.1	NaN	NaN	15.9432	NaN	NaN	NaN	NaN	15.7518	NaN	15.3452	NaN	15.7313	NaN	15.6156	16.7855	15.553	NaN	16.657	16.9792	17.0266	17.0172	16.1325	15.651	NaN	NaN	16.9689	15.8893	12.9258	NaN	NaN	NaN	NaN	NaN	NaN	NaN	NaN	NaN	NaN	NaN	NaN	NaN	NaN	NaN	NaN	15.1432	NaN	NaN	NaN	NaN
XP_003251627.1	19.226	21.1172	20.6681	20.559	20.6072	19.9236	22.0868	21.024	18.4622	20.8348	21.9612	20.1539	21.0787	21.0008	20.5117	21.9391	21.5087	21.0705	21.3469	20.797	21.1169	21.0054	21.3728	19.6064	21.2529	22.1612	20.3003	20.929	20.3822	18.8381	19.9528	21.1272	20.4136	21.2843	20.1954	20.8967	20.1398	20.7335	19.5357	22.0762	21.2211	20.0254	20.1984	21.4903	21.5018	20.5623	20.268	20.244	22.0363
XP_003251675.1	NaN	NaN	NaN	NaN	NaN	NaN	NaN	NaN	NaN	15.8728	16.143	NaN	NaN	NaN	NaN	16.17	16.211	15.8162	15.6471	17.6281	16.1146	16.2105	NaN	NaN	NaN	NaN	NaN	14.9788	NaN	NaN	NaN	NaN	NaN	NaN	NaN	NaN	NaN	NaN	NaN	NaN	NaN	NaN	NaN	NaN	NaN	NaN	NaN	NaN	NaN
XP_003251676.1;XP_006570954.1	22.7777	22.5186	20.9584	22.2528	21.9095	21.7701	20.9543	20.4324	16.6042	23.0755	22.6741	21.9646	22.3887	22.1153	22.1978	22.8478	23.0677	22.5067	22.6585	24.1994	23.2728	23.1084	21.9418	21.948	22.4768	23.3752	22.786	22.8308	22.8207	22.4711	22.3495	22.7933	22.5196	22.3538	22.209	22.8774	22.7807	22.5364	21.899	22.5706	22.9312	22.1898	22.6805	23.147	22.6492	22.3023	22.7346	22.1754	22.1098
XP_006571340.1;XP_003251708.1;XP_003251707.1	NaN	NaN	17.1302	18.4756	16.8343	18.0933	NaN	16.8298	14.3837	NaN	NaN	18.9294	NaN	16.6434	NaN	19.249	17.9787	18.115	18.2694	18.5718	17.8112	18.8745	16.8665	17.1982	17.5143	18.6692	17.6922	18.4455	17.4634	NaN	17.9256	NaN	NaN	NaN	NaN	17.1936	18.7363	18.6983	NaN	NaN	NaN	NaN	NaN	NaN	18.4116	19.0859	19.4086	NaN	17.7736
XP_003251737.1;XP_006571391.1;XP_392831.2;XP_006571390.1;XP_016773405.1	17.5622	NaN	17.3245	17.124	18.9148	16.9244	16.8134	16.7947	NaN	18.2169	17.6556	NaN	NaN	16.8039	18.3461	17.4702	16.7693	17.7425	16.535	17.0953	18.4879	18.1242	16.7345	NaN	17.1211	17.5583	16.5116	17.5623	NaN	NaN	15.5517	15.8547	NaN	NaN	NaN	NaN	NaN	NaN	16.6293	16.294	NaN	NaN	NaN	NaN	NaN	15.0209	NaN	NaN	NaN
XP_003251758.1	17.3509	17.9945	NaN	16.9934	17.4374	NaN	17.8869	NaN	NaN	17.4718	17.9005	NaN	17.1046	17.2264	17.2428	NaN	NaN	NaN	16.7592	16.9156	14.8548	17.4531	NaN	17.7867	NaN	17.5682	17.3524	17.3324	17.1541	NaN	NaN	17.2778	NaN	17.2625	17.3164	17.433	17.306	17.9482	17.8936	17.5753	17.74	NaN	17.5221	18.5281	17.4712	17.1011	17.1209	NaN	NaN
XP_003251817.1	NaN	NaN	19.8059	17.0907	13.7598	NaN	NaN	NaN	NaN	15.5104	NaN	15.2009	NaN	NaN	19.4711	NaN	NaN	NaN	NaN	NaN	NaN	12.3622	NaN	NaN	NaN	NaN	NaN	17.0153	NaN	NaN	NaN	NaN	NaN	16.8819	NaN	NaN	NaN	NaN	NaN	NaN	NaN	NaN	NaN	NaN	NaN	NaN	NaN	NaN	NaN
XP_006571926.2;XP_006571925.2;XP_006571924.2;XP_003251823.2	NaN	NaN	NaN	NaN	NaN	15.7318	15.7071	NaN	NaN	16.2244	17.2972	16.4992	NaN	17.7328	16.0564	NaN	NaN	16.0797	16.6269	16.1345	16.0511	14.3658	15.613	NaN	NaN	17.6919	16.3907	16.01	NaN	NaN	NaN	NaN	NaN	NaN	NaN	16.7428	NaN	NaN	NaN	NaN	16.5833	NaN	NaN	NaN	NaN	NaN	16.6415	NaN	14.4656
XP_003251828.1	NaN	NaN	NaN	NaN	NaN	NaN	NaN	NaN	NaN	14.8349	NaN	NaN	NaN	15.4575	NaN	NaN	14.6837	NaN	14.5006	NaN	NaN	15.2122	NaN	NaN	NaN	NaN	NaN	15.1567	NaN	NaN	NaN	NaN	NaN	NaN	NaN	NaN	NaN	NaN	NaN	NaN	NaN	NaN	NaN	NaN	NaN	NaN	NaN	NaN	NaN
XP_003251860.1	17.434	NaN	17.84	16.8745	17.456	16.7558	17.7475	NaN	17.602	16.7313	16.2795	16.5687	NaN	17.6521	17.038	NaN	NaN	NaN	17.0954	16.7233	16.7014	16.9776	18.1375	16.9271	18.2845	17.5745	17.3488	16.4866	NaN	NaN	16.0133	NaN	NaN	NaN	16.3116	NaN	NaN	NaN	NaN	NaN	NaN	17.1765	17.0214	17.2066	NaN	NaN	16.3924	NaN	NaN
XP_003251871.2;XP_026299274.1	15.9432	14.921	NaN	15.3707	15.6296	14.9816	15.8297	NaN	NaN	15.7545	15.7236	16.3915	NaN	17.6391	16.4321	17.5148	17.9904	NaN	16.9962	16.828	15.7501	16.9165	15.3821	14.5745	15.4654	17.0734	14.0045	15.6093	16.432	NaN	NaN	NaN	NaN	NaN	NaN	NaN	NaN	NaN	NaN	NaN	16.6009	18.4508	16.2439	16.3611	NaN	17.1734	18.947	NaN	15.5927
XP_003251902.3;XP_016772925.2	17.5277	NaN	19.0439	20.4061	NaN	20.4108	17.7533	NaN	20.5827	18.6824	19.5452	19.1688	NaN	18.6962	NaN	17.6307	17.3095	NaN	19.047	17.0821	NaN	17.9506	17.9928	NaN	18.2142	19.2552	19.5627	17.6557	NaN	16.9854	17.5986	NaN	NaN	NaN	NaN	17.0844	19.9333	NaN	NaN	NaN	NaN	NaN	NaN	NaN	16.7593	NaN	18.3526	NaN	NaN
XP_003251933.1;XP_006572388.1	17.3764	NaN	NaN	14.8474	16.4314	NaN	NaN	NaN	NaN	NaN	15.3402	NaN	NaN	NaN	15.124	16.5518	16.1695	15.5216	16.6734	16.5065	15.6163	16.0993	15.3744	NaN	NaN	16.3961	NaN	16.0916	NaN	NaN	17.4737	NaN	NaN	NaN	NaN	16.4826	16.8329	15.9446	NaN	NaN	16.8973	NaN	NaN	16.9289	17.0408	NaN	16.5908	NaN	NaN
XP_006557347.1;XP_003249086.1	17.2766	16.8498	16.742	NaN	17.0855	16.3666	NaN	16.7086	NaN	16.901	17.6684	17.5435	NaN	17.3533	17.7135	18.1515	16.8481	17.301	18.3458	17.3109	17.6708	17.6472	16.358	16.4557	16.6911	16.7108	18.2571	17.978	NaN	16.3254	NaN	17.4022	17.4251	16.8496	NaN	17.0042	NaN	17.611	17.8901	17.2989	NaN	15.8821	NaN	17.1408	NaN	NaN	15.5436	NaN	NaN
XP_006557367.1;XP_006557366.1;XP_006557369.1;XP_006557368.1;XP_026297644.1	19.61	17.7658	19.4518	19.0878	18.7827	17.9142	19.1676	19.1308	NaN	19.9621	20.442	19.7112	17.4047	19.4941	19.5297	20.0776	20.3394	20.1737	19.884	20.4647	19.8017	20.3195	19.0456	17.195	19.2951	20.3594	19.3142	19.0584	18.6633	NaN	18.2033	18.2383	17.8804	19.0739	18.095	19.6329	18.4046	19.1155	18.8836	18.9593	19.2364	18.202	18.5813	19.7123	19.9481	NaN	17.3287	18.5939	18.5872
XP_006557408.2;XP_623800.3	21.9902	20.8222	21.251	21.811	21.4893	22.0114	NaN	19.7769	20.0748	21.8869	20.5114	21.9659	19.9707	21.226	20.5755	20.6327	21.3834	22.3151	21.6651	22.0736	19.9645	22.2228	23.438	21.4325	22.1434	21.4555	20.3184	21.6067	20.5522	17.3967	21.3368	20.8377	20.5346	20.0829	20.4517	22.0951	20.8136	22.5743	21.6837	21.0253	20.9875	20.6638	20.8435	20.967	21.2771	21.2878	21.8962	21.0912	21.4218
XP_006557463.3;XP_016773156.1;XP_026295856.1;XP_016773151.1;XP_016773161.1	18.4357	17.7538	19.2753	18.7768	19.0217	19.4071	19.2745	16.756	17.9134	19.3746	18.2197	18.1142	17.7783	18.5664	19.049	18.0689	18.1796	17.7114	18.4902	17.5467	18.0956	18.8421	18.3069	18.6041	19.1152	17.8771	18.1589	18.2395	18.4259	18.5037	NaN	18.7032	18.5578	18.3604	18.0646	19.0304	19.1516	18.9063	18.3059	19.3236	18.8089	18.4383	18.648	18.727	18.6741	18.6674	17.4392	18.9741	19.0803
XP_006557483.1	NaN	15.4214	NaN	NaN	NaN	NaN	NaN	12.9608	NaN	NaN	17.0532	NaN	NaN	NaN	NaN	16.6785	16.5279	NaN	18.3651	16.8665	NaN	14.2148	14.3444	NaN	NaN	16.1655	NaN	16.0457	NaN	NaN	NaN	NaN	NaN	NaN	NaN	16.2774	NaN	NaN	NaN	NaN	NaN	14.2502	NaN	NaN	NaN	NaN	20.6365	NaN	NaN
XP_006557484.1	17.0402	NaN	NaN	NaN	NaN	NaN	NaN	NaN	NaN	NaN	17.1947	16.6765	NaN	15.9422	14.3104	17.3017	NaN	NaN	NaN	NaN	15.6313	15.3392	NaN	NaN	15.9467	14.6849	15.4464	16.903	NaN	NaN	NaN	NaN	NaN	NaN	NaN	16.5237	NaN	NaN	NaN	NaN	NaN	17.6662	16.5373	NaN	NaN	NaN	NaN	NaN	16.7771
XP_006557496.1	18.6263	13.713	NaN	18.9084	17.5955	19.2031	NaN	15.4079	NaN	NaN	16.0474	19.3725	16.0823	17.4624	17.0415	19.0091	18.7847	16.8286	19.0714	18.8526	17.0431	18.3061	15.6608	16.3869	16.2699	18.0401	16.5102	18.3924	17.3065	NaN	18.5092	17.3047	17.243	17.3233	16.2883	18.8486	18.8358	18.3908	19.6599	18.001	17.7365	NaN	16.7735	17.9983	NaN	19.1252	16.6098	NaN	NaN
XP_006557527.1	16.3058	17.1148	16.3627	16.8012	NaN	16.2571	16.6941	NaN	NaN	NaN	15.314	16.5529	NaN	NaN	16.0957	15.65	16.6513	15.5905	16.5509	16.558	NaN	17.1553	15.6546	17.5865	15.1174	16.3892	17.7366	16.4614	15.8276	16.5411	16.2794	17.3127	17.1896	17.1746	17.1346	NaN	NaN	NaN	17.2029	17.1444	16.9395	17.3472	17.0202	17.1784	17.2478	NaN	NaN	NaN	NaN
XP_006557554.1	20.5124	20.5294	20.522	19.4342	19.8679	19.3204	19.9323	20.5422	NaN	20.224	19.9096	19.5127	20.5407	20.2332	19.9891	19.9926	19.9665	19.4919	20.2265	20.1492	20.2597	20.7958	18.4397	20.2823	19.9151	20.0562	20.4173	20.2056	20.3124	NaN	20.2945	18.265	20.4622	20.492	20.4912	20.2591	20.1578	20.8359	20.3367	20.8709	20.2791	20.0607	20.271	20.1977	20.5847	20.7103	18.8899	20.5538	20.3884
XP_006557566.1	16.1383	15.3613	NaN	17.6638	15.0844	17.2633	NaN	NaN	NaN	NaN	15.3708	17.6075	NaN	NaN	16.087	17.4865	17.615	17.2501	16.9325	16.9126	NaN	15.1315	16.5486	NaN	17.1134	18.1723	16.6752	16.2371	NaN	NaN	16.2212	NaN	NaN	NaN	NaN	17.5532	16.8481	NaN	17.415	14.6831	NaN	NaN	NaN	NaN	NaN	16.5399	21.0211	NaN	NaN
XP_006557580.1;XP_006557579.1	14.8467	NaN	15.4185	15.2713	NaN	15.2082	NaN	NaN	NaN	15.5628	NaN	15.3561	15.7418	NaN	NaN	15.5663	15.7585	NaN	15.3665	15.4309	15.8761	17.4606	NaN	NaN	15.9229	15.503	NaN	15.5468	NaN	NaN	NaN	NaN	NaN	NaN	NaN	NaN	NaN	NaN	NaN	14.6226	14.7152	NaN	NaN	NaN	NaN	NaN	NaN	NaN	NaN
XP_395910.3;XP_006557644.1	NaN	NaN	13.7836	15.3397	NaN	NaN	NaN	14.6328	NaN	14.5455	15.8212	NaN	NaN	15.1197	14.9457	NaN	15.0891	14.4797	NaN	NaN	NaN	15.5	15.9587	NaN	NaN	15.7745	15.0235	15.4018	NaN	NaN	NaN	NaN	NaN	14.9209	NaN	16.4176	15.1468	NaN	14.7712	NaN	NaN	NaN	NaN	NaN	NaN	NaN	NaN	NaN	NaN
XP_006557646.1	24.179	23.4486	22.9292	23.9568	23.8473	24.347	23.9042	24.2705	23.858	24.2954	23.819	24.0466	23.2259	23.7129	23.8112	23.9381	23.7838	24.307	24.1147	23.693	24.0063	24.0283	24.7189	23.7376	24.4846	23.8529	24.3392	23.7574	23.1549	23.7839	22.7853	22.6544	23.7657	22.9334	23.1789	23.8176	23.528	23.6334	23.2426	23.601	23.448	23.455	23.2584	23.7634	23.4367	23.7612	22.9002	23.4791	23.2876
XP_006557647.1	NaN	18.849	NaN	NaN	NaN	NaN	NaN	20.4365	NaN	19.772	19.8205	NaN	18.2288	19.9038	NaN	19.9204	19.3483	19.3567	NaN	NaN	19.7095	NaN	NaN	17.357	19.4535	15.7708	19.6084	19.6461	17.4527	NaN	NaN	17.2362	18.5111	NaN	18.1219	17.5719	16.1948	17.3873	19.1183	18.1542	17.2104	NaN	17.4745	17.9821	NaN	NaN	NaN	17.453	NaN
XP_006557704.1;XP_006557702.1;XP_006557701.1;XP_006557703.1;XP_006557700.1;XP_392682.3;XP_006557698.1;XP_006557697.1	16.915	16.1826	17.5796	17.1826	NaN	NaN	16.8659	NaN	NaN	15.0626	16.5631	15.9373	16.0183	15.621	15.8264	16.3921	16.3617	NaN	16.4418	16.1856	16.598	16.5853	15.5971	17.4908	16.3764	17.103	17.0178	16.7486	17.0546	NaN	NaN	NaN	16.9515	16.7704	NaN	15.608	16.5416	16.6433	16.5551	NaN	17.4781	16.7345	17.5111	17.5322	17.2424	17.2203	NaN	NaN	NaN
XP_006557708.2	18.3421	18.3612	19.0282	16.4835	17.8315	16.5045	18.4494	17.7941	NaN	17.4944	18.556	17.0455	18.4919	18.6518	17.4142	18.0844	18.2651	18.6284	18.6215	18.1698	18.4255	18.4397	17.1222	17.9286	18.3376	18.9719	17.7971	18.9176	18.5572	17.9077	17.6084	18.8823	18.7855	19.3314	NaN	17.6081	14.1929	18.1556	18.8673	18.7878	19.5237	NaN	NaN	19.2671	18.6991	18.5582	18.5578	18.4982	19.2437
XP_006557718.1	NaN	NaN	18.1702	17.9695	NaN	18.6691	NaN	NaN	NaN	17.349	NaN	NaN	NaN	NaN	NaN	NaN	16.4059	18.5607	NaN	NaN	NaN	16.2055	20.3323	18.0855	18.5504	NaN	NaN	12.8244	NaN	NaN	NaN	NaN	NaN	NaN	16.1826	NaN	NaN	NaN	NaN	NaN	NaN	NaN	NaN	NaN	NaN	NaN	NaN	NaN	NaN
XP_006557750.1;XP_393344.3;XP_006557751.1;XP_006557749.1	19.8075	18.4411	20.0632	19.1045	18.6224	17.4079	19.4721	18.9499	18.2282	19.1539	19.7688	18.9768	19.1358	21.2045	19.7708	18.32	19.4172	19.2636	19.9909	19.0353	18.7647	20.1942	18.4909	18.187	18.7946	19.476	19.7369	19.72	18.5232	18.2856	18.4494	NaN	18.4981	NaN	19.1892	19.2197	18.4839	18.9148	NaN	19.5252	19.634	19.3944	19.6771	19.0847	19.8163	18.1572	19.026	19.5578	19.5557
XP_006557802.1	17.2243	19.0359	17.9435	16.4476	18.2461	NaN	18.8887	20.2561	NaN	18.4752	17.2686	16.948	NaN	18.2976	19.348	NaN	15.0574	17.4234	NaN	NaN	NaN	15.4287	15.9159	NaN	NaN	NaN	NaN	16.107	NaN	17.2919	16.6989	16.309	NaN	NaN	NaN	17.8852	17.4675	NaN	NaN	17.1554	17.5864	18.3886	NaN	NaN	18.4828	19.4101	16.5331	NaN	18.1006
XP_006557811.1	NaN	NaN	17.2837	NaN	NaN	NaN	NaN	15.8479	NaN	16.1024	15.6784	NaN	NaN	16.1608	16.6341	NaN	NaN	NaN	15.1512	15.5677	NaN	16.7428	15.9362	NaN	16.18	16.417	16.1408	16.522	NaN	NaN	NaN	NaN	15.5098	16.5691	17.9113	NaN	NaN	16.79	NaN	16.1264	NaN	NaN	NaN	NaN	NaN	NaN	NaN	NaN	NaN
XP_026299032.1;XP_016769765.1;XP_006557859.1	NaN	NaN	NaN	NaN	NaN	NaN	NaN	15.7912	NaN	16.2634	16.2323	NaN	NaN	NaN	NaN	NaN	NaN	NaN	NaN	NaN	NaN	NaN	NaN	NaN	NaN	NaN	NaN	NaN	NaN	NaN	NaN	NaN	NaN	NaN	NaN	NaN	NaN	NaN	NaN	15.9602	NaN	14.5294	NaN	NaN	NaN	NaN	NaN	NaN	16.7002
XP_006557874.1;XP_006557873.1;XP_006557872.1;XP_006557871.1;XP_006557870.1;XP_006557869.1	19.4776	17.6049	18.7672	19.0449	17.5941	18.5474	17.4425	19.2809	16.1679	18.2166	18.8686	18.4467	17.6684	19.0701	19.3225	19.4808	19.2221	18.4656	19.687	19.993	18.6197	19.7565	18.1044	17.4025	18.5754	19.0753	19.0038	19.073	17.7636	17.9151	17.9897	18.4865	17.2349	17.9014	18.7474	16.77	17.5409	18.992	NaN	18.1533	18.6685	18.042	18.1343	18.3603	19.3995	17.8344	19.3606	18.3323	17.3505
XP_006557879.1	17.1803	16.8566	17.8693	17.3698	16.8594	17.2555	NaN	16.5665	NaN	16.036	17.2965	17.4255	16.9835	18.1239	18.3423	16.0597	18.6578	17.3	17.1241	15.3964	17.4974	19.0543	15.557	15.4482	18.1463	16.8375	17.2523	18.4705	18.1294	17.7939	18.1297	15.848	NaN	18.5874	17.4062	17.8317	16.2068	18.2865	18.1928	19.1078	17.4395	NaN	NaN	18.0437	18.576	16.4262	17.5276	18.2534	16.3911
XP_006557892.1	18.8435	NaN	15.147	16.9513	18.2901	17.8521	NaN	NaN	19.6104	16.9862	18.9873	17.5949	16.7909	NaN	NaN	16.6693	17.0653	19.1453	NaN	15.8291	17.1385	18.3156	19.3167	16.7027	18.6035	19.3346	18.7821	17.6031	16.914	17.5523	NaN	NaN	NaN	16.0157	16.9619	18.482	NaN	16.6109	NaN	16.5215	17.7867	NaN	NaN	17.7616	NaN	NaN	NaN	NaN	NaN
XP_026300429.1;XP_016771213.1;XP_006557926.1	14.8725	NaN	16.758	13.66	17.5308	NaN	17.8857	NaN	15.1668	NaN	18.3671	17.7195	NaN	17.5742	NaN	NaN	17.8547	17.8656	15.9743	17.621	17.8279	17.0908	16.5832	15.217	17.7301	13.0148	17.1266	18.2625	15.5888	NaN	NaN	15.5378	15.4311	15.4596	15.9435	16.115	NaN	NaN	14.6587	15.8159	NaN	NaN	NaN	16.4694	NaN	11.6518	17.0803	NaN	NaN
XP_394113.3;XP_006557994.1	16.8056	NaN	15.0286	14.049	NaN	NaN	NaN	NaN	NaN	NaN	NaN	NaN	NaN	NaN	NaN	17.0012	17.3855	18.2814	17.8394	17.7846	NaN	17.111	17.5384	NaN	NaN	18.2774	NaN	17.2317	NaN	NaN	NaN	16.5492	NaN	16.5778	16.2973	18.2417	16.6303	NaN	17.0821	15.2141	17.5623	NaN	16.6266	NaN	17.2976	15.1307	21.3346	NaN	NaN
XP_006558057.1;XP_624530.3	NaN	16.0809	NaN	NaN	NaN	NaN	NaN	NaN	NaN	NaN	16.4978	NaN	NaN	NaN	17.401	16.6004	16.4602	15.5286	NaN	15.6668	17.0479	16.7699	NaN	16.9527	NaN	NaN	NaN	17.1522	NaN	NaN	NaN	NaN	NaN	16.7893	16.9181	16.4624	NaN	NaN	16.8108	NaN	16.8774	16.745	NaN	16.8576	16.5411	16.9209	NaN	NaN	NaN
XP_395356.4;XP_006558107.2	18.0733	NaN	NaN	NaN	NaN	NaN	NaN	17.8146	NaN	17.3873	NaN	16.778	NaN	17.1222	16.4622	15.7792	16.705	16.1057	16.8482	NaN	NaN	14.2759	NaN	15.5672	NaN	15.6674	16.3062	15.5435	16.1889	NaN	16.3477	NaN	NaN	NaN	NaN	NaN	NaN	17.0226	NaN	NaN	NaN	NaN	NaN	NaN	NaN	NaN	NaN	NaN	15.7896
XP_006558116.1;XP_016770643.1;XP_006558111.1	NaN	NaN	15.9311	15.3613	15.9669	NaN	NaN	16.2377	NaN	15.4613	NaN	NaN	NaN	NaN	NaN	15.7409	16.179	NaN	15.25	NaN	NaN	NaN	NaN	15.7469	15.8096	15.7146	15.4147	15.8645	15.5853	NaN	NaN	NaN	NaN	NaN	16.0506	NaN	NaN	NaN	NaN	NaN	16.1553	NaN	NaN	NaN	NaN	NaN	NaN	16.6227	NaN
XP_006558164.2	17.6083	NaN	16.7229	NaN	NaN	NaN	NaN	17.8474	18.9808	15.6849	NaN	NaN	NaN	17.9208	NaN	16.4579	NaN	NaN	16.1586	NaN	16.0402	NaN	NaN	NaN	NaN	16.6802	NaN	16.1046	NaN	NaN	NaN	NaN	NaN	NaN	17.0157	NaN	NaN	NaN	15.9423	NaN	17.843	NaN	NaN	NaN	17.7621	NaN	NaN	NaN	NaN
XP_006558165.1	18.0635	17.1394	18.0149	17.4457	NaN	17.4184	17.8871	17.6893	NaN	17.0372	18.3562	17.6317	17.6566	18.0983	17.8529	18.3408	18.231	17.6455	17.525	18.4114	18.2341	17.7075	17.2329	17.9478	18.8311	18.5435	18.2131	17.7027	16.813	NaN	18.1317	17.7039	17.6816	17.5446	18.1619	17.5242	NaN	17.6488	18.5081	18.6712	17.8385	NaN	17.6398	17.34	18.2866	17.2659	17.9925	NaN	NaN
XP_006558187.1;XP_006558186.1;XP_395079.3	15.9474	NaN	17.4525	NaN	16.1184	NaN	16.0053	16.6314	17.4108	15.6958	NaN	NaN	16.5112	16.3588	16.2013	NaN	NaN	NaN	NaN	NaN	NaN	NaN	NaN	NaN	NaN	NaN	NaN	15.104	NaN	NaN	NaN	NaN	NaN	16.4244	NaN	NaN	NaN	NaN	NaN	NaN	16.5161	NaN	NaN	NaN	NaN	NaN	15.2942	NaN	NaN
XP_006558237.1;XP_624608.3	18.075	16.1181	17.2963	17.0561	15.962	NaN	NaN	18.1993	18.4441	NaN	16.7651	17.0138	NaN	18.0057	17.3626	16.5226	16.3126	NaN	16.6933	16.8801	16.9403	17.0371	NaN	NaN	NaN	17.7422	17.5139	18.042	15.8658	NaN	NaN	NaN	18.1254	16.9464	18.5756	NaN	NaN	NaN	16.525	NaN	18.1878	17.8632	18.0726	17.794	18.7176	17.9815	18.4721	18.1694	NaN
XP_006558285.1	NaN	NaN	NaN	NaN	NaN	NaN	NaN	NaN	NaN	NaN	NaN	NaN	NaN	NaN	NaN	NaN	NaN	NaN	16.1833	NaN	NaN	15.4513	NaN	NaN	NaN	16.4535	NaN	16.2292	NaN	NaN	15.2	NaN	NaN	NaN	NaN	NaN	NaN	NaN	NaN	NaN	NaN	NaN	NaN	NaN	15.678	NaN	19.8406	NaN	NaN
XP_006558381.1	NaN	NaN	NaN	NaN	NaN	NaN	NaN	NaN	NaN	NaN	NaN	NaN	NaN	NaN	NaN	NaN	15.2486	NaN	15.7203	NaN	NaN	15.755	NaN	NaN	NaN	16.1403	NaN	15.1978	NaN	NaN	NaN	NaN	NaN	NaN	NaN	15.2277	NaN	NaN	NaN	15.3919	NaN	NaN	NaN	NaN	NaN	16.4005	15.9386	NaN	NaN
XP_006558384.1	NaN	NaN	NaN	NaN	NaN	NaN	NaN	17.5522	NaN	NaN	NaN	NaN	NaN	16.8634	17.441	17.6642	15.0682	NaN	NaN	NaN	NaN	16.9443	NaN	NaN	NaN	NaN	NaN	15.6728	NaN	NaN	19.023	NaN	NaN	NaN	NaN	13.8982	18.2124	NaN	NaN	NaN	NaN	NaN	NaN	NaN	NaN	18.0603	NaN	NaN	NaN
XP_624411.2;XP_006558423.1;XP_006558422.1;XP_006558426.1;XP_006558425.1	20.5281	19.8981	20.3421	20.1779	19.6885	19.4047	20.2904	20.0666	18.4023	18.7384	21.0568	19.2973	19.053	20.1403	20.1986	20.449	19.7577	19.6612	20.268	19.7701	19.6784	19.8947	17.937	20.1263	20.4385	20.9452	20.5102	20.2037	19.7646	NaN	19.6609	19.1628	19.4181	19.8591	20.3316	20.2355	19.1116	20.0893	19.5663	20.8795	19.9777	18.8645	20.0721	20.0799	20.2931	19.5389	20.5199	19.0138	20.4805
XP_006558427.2	18.205	18.0939	21.2201	19.1718	19.0106	18.9715	19.2145	18.6454	19.8815	17.8241	17.8863	17.2299	17.6315	18.5827	17.7526	17.082	16.2404	18.8151	18.2619	17.3847	17.6364	18.8525	20.0816	18.4527	18.286	18.5132	18.5597	18.5801	17.9704	18.4213	16.0017	17.733	19.0951	17.8656	17.9462	18.0073	NaN	18.5659	18.1541	17.8088	NaN	18.3852	18.2104	17.7981	17.7541	14.0357	18.0495	17.5229	17.33
XP_016769522.1;XP_016769521.1;XP_006558429.1;XP_006558428.1	NaN	NaN	NaN	17.6383	16.3863	16.9961	NaN	NaN	NaN	15.7843	NaN	NaN	NaN	NaN	NaN	16.5678	15.8238	16.2994	17.9123	17.3163	NaN	17.6576	15.8922	16.8085	16.2101	16.8366	NaN	NaN	NaN	NaN	17.8351	17.4893	16.9499	17.4336	NaN	18.2475	17.7477	16.3453	18.3221	NaN	NaN	NaN	NaN	NaN	NaN	NaN	18.4966	NaN	NaN
XP_006558458.1;XP_016766652.1;XP_016766651.1;XP_016766650.1	20.1352	21.098	21.325	19.4181	21.2805	17.7367	21.4272	17.4071	13.3166	19.7734	19.6814	19.3015	18.788	21.8838	20.436	20.4543	21.4303	20.5459	19.6092	18.9104	19.8771	19.7511	18.7777	20.0415	18.8512	19.9173	17.5705	19.6354	20.9883	15.742	17.0156	20.7549	19.1266	22.5144	21.0487	22.744	18.1364	18.2863	19.9152	20.5739	21.011	18.0572	19.8172	18.9391	19.6333	21.7355	24.3973	17.1195	19.8547
XP_006558477.1;XP_624048.2;XP_006558476.1;XP_006558475.1	18.7409	NaN	18.1754	18.3131	NaN	18.1096	17.7367	18.3271	NaN	18.162	18.7747	NaN	NaN	17.8805	17.7531	17.5658	18.5078	NaN	18.0814	18.2108	18.4798	17.6664	NaN	17.6706	18.0384	17.6207	17.359	17.9087	NaN	NaN	NaN	NaN	19.0399	18.8321	18.5301	17.4441	NaN	17.5883	18.2501	19.15	18.2613	18.0602	18.3742	18.5469	18.7804	18.2612	NaN	18.0383	NaN
XP_397149.2;XP_006558480.1	16.0797	17.1155	15.6973	18.1325	NaN	18.8194	NaN	NaN	NaN	NaN	14.714	17.5554	NaN	17.4497	17.3351	18.2376	17.6291	16.6872	18.3778	19.3926	NaN	17.3091	15.4344	17.1785	NaN	17.9578	17.1307	18.5909	17.4857	NaN	19.2331	NaN	15.8241	16.9416	NaN	17.8555	21.5168	18.2644	18.3329	16.7051	NaN	NaN	14.896	14.9109	14.9196	16.8682	18.2555	NaN	NaN
XP_006558481.1	17.3433	16.0975	19.4522	20.6452	18.8158	20.2534	17.4761	16.4056	18.7398	18.7106	17.2232	19.4452	NaN	19.0472	19.339	NaN	15.7529	16.66	16.0127	14.5626	14.5703	16.7087	19.7395	16.6206	NaN	18.0759	15.7166	15.648	17.1333	NaN	17.1143	16.6782	NaN	NaN	16.0624	17.3375	17.2692	17.9361	16.6208	14.4555	14.2073	15.5263	NaN	NaN	17.2188	16.1317	19.2598	NaN	17.0347
XP_006558513.3	NaN	NaN	NaN	15.5305	15.8527	NaN	NaN	15.7218	NaN	NaN	NaN	15.8308	NaN	NaN	16.2687	15.1591	15.7073	15.0687	NaN	15.9507	15.9548	16.1968	NaN	NaN	16.1203	15.599	15.6957	16.1615	NaN	NaN	NaN	NaN	NaN	NaN	NaN	NaN	NaN	NaN	NaN	NaN	NaN	NaN	NaN	NaN	15.8899	NaN	NaN	NaN	NaN
XP_623476.1;XP_006558538.1;XP_006558539.1;XP_006558537.1	20.5141	17.7358	19.2707	18.7561	17.5588	19.5694	17.4101	17.9942	15.9845	19.1013	17.6833	20.236	18.5852	18.2951	18.7234	18.3857	18.971	18.8152	20.0769	19.6102	18.7001	19.5634	18.0621	18.7393	18.7722	17.6275	18.0589	18.9488	17.6901	NaN	18.8832	18.4225	18.4261	18.6333	18.9195	18.2271	19.1093	19.7512	19.1881	18.5055	NaN	NaN	16.9022	16.6455	17.5045	19.3277	18.7578	18.0696	18.5782
XP_006558542.1	NaN	NaN	15.0609	NaN	NaN	16.4048	NaN	NaN	NaN	NaN	14.0093	16.8526	NaN	NaN	15.5594	16.5475	16.7629	16.2041	15.3381	15.3581	NaN	16.8091	14.4592	15.4747	NaN	16.5145	NaN	16.1459	NaN	NaN	17.7387	NaN	NaN	17.3531	15.379	NaN	NaN	17.3509	17.8198	17.094	NaN	NaN	NaN	15.9247	NaN	NaN	16.178	NaN	NaN
XP_006558545.1	20.0313	20.9336	20.0755	21.2823	21.8971	20.8296	20.6137	20.9996	18.6484	20.5908	22.2733	21.4095	20.6086	20.7969	21.3148	22.3056	22.028	21.7788	22.239	22.353	22.1294	21.9878	21.6178	19.2202	21.7066	21.4979	21.4029	21.4413	NaN	15.9172	21.0628	18.5488	20.5055	20.8169	20.4726	20.9572	19.9418	20.3431	20.2746	18.7757	21.176	20.1299	20.7051	20.9246	21.4858	19.9704	21.337	19.7165	20.7033
XP_006558558.3	NaN	NaN	18.971	17.1337	16.6672	NaN	16.8778	NaN	NaN	15.9081	16.7402	16.4898	NaN	15.7945	16.3603	17.0786	16.7677	17.053	16.038	NaN	16.9403	17.224	17.2228	NaN	NaN	16.6738	NaN	17.4242	NaN	NaN	NaN	NaN	NaN	NaN	NaN	NaN	NaN	NaN	NaN	NaN	NaN	NaN	NaN	NaN	NaN	NaN	NaN	NaN	NaN
XP_006558595.1;XP_624571.2	18.2862	15.1088	16.9906	17.7979	16.3313	17.9074	NaN	NaN	NaN	14.4472	15.9522	16.9154	NaN	NaN	17.3449	NaN	16.8862	17.1366	17.102	16.67	NaN	16.5249	15.3542	19.234	16.1985	17.1643	16.4743	17.7647	18.4357	NaN	17.5653	NaN	16.4673	NaN	16.9108	16.9923	16.8674	17.2688	18.786	18.4902	NaN	18.0359	NaN	NaN	NaN	17.3313	18.0703	17.3285	16.8331
XP_006558672.1	20.0543	19.6463	19.8992	19.386	18.0263	NaN	16.0436	20.0747	17.1105	19.0131	19.4337	18.8893	20.2233	18.4349	20.1672	20.0927	18.9457	20.3312	20.8846	20.586	20.533	20.6848	19.0792	19.6979	19.5155	20.5554	20.7023	20.6021	19.891	19.4838	19.1704	20.3527	19.0732	20.1454	19.5277	19.5416	19.6076	19.5395	20.7227	20.245	20.5723	19.7168	19.8873	NaN	20.3592	18.9423	NaN	19.9145	20.4253
XP_006558679.2	22.3979	20.0058	18.6319	23.2614	18.3134	22.0931	15.5597	NaN	NaN	13.1245	19.078	22.8558	20.7905	20.6742	20.2722	23.1789	23.4473	21.1459	23.3264	23.0919	20.2745	22.9501	19.7987	20.3261	20.6125	22.358	19.8025	23.304	18.4069	17.3737	23.1854	21.1979	19.662	21.6489	20.414	21.4454	23.4741	22.7915	23.6669	22.1687	20.9775	19.7994	21.0211	20.9838	22.0998	23.5498	24.5659	20.1422	20.6574
XP_624223.1;XP_006558699.1	NaN	NaN	NaN	NaN	NaN	NaN	NaN	NaN	NaN	NaN	NaN	14.5005	NaN	15.1684	16.1159	NaN	NaN	NaN	NaN	13.6924	14.2223	15.3489	15.1441	NaN	NaN	NaN	NaN	15.2887	NaN	NaN	NaN	NaN	NaN	NaN	NaN	NaN	NaN	NaN	NaN	NaN	NaN	NaN	NaN	NaN	NaN	NaN	NaN	NaN	NaN
XP_006558715.1;XP_625095.1	17.935	14.067	18.3427	19.9142	16.855	19.2878	14.5821	15.8846	NaN	NaN	16.1386	20.082	NaN	17.7682	18.6222	16.7184	18.6002	17.2322	17.9347	18.3912	NaN	17.5632	14.5579	16.4601	16.0233	17.7607	14.8616	18.0206	17.5573	NaN	19.6434	17.5025	NaN	17.3459	16.542	18.1739	18.507	19.4019	18.8585	17.9126	NaN	14.7918	15.6789	NaN	NaN	18.4744	19.3836	NaN	16.1272
XP_026298159.1;XP_026298158.1;XP_006558716.1	14.623	18.1432	16.9181	16.9801	17.6814	16.8018	12.1591	16.963	15.3217	15.8825	18.4779	18.4165	18.2039	16.7994	18.0756	17.7072	18.5404	17.9951	18.3139	17.2849	17.3642	17.3866	16.2615	18.5783	17.3134	18.463	17.7547	17.9321	17.9761	17.3861	NaN	14.7252	17.8391	15.1135	17.9344	16.9003	15.9773	14.8817	17.5698	17.9967	15.0563	NaN	NaN	NaN	15.3696	16.5224	17.0895	NaN	NaN
XP_006558732.1	NaN	NaN	17.9184	14.5962	NaN	15.6999	NaN	14.3735	17.0822	NaN	NaN	15.3552	NaN	15.1312	15.4722	NaN	12.9441	NaN	NaN	NaN	NaN	NaN	NaN	18.2822	14.9008	NaN	NaN	NaN	NaN	NaN	18.2897	16.5691	NaN	NaN	NaN	NaN	17.6889	16.105	NaN	NaN	16.7625	17.7113	17.7994	17.3158	NaN	NaN	NaN	NaN	NaN
XP_026295851.1;XP_026295850.1;XP_026295849.1;XP_006558751.1	NaN	NaN	NaN	NaN	NaN	NaN	NaN	NaN	NaN	NaN	NaN	NaN	NaN	NaN	NaN	16.0668	16.0202	NaN	15.196	15.2567	NaN	NaN	NaN	NaN	NaN	15.638	14.5652	15.7753	NaN	NaN	NaN	NaN	NaN	NaN	NaN	16.0086	13.3376	NaN	NaN	13.9921	NaN	NaN	NaN	NaN	NaN	NaN	17.2874	NaN	NaN
XP_006558813.1;XP_396117.2	18.8196	19.0916	18.6986	18.6062	20.4004	19.1594	19.8846	19.3408	NaN	20.1962	20.203	18.985	20.1413	20.1245	20.6251	19.7058	20.0158	19.2522	19.0322	19.628	19.9774	20.5976	17.9476	19.0074	20.1573	19.8809	18.7018	20.0262	19.4697	18.0774	18.9472	20.1017	20.4996	19.7356	19.8236	20.1873	19.0591	20.3927	18.8041	19.7937	20.152	20.2964	20.2208	20.5001	20.5378	20.1106	18.9308	18.8913	19.5995
XP_006558862.1;XP_006558861.1	NaN	16.6359	17.358	18.1122	NaN	19.3797	NaN	NaN	13.5571	15.4259	NaN	NaN	NaN	20.1118	NaN	NaN	16.6429	NaN	NaN	NaN	NaN	16.3324	17.8253	16.3292	NaN	16.7475	NaN	16.1165	16.3011	NaN	NaN	16.5682	NaN	17.9889	15.7664	NaN	NaN	NaN	16.4293	NaN	NaN	NaN	NaN	NaN	NaN	NaN	15.2991	NaN	NaN
XP_396692.3;XP_016768544.1;XP_016768543.1;XP_016768542.1;XP_006558879.1	NaN	NaN	18.2192	17.5082	16.9794	NaN	NaN	NaN	NaN	NaN	NaN	NaN	18.7464	NaN	NaN	NaN	NaN	NaN	NaN	NaN	NaN	NaN	NaN	18.2296	NaN	NaN	NaN	NaN	18.1112	NaN	18.9747	17.8517	18.1936	NaN	18.4154	16.6041	NaN	NaN	17.3136	17.5117	16.7794	16.4869	17.4204	16.6367	NaN	NaN	18.2697	NaN	NaN
XP_393632.2;XP_006558903.1;XP_006558902.1	18.7043	18.7387	18.841	19.8661	17.3498	19.3354	19.7474	21.7773	22.5965	20.5716	20.2428	21.9047	18.9625	21.4768	20.4958	20.3045	20.1981	17.6501	18.3597	19.5201	19.8751	18.8428	18.2945	18.2473	19.9708	19.6017	20.3535	19.623	17.7015	15.9763	16.3326	17.0734	17.2556	17.1411	18.438	17.5681	16.2838	NaN	NaN	16.0333	18.353	20.1774	18.2627	18.581	18.8754	18.9579	19.3976	19.6652	19.8765
XP_393544.3;XP_006558909.1	NaN	NaN	NaN	NaN	15.0384	NaN	NaN	NaN	NaN	NaN	NaN	NaN	NaN	NaN	NaN	NaN	NaN	NaN	NaN	NaN	NaN	NaN	NaN	NaN	NaN	NaN	NaN	NaN	NaN	NaN	18.6879	NaN	NaN	NaN	NaN	NaN	17.5312	NaN	NaN	NaN	NaN	NaN	16.4971	NaN	NaN	NaN	NaN	NaN	NaN
XP_026297930.1;XP_016769215.1;XP_006558913.1	19.4694	17.9305	18.5046	18.1523	18.3095	16.6523	18.2741	16.1453	NaN	18.7812	19.4657	18.5598	18.3871	18.3662	19.3618	17.8972	18.3172	17.4749	17.8438	17.8077	18.1656	18.6196	NaN	18.3541	18.333	18.4091	18.0253	18.513	18.6203	17.3808	16.394	17.68	17.4812	18.8304	18.3674	19.0606	18.174	17.5698	18.2322	18.7188	19.5729	18.0438	18.443	18.5119	18.8362	19.3102	19.1494	NaN	18.465
XP_006558914.1	14.5938	NaN	NaN	NaN	NaN	NaN	NaN	NaN	NaN	NaN	NaN	NaN	NaN	NaN	NaN	NaN	NaN	NaN	NaN	NaN	NaN	NaN	NaN	NaN	NaN	NaN	NaN	NaN	NaN	NaN	NaN	NaN	NaN	NaN	NaN	NaN	NaN	NaN	NaN	NaN	16.2227	NaN	NaN	16.2378	NaN	NaN	NaN	NaN	NaN
XP_006558924.1;XP_016769249.1;XP_006558922.1	NaN	NaN	16.3851	16.6538	NaN	NaN	NaN	NaN	NaN	NaN	NaN	15.4231	NaN	NaN	NaN	NaN	NaN	NaN	NaN	NaN	NaN	15.4085	18.207	NaN	NaN	NaN	NaN	NaN	NaN	NaN	NaN	NaN	NaN	NaN	NaN	NaN	19.0557	NaN	15.3199	NaN	NaN	NaN	NaN	NaN	NaN	NaN	NaN	NaN	NaN
XP_006558931.1	16.3888	15.8922	NaN	NaN	NaN	NaN	NaN	NaN	NaN	NaN	NaN	NaN	NaN	NaN	NaN	NaN	NaN	14.2945	17.3925	15.1605	NaN	NaN	NaN	NaN	NaN	NaN	NaN	16.228	NaN	NaN	NaN	NaN	NaN	NaN	14.0543	16.373	17.0475	NaN	17.3341	NaN	16.8522	NaN	16.0526	NaN	NaN	NaN	21.0708	NaN	NaN
XP_006559025.1;XP_006559030.1;XP_392864.4;XP_006559026.1;XP_006559024.1;XP_006559023.1;XP_006559028.1;XP_006559027.1	14.4715	19.2126	16.1714	16.565	NaN	NaN	NaN	NaN	NaN	15.7924	NaN	15.4391	NaN	19.9988	14.5598	16.197	18.8616	16.996	16.3272	19.7967	16.4307	17.1492	NaN	17.1747	15.8937	15.3316	15.3231	17.2291	17.934	NaN	NaN	17.6345	NaN	17.8261	18.0891	20.1019	17.154	NaN	17.5742	16.2316	17.1237	16.5635	17.8852	19.7716	16.3318	18.7535	21.7669	NaN	17.5165
XP_006559044.1	17.2402	NaN	16.9555	17.7782	17.7255	17.1316	NaN	17.1069	NaN	17.4944	17.6402	NaN	NaN	16.8775	18.1599	17.5946	NaN	16.7671	17.4603	17.3215	17.319	17.644	16.8238	NaN	17.3244	17.5302	17.3478	17.6885	17.2765	16.7487	NaN	NaN	NaN	NaN	NaN	17.2702	NaN	16.4653	16.6982	NaN	18.5521	NaN	NaN	18.6049	17.5561	NaN	17.3489	NaN	17.0557
XP_016770703.1;XP_006559058.1;XP_006559057.1;XP_006559056.1	17.2779	NaN	NaN	NaN	NaN	NaN	15.8972	NaN	NaN	15.2427	NaN	16.3311	NaN	NaN	NaN	16.1467	16.1567	NaN	NaN	NaN	NaN	15.561	NaN	NaN	NaN	NaN	NaN	16.6576	NaN	NaN	NaN	NaN	NaN	NaN	NaN	NaN	NaN	NaN	NaN	NaN	NaN	NaN	NaN	NaN	NaN	NaN	15.4522	NaN	NaN
XP_026299883.1;XP_026299882.1;XP_006559060.2;XP_026299885.1;XP_026299884.1;XP_026299886.1	NaN	NaN	NaN	19.6269	NaN	NaN	15.0124	16.1023	NaN	17.9085	NaN	NaN	NaN	NaN	NaN	NaN	NaN	20.5423	13.8721	NaN	15.0138	15.2293	22.2349	17.3504	20.2734	NaN	NaN	NaN	NaN	NaN	NaN	NaN	NaN	NaN	NaN	20.0793	NaN	NaN	NaN	NaN	NaN	NaN	NaN	NaN	NaN	NaN	NaN	NaN	NaN
XP_006559119.1	15.2177	NaN	NaN	NaN	NaN	16.783	14.886	NaN	NaN	15.5489	16.7656	NaN	NaN	15.932	17.3225	NaN	NaN	16.6096	NaN	15.5388	17.0712	18.0509	NaN	20.4289	NaN	16.7012	13.3795	14.8072	NaN	20.0415	NaN	16.3252	NaN	NaN	13.7985	NaN	16.8178	NaN	16.6402	17.5284	16.1314	NaN	NaN	NaN	NaN	NaN	NaN	NaN	16.906
XP_006559168.2	NaN	NaN	16.2011	NaN	17.0656	17.1342	NaN	NaN	NaN	NaN	16.9278	17.4013	17.0114	14.8282	16.9592	17.4517	16.9845	16.7594	18.7941	17.5809	16.8712	16.952	16.4557	17.4767	17.5434	18.1701	16.8476	18.0696	17.9146	15.7279	NaN	17.8949	NaN	NaN	NaN	NaN	NaN	NaN	17.3125	18.2827	17.2247	17.4683	NaN	NaN	NaN	NaN	15.9673	NaN	16.1648
XP_006559184.1	16.0335	NaN	16.05	16.0509	15.7993	15.2577	NaN	NaN	15.474	NaN	NaN	NaN	NaN	16.0022	NaN	NaN	NaN	NaN	NaN	NaN	NaN	NaN	NaN	NaN	NaN	NaN	NaN	NaN	NaN	NaN	16.0632	NaN	NaN	NaN	15.1427	NaN	NaN	NaN	NaN	NaN	NaN	NaN	NaN	NaN	NaN	NaN	NaN	NaN	NaN
XP_396212.2;XP_006559197.1;XP_006559198.1	NaN	NaN	NaN	NaN	NaN	NaN	NaN	NaN	21.345	NaN	NaN	NaN	NaN	NaN	NaN	NaN	NaN	NaN	NaN	NaN	NaN	NaN	NaN	17.8463	NaN	NaN	NaN	20.2183	18.7081	NaN	NaN	NaN	NaN	NaN	NaN	NaN	NaN	NaN	NaN	NaN	NaN	NaN	NaN	NaN	NaN	NaN	NaN	NaN	NaN
XP_006559199.1	17.1191	NaN	16.047	17.4982	NaN	16.7144	NaN	NaN	NaN	15.6539	NaN	NaN	NaN	16.3328	16.5972	19.5959	20.1066	18.492	19.9058	20.2383	18.3933	19.1119	17.7509	16.2759	17.2642	19.8233	14.6491	18.101	NaN	16.5908	18.1731	NaN	NaN	17.7426	NaN	19.5231	20.7492	15.6064	18.0318	NaN	17.9002	NaN	16.5964	17.3386	17.5261	19.4138	22.2928	16.8606	NaN
XP_006559219.1;XP_392925.3	20.3454	18.7901	18.6806	19.1937	18.0498	18.3647	19.1304	NaN	NaN	17.4179	19.1077	17.5655	NaN	19.017	17.3987	NaN	18.652	18.6491	18.8232	18.3799	18.1729	18.7828	17.5615	NaN	16.2506	NaN	18.7024	18.5195	NaN	NaN	17.6375	17.2005	NaN	18.7718	NaN	19.0092	NaN	20.4407	17.4047	19.2539	20.6768	19.3036	18.6659	20.6762	20.5032	19.5293	17.8241	17.9129	20.0515
XP_006559245.1;XP_006559243.1	NaN	NaN	17.8042	18.6533	NaN	NaN	NaN	NaN	NaN	NaN	NaN	NaN	NaN	NaN	NaN	16.9865	NaN	NaN	NaN	NaN	NaN	NaN	NaN	NaN	NaN	18.1588	NaN	17.4122	NaN	NaN	NaN	NaN	NaN	NaN	NaN	NaN	17.4162	NaN	NaN	NaN	NaN	NaN	NaN	NaN	NaN	15.8311	17.1418	NaN	NaN
XP_006559246.1;NP_001011603.1	23.5531	24.1809	24.384	23.9902	24.3664	24.0575	24.4873	24.9599	23.9769	25.0409	25.0412	24.3928	24.2465	24.7687	24.7008	25.0696	24.1257	24.8431	24.9642	24.9502	24.246	24.7089	24.5303	24.9388	23.9953	24.9077	24.1236	24.2116	24.086	25.5736	24.0133	24.734	24.9744	24.5927	24.7682	24.0848	24.034	24.0711	24.221	24.2255	24.687	24.6438	24.5151	24.8477	24.2173	23.9378	23.8336	24.2967	24.3147
XP_006559251.1	18.1613	17.5136	18.3522	19.02	17.263	17.3613	18.2565	18.7997	NaN	18.6694	18.7056	18.6804	18.9095	19.1824	19.5406	19.4862	19.8777	18.8636	19.2713	18.0443	19.5046	19.5362	16.168	18.2588	18.7562	19.2872	19.5662	19.3335	18.9486	18.5303	NaN	19.7896	17.5337	18.738	17.8284	16.8888	17.9954	18.3099	19.8792	19.2026	19.5883	NaN	19.2178	20.0687	19.4321	18.8857	NaN	19.1433	19.1292
XP_026301224.1;XP_026301223.1;XP_006559268.1	NaN	17.7475	16.4567	16.6241	16.2901	15.5294	NaN	17.9155	NaN	17.2141	16.8901	15.5057	NaN	16.4792	16.4858	16.2759	16.6109	17.1591	16.0136	17.0048	15.6921	16.3814	15.0097	NaN	16.0445	18.3194	17.0996	NaN	NaN	NaN	NaN	15.7484	NaN	15.8261	16.2861	15.0688	NaN	NaN	NaN	14.966	NaN	NaN	NaN	NaN	NaN	15.6268	16.6751	NaN	16.3032
XP_395612.3;XP_006559305.1	16.0185	17.603	17.1138	16.5684	17.6987	17.8452	17.8728	17.0716	NaN	18.5744	18.8445	17.7467	NaN	17.3481	17.739	16.9474	18.209	17.0546	17.0304	17.0699	18.7662	17.9496	NaN	NaN	17.9139	18.2989	17.4207	17.5255	NaN	NaN	14.1662	NaN	NaN	17.0329	NaN	16.9508	NaN	18.163	NaN	NaN	18.3383	17.5074	18.2366	18.359	18.7371	18.2887	17.2224	NaN	18.1567
XP_006559341.1	NaN	NaN	NaN	14.7998	16.8965	17.4785	NaN	NaN	17.662	18.3974	NaN	NaN	NaN	17.3171	NaN	NaN	18.6137	19.4565	18.1908	NaN	NaN	18.5795	16.3585	NaN	19.0443	NaN	NaN	NaN	NaN	NaN	NaN	NaN	NaN	NaN	NaN	NaN	18.0452	NaN	NaN	NaN	NaN	NaN	NaN	NaN	NaN	NaN	17.2775	NaN	16.0859
XP_006559363.2	NaN	NaN	NaN	14.7263	NaN	16.0958	NaN	NaN	NaN	17.5631	NaN	NaN	NaN	14.6367	NaN	NaN	14.5619	19.0964	NaN	13.5474	NaN	15.8412	20.6362	NaN	17.4251	NaN	13.7413	NaN	NaN	NaN	NaN	NaN	NaN	NaN	NaN	15.6653	NaN	NaN	NaN	NaN	NaN	NaN	NaN	NaN	NaN	NaN	14.9335	16.2744	NaN
XP_016771285.1;XP_006559391.1;XP_006559390.1	17.7275	NaN	16.784	17.0476	NaN	NaN	NaN	NaN	NaN	NaN	NaN	15.0442	NaN	15.1554	16.3294	18.2928	20.1492	19.6863	20.3336	19.362	16.6859	18.4366	17.2886	NaN	18.123	19.2677	14.3093	17.7592	NaN	NaN	NaN	NaN	NaN	16.0696	NaN	19.9599	20.4455	NaN	17.846	NaN	NaN	NaN	NaN	18.2329	15.9522	17.5397	21.9064	NaN	NaN
XP_006559437.1;XP_006559436.1	17.7503	17.6959	17.9288	17.4009	16.441	17.2806	NaN	17.8479	NaN	18.2375	16.7122	17.5431	17.4687	19.0182	18.6636	17.1372	17.1212	16.6379	17.0175	16.5591	17.5517	18.9739	16.0527	17.1217	17.6005	18.5368	17.2855	18.6465	18.1003	17.145	16.3708	17.826	17.0242	17.4083	17.0114	17.2629	17.3491	17.8603	17.7704	18.6158	18.426	16.4588	18.3371	17.6696	17.3891	NaN	17.6363	NaN	NaN
XP_026301499.1;XP_016772475.1;XP_006559439.1	16.1409	NaN	NaN	NaN	NaN	NaN	NaN	NaN	NaN	15.446	NaN	NaN	NaN	NaN	16.1474	16.0407	16.0714	NaN	NaN	NaN	15.9075	15.8585	NaN	NaN	NaN	16.1069	NaN	15.9334	15.5599	NaN	NaN	16.1146	NaN	NaN	NaN	NaN	NaN	NaN	NaN	NaN	16.4034	NaN	NaN	NaN	NaN	NaN	17.4236	14.8631	NaN
XP_392994.4;XP_006559458.1	16.349	NaN	NaN	NaN	NaN	NaN	NaN	NaN	NaN	16.0644	NaN	15.2458	NaN	NaN	15.6087	NaN	16.3053	NaN	15.1208	16.7365	15.3301	16.1773	16.2578	NaN	NaN	15.7136	15.4813	14.5477	NaN	NaN	NaN	NaN	NaN	NaN	NaN	16.142	NaN	NaN	NaN	NaN	NaN	NaN	NaN	NaN	NaN	NaN	NaN	NaN	NaN
XP_006559464.1;XP_016772476.1	16.7152	16.1453	NaN	16.6712	16.8011	15.9464	NaN	NaN	NaN	16.8831	17.0238	NaN	NaN	17.8768	16.6976	NaN	16.6513	NaN	NaN	NaN	NaN	16.1416	14.9501	NaN	15.6549	15.7336	15.5952	14.9401	NaN	NaN	NaN	NaN	NaN	16.8455	16.8929	17.4521	NaN	17.1378	NaN	16.7338	17.0922	NaN	15.7916	NaN	16.4596	NaN	NaN	NaN	16.9643
XP_624696.1;XP_006559465.1	18.3676	17.381	18.3247	18.7513	17.837	17.3959	NaN	18.6032	NaN	18.361	18.8491	18.3925	17.2798	18.4117	18.285	17.8076	19.1973	18.3992	19.0964	18.4435	18.292	18.684	15.8248	15.654	18.058	19.38	NaN	19.1036	17.1094	NaN	17.5811	17.4382	17.3603	17.0004	17.1633	18.3756	18.0852	18.2235	17.1891	17.7936	18.3403	16.9886	17.8838	17.1056	17.9021	NaN	18.1875	NaN	17.2183
XP_006559494.1	22.9809	22.4484	21.9956	23.1919	23.0621	23.1807	21.8592	22.2137	18.5472	22.9222	23.8645	22.8568	22.2	22.4837	23.1309	24.2887	23.6385	24.1345	23.9531	24.2859	23.6734	23.5347	24.2923	23.0146	23.5662	24.2803	24.2712	23.538	22.5837	22.8095	22.7384	22.5148	22.4833	22.423	22.4122	23.646	22.173	23.0208	22.8333	22.2494	23.3222	23.0324	23.0959	23.2611	23.4937	22.9049	23.233	23.0079	22.5929
XP_006559497.1	16.7515	NaN	16.4378	16.3591	15.4171	NaN	NaN	16.9634	15.7323	16.7603	17.4694	NaN	17.8847	17.6544	17.4254	16.345	17.3261	16.7052	17.0157	15.5097	16.8727	17.4959	16.2686	14.8932	17.4125	16.8748	17.4889	17.6742	NaN	NaN	NaN	15.183	NaN	16.1293	15.3599	16.3925	NaN	NaN	NaN	NaN	NaN	NaN	NaN	NaN	NaN	NaN	16.6276	NaN	15.5356
XP_006559507.1;XP_006559506.1	NaN	NaN	18.2905	18.5854	16.9231	NaN	17.8198	17.4377	17.0563	18.8221	17.6268	18.5476	NaN	18.4023	19.1123	17.7245	18.2664	17.9234	17.5308	18.5107	18.7741	17.1747	17.0387	NaN	18.1927	18.6015	17.5205	18.5004	NaN	NaN	NaN	17.868	NaN	18.2633	17.3474	18.1924	19.3509	18.7069	17.9151	18.0167	16.2981	NaN	17.5155	17.9595	16.3954	18.0179	19.0177	NaN	17.4639
XP_026298348.1;XP_026298347.1;XP_006559526.1;XP_006559524.1;XP_006559523.1;XP_026298346.1;XP_006559521.1	18.3409	18.1471	17.2432	18.0648	18.6956	17.6282	NaN	17.6745	NaN	18.0642	18.2064	17.4752	17.9346	18.0964	18.7685	18.096	17.9278	17.6187	17.6882	18.5909	18.2582	18.9322	17.9951	18.2453	17.1309	18.0206	17.8639	19.0697	17.914	17.3623	NaN	18.1221	18.5313	17.9756	17.4829	17.5605	18.205	17.8255	18.0229	17.8763	18.8182	18.0236	18.3759	18.6499	18.4925	NaN	16.7269	NaN	NaN
XP_006559569.1	23.2039	22.2677	22.3742	23.4998	21.7791	22.8179	20.8307	21.1296	19.4949	19.7038	20.8224	22.5278	22.323	22.1326	21.9935	20.9226	22.3912	21.8186	22.2937	21.1131	21.0441	21.6423	20.0625	23.1231	21.4287	22.6485	22.1672	22.2685	22.9704	21.3095	23.4076	22.7733	22.6696	22.4135	21.6183	21.4368	22.8243	23.29	23.503	23.4008	20.4688	19.9411	20.0334	20.5336	20.51	23.4556	22.4117	19.0415	21.579
XP_624934.1;XP_026298165.1;XP_006559575.1	NaN	15.7184	16.2279	NaN	NaN	NaN	NaN	NaN	NaN	15.4018	14.3187	NaN	NaN	NaN	15.9806	NaN	NaN	NaN	NaN	NaN	NaN	NaN	NaN	NaN	NaN	NaN	NaN	NaN	NaN	NaN	NaN	NaN	15.1036	NaN	NaN	16.288	NaN	NaN	NaN	NaN	NaN	NaN	16.4661	NaN	NaN	NaN	16.1734	NaN	16.7048
XP_395441.2;XP_026298357.1;XP_006559582.1;XP_006559581.1;XP_006559580.1;XP_006559579.1	15.5878	NaN	NaN	NaN	NaN	NaN	NaN	NaN	NaN	14.4686	14.8492	NaN	NaN	NaN	14.8759	14.9267	NaN	14.7643	14.7453	14.5731	14.8097	15.1309	13.8543	NaN	NaN	15.1416	15.6151	14.9545	NaN	NaN	NaN	NaN	NaN	NaN	NaN	NaN	NaN	16.2435	NaN	14.8228	NaN	NaN	NaN	NaN	NaN	NaN	15.3523	NaN	NaN
XP_006559599.1;XP_006559598.1	NaN	16.8972	17.5484	16.9946	16.3265	NaN	NaN	16.4555	15.7572	17.7269	16.1568	16.3306	16.9626	18.1623	17.5696	16.3165	16.8942	16.2959	16.5974	17.3772	17.5913	17.9917	16.1567	16.8501	17.34	16.8259	16.9536	17.8072	17.1207	16.2172	16.4537	17.1442	17.1334	17.0984	16.734	14.4306	NaN	16.6251	16.808	17.2516	16.6919	16.7869	16.9809	NaN	16.7581	16.1313	NaN	16.8221	NaN
XP_006559627.1	15.1856	NaN	NaN	NaN	15.512	NaN	NaN	14.8897	14.2117	15.3125	16.518	NaN	NaN	15.2895	NaN	NaN	15.9629	16.0804	NaN	NaN	NaN	NaN	15.4147	NaN	15.9441	15.5846	NaN	15.551	NaN	NaN	NaN	NaN	NaN	NaN	NaN	NaN	NaN	NaN	NaN	NaN	15.9376	NaN	NaN	NaN	15.6796	NaN	NaN	NaN	NaN
XP_006559667.1;XP_006559666.1	NaN	NaN	NaN	16.9471	NaN	15.6918	NaN	NaN	NaN	NaN	NaN	NaN	NaN	NaN	NaN	NaN	NaN	NaN	NaN	NaN	NaN	NaN	NaN	15.3449	NaN	NaN	NaN	NaN	NaN	NaN	NaN	NaN	NaN	NaN	NaN	NaN	NaN	16.3697	NaN	NaN	NaN	NaN	NaN	NaN	NaN	NaN	16.3879	NaN	NaN
XP_006559674.1;XP_006559673.1;XP_623860.2;XP_006559672.1	NaN	NaN	NaN	NaN	NaN	NaN	NaN	NaN	NaN	NaN	19.0981	NaN	NaN	NaN	NaN	NaN	NaN	NaN	NaN	NaN	NaN	19.1164	NaN	NaN	NaN	18.884	18.6702	19.2183	NaN	NaN	NaN	NaN	NaN	NaN	NaN	NaN	NaN	NaN	NaN	NaN	NaN	NaN	NaN	NaN	NaN	NaN	NaN	NaN	NaN
XP_006559720.1;XP_006559719.1;XP_026298059.1	17.3297	17.1485	17.9283	16.8075	17.4961	17.2401	16.8907	17.6719	NaN	17.7006	18.079	18.1044	16.5643	18.5897	18.6344	18.9072	19.4492	18.1484	19.7398	19.4795	18.5691	20.0189	16.4118	16.9506	18.4639	18.7923	18.2915	19.7553	17.6682	16.6825	17.7783	17.3163	17.77	17.7167	18.3693	NaN	17.5469	16.8724	18.3385	18.1697	18.597	16.6482	NaN	18.2486	17.7263	18.1949	17.8639	NaN	18.3814
XP_006559738.2	NaN	NaN	NaN	NaN	NaN	NaN	NaN	NaN	NaN	NaN	NaN	NaN	NaN	NaN	NaN	NaN	NaN	NaN	15.9248	NaN	NaN	14.8504	NaN	NaN	NaN	15.2205	NaN	14.7412	NaN	NaN	12.3628	NaN	NaN	NaN	NaN	NaN	NaN	NaN	NaN	NaN	NaN	14.3743	NaN	NaN	13.8539	NaN	17.8357	NaN	NaN
XP_016766983.1;XP_016766982.1;XP_016766981.1;XP_006559762.2;XP_006559763.2	NaN	NaN	15.8934	NaN	NaN	20.7528	NaN	NaN	NaN	16.7114	NaN	NaN	NaN	NaN	16.6915	16.5684	16.6053	NaN	13.0633	16.6241	NaN	NaN	NaN	17.4379	16.5947	NaN	NaN	17.1413	NaN	NaN	NaN	NaN	NaN	NaN	NaN	NaN	NaN	NaN	NaN	NaN	NaN	NaN	NaN	NaN	NaN	NaN	NaN	NaN	NaN
XP_006559771.1	18.0803	17.5719	17.6412	NaN	18.2591	17.64	18.0556	18.746	NaN	18.3769	16.7017	17.0891	NaN	17.8512	18.1892	18.145	17.8855	17.0154	18.1711	18.2414	18.3344	17.4387	17.5382	17.6341	17.9369	18.2433	18.1892	18.4687	17.9432	16.7889	17.0402	17.8358	17.1724	17.7106	17.5555	18.1422	17.1699	18.3568	18.054	17.0566	18.0527	NaN	18.1623	18.3179	18.5221	17.6131	NaN	NaN	18.3928
XP_397385.2;XP_006559784.1;XP_006559783.1	NaN	15.517	NaN	16.4505	17.823	17.6255	16.1379	NaN	NaN	19.0677	NaN	NaN	NaN	NaN	NaN	NaN	14.7824	20.2156	NaN	NaN	NaN	16.7312	21.8251	17.6075	19.2704	NaN	NaN	NaN	NaN	NaN	16.5759	NaN	NaN	NaN	NaN	NaN	NaN	NaN	NaN	NaN	NaN	NaN	NaN	NaN	NaN	NaN	NaN	NaN	NaN
XP_026297519.1;XP_026297518.1;XP_006559881.1;XP_006559880.1;XP_006559879.1;XP_006559878.1	15.6602	NaN	NaN	15.3213	16.9036	NaN	NaN	15.6094	NaN	17.8493	16.8275	15.3083	NaN	16.512	16.9742	14.7258	17.8711	15.9617	16.3828	16.5461	17.4944	17.5087	17.535	17.3419	17.7841	16.8854	16.4868	16.7888	16.4121	NaN	16.2142	15.9644	NaN	16.6661	15.5285	16.4137	16.549	16.9071	17.2526	16.0478	17.0955	NaN	NaN	17.3943	17.4366	NaN	16.9819	16.6453	17.0411
XP_006559884.1	22.7402	22.8936	22.9878	22.4373	22.5618	21.913	22.4944	22.9307	20.7709	23.0198	23.4773	22.7389	22.728	23.1596	23.122	23.4166	23.2375	22.9994	23.2902	23.137	22.9844	22.7643	22.6573	22.8202	22.9357	23.0838	22.9047	23.0782	22.7299	22.9092	22.4941	22.4173	23.2738	22.684	22.9505	22.1997	22.41	22.3778	22.3849	23.0016	22.7053	22.6106	22.7715	23.1422	23.1856	22.3485	22.0972	22.4899	22.5488
XP_006559894.1;XP_392477.4;XP_006559895.1;XP_026297463.1;XP_016768484.1;XP_006559896.1	17.3642	16.06	16.4885	16.8517	17.4886	15.9637	17.2941	NaN	NaN	17.2696	17.4674	NaN	NaN	NaN	17.6281	16.7496	17.0577	NaN	16.7853	16.6589	16.5295	17.5099	NaN	NaN	16.2955	16.6952	16.5633	NaN	16.0852	NaN	NaN	NaN	NaN	15.469	NaN	17.4417	NaN	16.285	NaN	NaN	17.6435	NaN	NaN	13.3072	17.4442	16.8744	NaN	NaN	NaN
XP_006559901.1	20.5699	18.9455	19.9281	18.4945	17.942	19.079	17.8967	20.3554	20.272	19.6834	20.2461	19.3366	19.0293	19.4041	19.9631	20.083	19.9854	19.9148	20.2593	19.7702	20.0613	19.8877	19.9722	19.0377	19.5225	20.6653	20.9759	20.2606	18.7572	19.5204	18.6289	18.3965	19.0298	16.9786	19.4133	19.7591	19.1377	19.3908	18.6066	18.498	18.7487	19.0835	19.3534	20.0203	20.438	19.5134	19.1846	19.5771	19.0451
XP_006559914.2	15.3161	NaN	16.6101	NaN	NaN	NaN	NaN	15.2368	NaN	NaN	15.7466	15.3156	NaN	16.1022	15.597	15.993	NaN	NaN	NaN	NaN	NaN	15.4723	NaN	NaN	NaN	16.0093	NaN	15.5158	NaN	NaN	NaN	NaN	NaN	NaN	NaN	NaN	NaN	NaN	NaN	NaN	NaN	NaN	NaN	NaN	NaN	NaN	NaN	NaN	NaN
XP_006560008.2;XP_026301462.1;XP_026301463.1;XP_026301464.1	20.2272	20.1864	19.74	19.7074	19.9433	18.8323	21.052	19.1658	NaN	20.5823	20.4346	19.8575	17.6424	20.5296	20.7912	20.9159	20.0039	19.9506	18.6223	20.2949	20.314	20.7021	19.1742	19.7137	19.8285	20.8402	20.354	20.8182	19.7307	17.5212	19.2102	20.4954	20.6465	20.0813	19.6493	20.4478	19.9746	21.197	20.3348	20.6535	19.6944	18.833	19.6509	19.5964	20.8321	18.5509	20.9554	19.4492	20.4645
XP_006560029.2;XP_396958.5	NaN	NaN	NaN	15.2341	NaN	NaN	NaN	NaN	NaN	NaN	NaN	NaN	NaN	NaN	NaN	NaN	NaN	NaN	NaN	NaN	NaN	NaN	15.8679	NaN	NaN	NaN	NaN	NaN	NaN	NaN	NaN	NaN	NaN	NaN	NaN	NaN	NaN	NaN	15.2945	NaN	NaN	NaN	NaN	16.157	NaN	NaN	NaN	NaN	17.1793
XP_392094.3;XP_006560043.1;XP_006560041.1;XP_006560040.1;XP_006560039.1;XP_006560038.1;XP_006560042.1	18.4676	18.1021	21.0122	20.6232	22.4456	21.7675	16.2811	NaN	19.8493	22.7054	17.8302	19.6684	15.6797	20.5187	16.0625	19.8679	21.7971	23.8721	20.4943	19.8546	17.4002	21.698	24.9477	20.968	23.5591	20.0277	18.5795	18.9254	19.2329	17.5049	NaN	16.62	17.6501	16.5634	16.8245	21.2275	NaN	15.616	18.0565	17.9414	14.6637	19.4081	16.994	17.6786	18.3486	13.5309	22.2239	19.9426	17.5377
XP_623977.2;XP_026300817.1;XP_026300816.1;XP_026300815.1;XP_006560074.1;XP_006560073.1	NaN	NaN	17.7557	16.9228	NaN	NaN	NaN	14.9059	NaN	NaN	15.8611	NaN	NaN	17.6013	15.8209	NaN	15.9644	NaN	NaN	NaN	NaN	15.6162	NaN	NaN	NaN	15.9444	15.3855	15.8929	NaN	NaN	NaN	NaN	NaN	NaN	NaN	NaN	NaN	NaN	NaN	NaN	17.0246	NaN	NaN	16.5794	NaN	NaN	NaN	17.4526	NaN
XP_006560077.1	NaN	NaN	15.4418	17.1916	17.3884	17.7304	18.3718	20.3959	19.1306	19.6133	19.901	NaN	NaN	19.6313	19.4301	18.9782	18.8233	NaN	18.5527	NaN	19.5262	18.8781	17.463	NaN	18.5494	16.1158	17.3558	19.053	NaN	NaN	NaN	NaN	NaN	NaN	NaN	NaN	NaN	17.2422	NaN	NaN	14.7905	NaN	NaN	NaN	NaN	14.6175	15.7671	NaN	NaN
XP_006560097.1	NaN	NaN	17.159	16.1142	17.4265	18.0844	NaN	NaN	16.0148	19.2557	NaN	NaN	NaN	17.6804	NaN	NaN	18.1573	17.9593	17.3643	NaN	NaN	17.3242	20.8997	15.0018	19.7865	NaN	NaN	NaN	NaN	NaN	NaN	NaN	20.6151	NaN	NaN	NaN	NaN	NaN	NaN	NaN	NaN	NaN	NaN	NaN	NaN	NaN	NaN	NaN	NaN
XP_006560146.1	17.3002	16.2911	NaN	NaN	NaN	NaN	NaN	14.9955	17.2403	17.5285	NaN	NaN	NaN	18.4768	17.4882	17.7528	NaN	NaN	16.5954	NaN	18.3039	16.267	NaN	NaN	NaN	17.5208	17.0119	16.3012	NaN	NaN	17.3737	NaN	16.7398	NaN	16.279	18.6865	15.9529	NaN	NaN	NaN	17.6837	18.2035	17.6823	17.5099	17.2744	NaN	NaN	16.9805	17.1702
XP_006560170.1;XP_397047.2	18.3362	17.5495	NaN	14.9149	15.8431	16.8892	NaN	NaN	NaN	17.1619	16.8995	17.5733	NaN	NaN	17.9429	18.9112	19.5719	17.6616	17.0981	19.4526	17.8896	19.2853	17.758	NaN	18.092	19.2341	17.2447	19.1743	NaN	16.4142	17.0012	NaN	NaN	NaN	NaN	18.4647	20.1723	NaN	18.0917	15.4962	18.6983	17.1345	18.6796	17.847	18.0072	21.1074	19.3921	NaN	NaN
XP_006560173.1	15.985	NaN	21.0312	NaN	NaN	NaN	NaN	15.9098	17.9761	17.034	14.2404	NaN	NaN	21.9809	19.843	14.2533	14.3897	15.2297	15.4716	NaN	15.6639	15.8411	NaN	NaN	15.8871	15.0602	15.3903	16.576	NaN	NaN	NaN	NaN	NaN	NaN	NaN	NaN	15.3679	NaN	NaN	16.7633	NaN	16.3202	14.1533	17.25	16.0569	NaN	NaN	NaN	NaN
XP_006560184.1;XP_016769822.1;XP_006560183.1;XP_016769821.1;XP_006560182.1;XP_016769820.1;XP_006560181.1	15.9601	15.6681	16.2438	13.6734	NaN	NaN	NaN	17.2162	17.5954	16.0445	15.6186	15.837	NaN	16.3984	15.9414	14.9491	15.158	NaN	15.0856	NaN	14.5227	NaN	14.9729	16.9014	NaN	14.7505	14.0957	15.3879	15.8984	NaN	NaN	NaN	NaN	17.265	15.6818	NaN	NaN	NaN	NaN	NaN	15.5292	NaN	NaN	NaN	NaN	NaN	16.2971	NaN	NaN
XP_006560252.1;XP_391994.1	24.3419	23.512	23.7061	24.9258	23.5171	24.4662	22.5161	22.7333	20.5232	22.5584	23.0334	24.6325	23.4634	23.2659	22.9618	24.883	24.2421	23.7204	24.9292	25.1789	23.508	24.3606	23.2267	23.8453	23.6033	24.5979	24.0701	24.128	23.6492	21.8537	24.5153	23.6013	23.3913	24.0852	23.6051	23.7778	24.403	24.6059	24.9982	23.9399	23.7013	23.2194	23.836	23.9221	24.1158	24.5485	24.4633	22.9999	23.7139
XP_006560280.1	17.7909	NaN	17.615	17.5071	17.3463	17.0062	NaN	16.4807	NaN	17.3017	17.6515	NaN	NaN	17.2021	17.6181	NaN	17.7893	NaN	17.4679	NaN	17.77	17.2179	16.5885	18.0024	17.4958	17.0984	17.5545	17.0662	NaN	NaN	17.5069	17.3064	17.2576	NaN	16.9237	17.0366	17.9824	NaN	14.8621	NaN	17.7379	NaN	18.2037	NaN	NaN	NaN	NaN	NaN	17.5226
XP_016771740.1;XP_006560290.1	16.9995	NaN	16.1615	16.6506	15.882	15.9178	16.2214	16.9962	NaN	17.1551	17.33	16.4302	17.284	15.6994	17.4125	18.1671	17.7956	18.1572	17.3266	18.5683	17.9814	18.3313	18.2254	17.5865	17.5857	18.8262	17.4116	18.3648	NaN	NaN	17.0822	NaN	17.4066	17.401	17.4684	18.3623	NaN	17.5364	16.8301	NaN	17.0864	NaN	NaN	NaN	NaN	NaN	NaN	17.0249	NaN
XP_006560291.2	22.5501	21.8073	21.0209	22.3103	20.9998	22.1812	16.4938	19.7559	NaN	18.6355	19.6422	21.7038	20.8598	21.1945	20.9393	21.3872	21.2063	19.8688	20.8054	21.5672	20.2901	22.1099	16.7974	21.4054	20.7302	21.3648	18.0022	21.7536	21.5939	20.1801	22.5004	21.9444	18.7128	22.0066	22.0781	22.2912	22.3995	22.1199	22.8331	22.1775	20.8724	19.7949	21.7085	21.4677	21.2425	21.5256	22.6338	17.5465	21.164
XP_006560434.2;XP_006560433.2;XP_006560432.2;XP_006560431.2;XP_006560429.2;XP_016771269.2;XP_006560428.2;XP_006560427.2;XP_016771268.2;XP_006560424.2;XP_006560423.2;XP_006560435.2;XP_016771270.2;XP_391976.5;XP_006560425.2;XP_016771271.2	15.0909	NaN	NaN	NaN	NaN	NaN	18.2975	NaN	NaN	17.1242	17.1574	NaN	NaN	15.0264	16.8683	16.3	16.7534	16.3129	16.0485	NaN	NaN	NaN	17.0062	NaN	16.376	16.5946	NaN	14.7804	NaN	NaN	NaN	16.3354	NaN	NaN	NaN	15.315	15.547	16.0296	NaN	NaN	17.5919	NaN	16.7016	NaN	16.9018	16.9054	NaN	NaN	16.7605
XP_026300634.1;XP_006560452.1	14.9278	NaN	15.2058	13.4041	15.8449	14.6513	NaN	15.8875	NaN	13.4833	NaN	NaN	NaN	16.6348	16.9626	16.1894	16.5898	16.5089	15.9906	16.2796	16.6186	16.628	15.725	14.5279	NaN	16.4109	16.362	16.5546	15.4748	14.5274	NaN	15.7446	NaN	15.6931	NaN	16.8178	16.6985	NaN	NaN	16.0061	NaN	NaN	15.6452	15.7487	16.3563	16.2747	16.8477	NaN	NaN
XP_006560460.1;XP_393524.3	19.6265	15.0887	18.5528	20.4508	19.3452	20.6508	16.3784	17.1699	NaN	19.1031	18.329	20.7992	17.2579	19.8263	16.8943	20.7179	19.896	20.6758	21.5778	21.8521	18.3994	21.5155	21.5773	17.3038	20.4176	20.8737	18.8409	20.6678	13.0677	NaN	17.9275	17.7144	17.247	17.7399	18.0037	20.6388	18.44	21.0893	19.902	18.5951	18.1273	17.6742	18.6969	17.8312	18.2376	20.1428	20.6707	17.1247	NaN
XP_393921.4;XP_016771409.1;XP_006560471.1	17.1581	NaN	NaN	16.6462	16.4438	NaN	16.6348	NaN	NaN	16.0627	16.6434	NaN	NaN	15.9942	16.4404	16.4271	17.7918	17.0332	16.7074	16.7	16.9488	16.9391	NaN	NaN	16.1592	16.5136	15.9992	16.7114	NaN	NaN	NaN	NaN	17.2943	NaN	NaN	17.3815	NaN	16.5067	NaN	NaN	17.762	NaN	17.3916	18.1555	17.4781	16.6722	NaN	16.3672	16.5164
XP_623685.1;XP_006560473.1	24.1382	23.2768	22.7595	22.5686	24.5955	23.6494	25.1386	23.7659	20.3592	24.0188	23.8406	23.6104	23.2877	23.6529	24.5946	24.4945	23.735	24.6433	23.6039	22.4806	24.6886	24.5423	22.5103	22.8129	24.5213	23.7362	24.1717	24.5797	23.3418	22.5975	22.7602	22.9756	23.1281	23.3396	23.4919	23.4505	22.8456	23.7713	23.1349	23.0142	23.7002	24.4159	23.783	23.964	23.5773	23.1416	22.1958	22.781	23.413
XP_016771402.1;XP_006560480.1;XP_006560479.1;XP_006560478.1	18.0566	18.0352	18	18.2185	17.0933	16.8456	17.5999	16.8321	NaN	17.3665	17.8295	NaN	NaN	17.7191	18.3899	17.6614	17.8616	17.2435	17.3252	18.0363	18.0002	18.0174	15.1266	NaN	17.3915	18.0441	17.8097	19.0403	17.6938	NaN	NaN	18.3904	NaN	16.9321	NaN	17.5431	18.2768	NaN	18.5896	19.0019	18.5142	NaN	18.8339	18.9523	17.8332	18.4639	17.5593	NaN	18.7027
XP_006560516.2;XP_026295580.1;XP_026295579.1;XP_026295578.1;XP_006560512.2;XP_026295576.1;XP_026295575.1;XP_026295574.1;XP_026295573.1;XP_026295572.1;XP_026295582.1;XP_026295581.1	NaN	NaN	NaN	16.6091	NaN	NaN	17.4727	17.3138	15.6301	16.583	NaN	16.736	NaN	16.3424	17.1351	16.9355	16.0672	16.0455	15.4375	NaN	NaN	15.5562	15.0391	NaN	14.9918	16.7097	NaN	16.2492	NaN	NaN	NaN	NaN	NaN	NaN	NaN	NaN	NaN	NaN	NaN	NaN	NaN	NaN	NaN	NaN	16.642	NaN	NaN	NaN	NaN
XP_006560566.1;NP_001136128.1	NaN	NaN	16.4843	17.4058	NaN	16.7559	17.164	18.8444	NaN	NaN	NaN	NaN	18.0224	17.7657	18.176	17.6193	17.1911	NaN	NaN	NaN	16.8505	16.2658	NaN	NaN	16.6792	16.6923	NaN	17.8586	16.8455	NaN	17.5234	NaN	17.7051	17.0785	NaN	NaN	NaN	NaN	NaN	NaN	NaN	14.2827	NaN	NaN	NaN	NaN	NaN	NaN	NaN
XP_006560618.1	17.4093	17.8956	18.7123	18.2887	17.5825	18.343	19.0651	17.985	NaN	15.9808	19.4172	18.2782	17.7499	18.7885	18.1688	19.4462	19.2404	18.3914	19.3624	18.2943	17.9317	19.2393	17.9821	18.4969	NaN	19.2511	19.1159	19.1178	18.2582	17.1195	NaN	18.2254	18.2869	19.1636	NaN	17.8671	17.8379	18.5054	17.9092	18.6302	17.5514	16.9438	17.686	17.7048	19.3432	17.2748	17.3348	17.6073	18.5096
XP_006560620.1	NaN	17.4086	17.0528	16.8437	17.8903	NaN	NaN	NaN	17.7914	17.379	NaN	NaN	NaN	NaN	18.1796	NaN	NaN	NaN	NaN	NaN	16.7974	14.8538	15.4192	NaN	NaN	NaN	NaN	14.8874	NaN	NaN	NaN	NaN	NaN	NaN	NaN	16.3647	NaN	NaN	NaN	NaN	17.8306	17.4331	NaN	17.2503	NaN	NaN	16.9525	NaN	NaN
XP_006560640.1	16.9402	NaN	14.0658	20.6084	17.6447	21.4524	NaN	NaN	20.2409	19.8896	18.1314	NaN	NaN	17.9069	NaN	17.6854	17.3602	19.2573	19.5552	17.3195	15.6306	16.3505	22.034	NaN	19.0855	17.7052	19.8544	NaN	NaN	NaN	NaN	NaN	NaN	NaN	NaN	14.7017	18.0119	NaN	NaN	NaN	NaN	NaN	NaN	NaN	NaN	19.092	NaN	NaN	NaN
XP_006560649.2	19.3107	NaN	16.4606	16.9047	19.1562	17.3216	20.0832	NaN	NaN	18.0436	16.4726	18.0752	NaN	17.2748	19.6115	18.4433	19.1899	17.735	16.9339	NaN	20.083	19.5659	14.1112	NaN	19.4977	17.6912	18.2162	18.8176	NaN	NaN	NaN	16.8389	NaN	16.4664	16.2302	18.3289	16.4316	NaN	NaN	NaN	17.0561	17.5519	17.8868	NaN	NaN	NaN	NaN	NaN	NaN
XP_006560659.1	20.8759	17.8129	20.1265	20.3548	20.5329	19.7042	20.6209	20.5629	16.2044	20.1892	20.6314	20.1038	16.3616	20.4669	20.8449	20.9877	21.2456	20.7596	21.2755	21.1899	20.8484	21.1307	17.4068	20.0562	20.694	21.1719	20.5962	21.3625	17.984	19.1403	19.0739	18.5793	19.7079	19.5712	19.6084	20.1378	18.8399	20.3402	19.7827	21.0439	19.493	18.8602	19.9114	19.9714	20.3368	18.6917	19.0711	19.187	20.7719
XP_026296193.1;XP_006560660.1	NaN	NaN	NaN	NaN	NaN	NaN	NaN	NaN	NaN	16.35	16.4645	NaN	NaN	15.8237	16.552	16.0663	16.176	16.0956	NaN	NaN	16.1922	15.8668	NaN	NaN	13.9638	NaN	NaN	17.1119	NaN	NaN	NaN	NaN	15.8378	15.9271	15.6057	NaN	NaN	NaN	NaN	NaN	16.107	NaN	NaN	16.1223	NaN	NaN	NaN	NaN	15.6713
XP_006560673.1;XP_395873.4	16.9449	15.7008	15.4256	15.9035	NaN	NaN	NaN	NaN	NaN	15.3413	NaN	NaN	NaN	NaN	15.4533	14.4901	15.5588	15.8269	15.103	16.2081	NaN	16.2227	16.3085	17.0324	16.5936	NaN	NaN	16.0755	NaN	NaN	NaN	NaN	17.0242	NaN	16.2647	NaN	NaN	NaN	16.6392	NaN	NaN	NaN	NaN	NaN	16.4241	NaN	NaN	NaN	16.1571
XP_006560719.1;XP_006560722.1;XP_006560721.1	NaN	NaN	NaN	NaN	NaN	NaN	NaN	NaN	NaN	NaN	NaN	NaN	NaN	NaN	NaN	NaN	NaN	NaN	NaN	NaN	NaN	15.3077	NaN	NaN	NaN	NaN	NaN	NaN	NaN	NaN	NaN	NaN	NaN	NaN	NaN	NaN	NaN	NaN	NaN	NaN	NaN	NaN	NaN	NaN	NaN	14.5755	16.4571	NaN	NaN
XP_006560725.1	17.3872	NaN	15.8446	NaN	15.6579	15.5712	NaN	NaN	NaN	NaN	16.2064	16.5071	NaN	NaN	NaN	16.5187	16.9133	NaN	14.0392	17.5043	NaN	16.2415	NaN	16.0865	16.0078	15.8171	NaN	15.2021	16.3445	NaN	17.6539	16.3434	NaN	NaN	NaN	NaN	NaN	NaN	16.6207	16.3496	NaN	NaN	NaN	NaN	NaN	NaN	17.5943	NaN	16.6825
XP_006560754.1;XP_006560753.1	15.3012	NaN	15.9231	15.569	NaN	14.9678	NaN	NaN	NaN	14.1859	NaN	NaN	NaN	15.0819	14.8857	NaN	15.2022	15.0875	NaN	NaN	NaN	15.0044	NaN	NaN	NaN	15.2855	NaN	14.6281	NaN	NaN	15.7576	NaN	NaN	16.35	NaN	NaN	NaN	NaN	NaN	NaN	NaN	NaN	NaN	NaN	15.4177	NaN	NaN	NaN	NaN
XP_006560780.1	NaN	NaN	NaN	NaN	NaN	NaN	NaN	15.0521	NaN	NaN	NaN	NaN	NaN	15.7858	NaN	NaN	15.5101	NaN	NaN	NaN	15.6864	NaN	NaN	NaN	NaN	NaN	NaN	NaN	NaN	NaN	NaN	NaN	NaN	NaN	NaN	16.1551	NaN	16.3042	NaN	NaN	16.6798	16.135	NaN	17.0259	16.5947	NaN	NaN	NaN	NaN
XP_026298448.1;XP_026298445.1;XP_006560797.1;XP_026298439.1;XP_026298438.1;XP_026298442.1;XP_026298441.1;XP_026298440.1;XP_026298443.1;XP_026298444.1;XP_006560798.1;XP_016769371.1;XP_006560805.1;XP_026298447.1;XP_026298446.1;XP_006560801.1;XP_006560800.1;XP_016769369.1;XP_016769370.1;XP_006560803.2;XP_016769372.1;XP_006560804.1;XP_006560796.1	NaN	NaN	NaN	16.2974	NaN	15.6089	NaN	NaN	NaN	NaN	NaN	NaN	NaN	NaN	NaN	16.5206	NaN	16.7774	NaN	NaN	15.4395	NaN	NaN	NaN	NaN	NaN	NaN	NaN	15.9576	NaN	NaN	NaN	NaN	NaN	NaN	NaN	NaN	NaN	NaN	NaN	NaN	NaN	NaN	NaN	NaN	NaN	NaN	NaN	NaN
XP_006560910.1	NaN	15.5677	NaN	NaN	15.4942	NaN	NaN	16.6191	NaN	NaN	15.9372	NaN	NaN	15.7176	16.9286	15.5626	15.7285	NaN	16.1752	NaN	NaN	15.7927	18.2478	NaN	NaN	NaN	16.2448	16.2408	NaN	NaN	NaN	NaN	NaN	NaN	NaN	NaN	NaN	NaN	NaN	NaN	NaN	NaN	NaN	NaN	16.4376	16.5958	NaN	15.8583	16.8069
XP_006560912.1	NaN	NaN	15.8619	NaN	NaN	NaN	NaN	17.1741	NaN	NaN	NaN	NaN	NaN	NaN	NaN	NaN	NaN	NaN	NaN	NaN	NaN	16.9708	NaN	NaN	NaN	NaN	16.6481	16.8207	NaN	NaN	NaN	NaN	NaN	NaN	NaN	NaN	NaN	NaN	NaN	NaN	NaN	NaN	NaN	NaN	NaN	NaN	NaN	NaN	NaN
XP_006560925.2;XP_393531.4;XP_006560924.2;XP_016766611.2;XP_006560926.2	16.9052	NaN	18.088	18.8989	18.2742	20.529	NaN	NaN	18.2714	18.009	16.3966	18.3097	NaN	18.4965	NaN	16.2151	15.157	16.4916	17.691	16.5485	16.2687	16.9295	18.5366	15.1178	16.3073	17.8032	18.6828	16.6598	NaN	18.3384	NaN	NaN	NaN	NaN	NaN	14.7836	17.2621	NaN	NaN	NaN	NaN	NaN	NaN	NaN	NaN	NaN	NaN	16.593	NaN
XP_006560930.1;XP_026295179.1;XP_016766934.1;XP_016766935.1	21.2863	19.7015	17.229	19.3566	20.5833	19.2527	19.9894	20.2437	NaN	20.3561	20.6573	19.4869	20.271	19.4746	20.1663	20.8673	20.3656	20.4947	20.2574	19.3332	21.0796	21.0168	18.3663	20.5647	20.9012	19.9068	19.9423	21.0149	19.6376	19.9621	19.3744	20.3735	20.5873	20.0253	19.2614	20.3379	19.5747	17.9238	20.3095	19.6486	19.4807	19.3136	19.5021	20.427	19.9452	19.2761	17.8061	17.629	19.5985
XP_006560961.1	14.4359	NaN	NaN	17.58	17.3505	17.3614	18.1041	18.0156	NaN	17.1712	18.0669	17.8766	19.5507	17.6872	18.1704	18.0862	18.0445	17.7706	17.8781	NaN	17.99	18.2521	16.4781	19.7049	17.7289	18.2996	18.5917	18.375	18.8302	18.941	18.9127	19.1845	19.2166	19.6592	19.5111	NaN	17.8177	NaN	19.2367	19.8643	19.3489	18.8496	19.145	19.4299	19.0446	18.2091	16.9546	NaN	NaN
XP_006561085.2	23.0134	23.2511	22.8171	22.7494	22.891	22.6616	23.3764	23.1528	20.7973	23.127	23.5248	22.6533	23.091	22.7103	22.8087	23.1775	22.8967	23.1605	23.188	23.438	23.7229	23.2355	22.8992	23.1131	23.5553	23.5259	23.0731	23.1975	22.3083	22.9493	22.8869	22.6588	23.0432	22.724	22.9553	22.5958	22.3016	21.8669	22.2691	23.0683	22.662	22.3208	22.027	23.1782	23.0972	22.4585	22.5043	21.9713	22.8751
XP_026301327.1;XP_006561090.1;XP_006561089.1;XP_006561087.1	22.0698	20.791	21.1467	21.7553	21.8249	21.6966	22.5863	22.0129	19.8768	21.686	22.7784	21.6295	21.3718	22.2066	21.9275	22.0788	22.4393	21.7492	21.0619	22.079	21.8071	21.3171	21.3973	21.0335	21.9314	22.0045	22.2143	21.4907	21.0738	21.5125	21.0289	21.2648	22.4832	21.7233	21.8499	20.2104	20.8633	21.6679	22.1247	22.3199	21.7619	22.1568	22.0778	22.8946	22.1995	21.9564	20.0787	21.7086	21.1145
XP_006561093.1;XP_026301226.1;XP_026301225.1	NaN	NaN	NaN	NaN	17.0137	17.0703	NaN	NaN	NaN	17.166	NaN	14.8941	NaN	15.5783	NaN	NaN	16.0555	17.796	15.3913	14.9551	NaN	16.319	20.2902	NaN	16.9748	NaN	NaN	NaN	NaN	NaN	NaN	NaN	NaN	NaN	NaN	16.2416	NaN	NaN	NaN	NaN	NaN	NaN	NaN	NaN	NaN	NaN	NaN	NaN	NaN
XP_006561099.1	19.8392	18.739	19.0088	20.3968	18.8974	19.4634	NaN	17.3327	NaN	17.8546	18.8327	19.5038	18.0632	18.0841	19.369	20.5136	20.6088	18.9929	22.0353	21.9285	18.3056	21.241	15.2953	18.9419	18.9578	20.1432	18.9286	20.4323	17.9164	16.2188	19.9676	19.2674	18.3782	19.4371	18.7975	19.5721	19.8904	20.3419	20.2268	18.1662	18.335	18.6598	20.0747	19.2131	19.4895	20.8708	21.3547	NaN	18.9278
XP_026296771.1;XP_026296770.1;XP_006561137.1	17.5999	17.9293	19.121	18.6452	18.4131	17.7197	18.133	17.3972	16.8507	18.5333	17.1562	16.9792	18.2404	16.2839	17.5208	17.5494	17.573	18.2333	18.7148	17.5538	18.2922	17.688	15.4277	17.3933	NaN	17.8649	17.8771	18.4734	17.7999	NaN	17.1402	18.5826	17.9894	18.7283	17.6896	18.142	17.3402	18.9562	17.8112	18.0936	18.3838	17.1797	18.766	18.326	18.4317	18.5192	16.1762	16.7012	17.9038
XP_006561152.1;XP_026294808.1	21.1143	21.4908	22.0338	21.8446	20.4525	20.9904	NaN	21.7753	17.3818	22.0385	20.6745	21.1105	22.2311	21.5827	20.9154	20.7504	21.3389	20.459	21.1476	21.1086	21.6587	21.5165	20.8807	21.961	21.4778	21.4012	21.5328	20.4291	21.4284	21.9602	21.7978	21.3721	21.2486	22.3089	22.0527	21.7307	21.9346	21.0294	21.6923	22.0471	21.5357	20.4556	22.0956	22.3191	22.1698	21.5914	20.9093	21.9788	21.5567
XP_006561179.1;XP_006561178.1	NaN	NaN	NaN	17.3039	NaN	NaN	NaN	18.1883	18.8415	NaN	NaN	NaN	NaN	NaN	NaN	NaN	15.2349	NaN	NaN	NaN	NaN	15.1959	15.3838	15.8184	NaN	NaN	NaN	NaN	NaN	NaN	NaN	NaN	NaN	NaN	NaN	NaN	NaN	NaN	NaN	NaN	NaN	NaN	NaN	NaN	NaN	NaN	NaN	17.8471	NaN
XP_006561192.1	18.8887	18.7845	18.4864	18.3548	18.6108	17.6508	18.8422	19.3777	17.2978	18.6406	18.7888	17.8162	20.4768	19.3417	19.4432	18.6182	18.5613	18.677	18.6341	19.6106	19.091	19.6563	18.1998	18.6172	19.2235	19.2486	19.074	19.9845	19.3641	NaN	18.291	19.5647	18.3957	19.4377	18.4059	18.377	18.4643	NaN	19.2606	19.9155	19.9908	18.5815	19.3335	19.6218	19.5636	17.9656	18.3641	18.03	19.2191
XP_006561220.1	NaN	NaN	17.9251	17.6611	NaN	18.2106	NaN	NaN	NaN	18.1138	NaN	NaN	NaN	15.9642	19.6074	NaN	17.1487	19.7207	16.487	NaN	15.4122	17.2742	20.3849	18.0531	18.67	16.4728	NaN	17.759	NaN	16.6614	NaN	NaN	NaN	NaN	NaN	17.7129	NaN	NaN	NaN	NaN	16.9856	17.3289	NaN	NaN	NaN	NaN	16.7273	NaN	NaN
XP_006561225.1	23.3882	22.9715	23.1845	23.0257	23.2186	22.857	23.4974	23.1463	21.1734	23.6544	24.1736	23.6501	23.1339	23.5833	23.5731	23.7667	23.6664	23.5557	23.5968	23.7704	23.8172	23.8417	22.6618	22.6527	23.6529	23.7902	23.8613	23.7727	22.8204	22.7812	23.3611	23.2911	23.0774	22.9383	23.1369	23.7657	22.9695	23.1256	22.7972	23.3382	23.5914	23.0741	23.0572	23.6103	23.4822	22.807	23.0803	23.2232	23.4331
XP_006561235.1	19.0381	16.9589	NaN	18.3884	18.7982	18.3675	18.3372	18.266	13.7009	16.69	19.2711	19.1542	17.1362	17.6214	18.8451	18.8014	19.3694	18.2977	19.2027	19.4469	18.7322	18.7794	16.9503	16.2626	18.2237	18.7478	18.9384	19.0741	18.0927	NaN	17.463	17.634	17.1965	17.1409	18.1176	18.1508	NaN	18.2954	17.1484	18.7078	19.2009	18.2854	18.4347	18.7725	17.6476	18.8217	18.3102	17.0535	18.8649
XP_016769802.1;XP_016769801.1;XP_016769800.1;XP_006561279.1	NaN	17.6801	17.6752	16.6479	NaN	NaN	NaN	NaN	NaN	NaN	17.9088	16.9768	17.2375	17.3738	NaN	17.6264	17.1312	NaN	16.9022	17.5515	NaN	17.0905	16.7264	17.7297	NaN	NaN	16.2665	NaN	18.0566	NaN	NaN	17.9943	NaN	16.13	18.2558	19.6892	18.0347	NaN	17.234	NaN	19.2698	17.8468	18.5161	18.8781	18.5915	18.1227	18.9036	NaN	NaN
XP_006561337.1	17.3956	NaN	18.2434	17.2718	17.4765	17.4255	NaN	NaN	17.1429	18.4119	NaN	NaN	17.2374	16.5513	18.4481	18.2894	17.9249	NaN	17.9795	NaN	NaN	18.2489	17.1738	17.9447	18.1867	17.7934	18.4642	18.1007	NaN	16.9706	NaN	17.3142	17.8791	17.6175	16.9463	16.2126	16.9017	17.4019	NaN	17.7198	18.3716	17.6742	17.9429	18.1808	17.0079	NaN	NaN	NaN	17.5852
XP_006561342.1;XP_006561341.1	16.7767	16.9211	17.3115	16.4291	15.7112	NaN	16.586	16.1109	NaN	NaN	15.8978	16.8481	16.4372	16.7684	16.3947	NaN	17.2219	NaN	NaN	16.7516	NaN	16.0212	NaN	16.1514	NaN	15.751	NaN	NaN	NaN	NaN	16.6847	16.418	16.7356	17.1322	17.0648	16.0042	16.6572	15.0726	NaN	16.4575	17.5811	NaN	NaN	NaN	NaN	16.8708	16.4964	NaN	17.4179
XP_006561344.1;XP_006561345.1	NaN	NaN	NaN	NaN	NaN	NaN	NaN	NaN	NaN	16.1302	16.3798	NaN	NaN	NaN	16.1949	16.8307	NaN	NaN	16.6296	16.9415	NaN	16.294	NaN	NaN	NaN	16.8439	16.9015	16.5963	NaN	NaN	NaN	NaN	NaN	NaN	NaN	NaN	NaN	NaN	NaN	NaN	NaN	NaN	NaN	NaN	NaN	NaN	NaN	NaN	NaN
XP_006561380.1;XP_395283.4	NaN	NaN	NaN	NaN	15.711	15.1191	NaN	NaN	17.0634	NaN	NaN	NaN	NaN	16.265	16.2845	NaN	15.986	15.2049	NaN	NaN	15.0218	16.1703	NaN	NaN	NaN	NaN	14.9531	NaN	NaN	NaN	NaN	NaN	NaN	NaN	NaN	NaN	NaN	NaN	NaN	NaN	NaN	NaN	NaN	NaN	NaN	NaN	NaN	15.0029	NaN
XP_026301525.1;XP_006561385.1;XP_624392.3	16.4589	NaN	16.4112	16.94	15.2099	16.9694	NaN	NaN	NaN	18.6807	NaN	NaN	15.6682	16.2037	NaN	18.1867	18.6864	19.9221	17.3437	17.4144	NaN	17.9463	21.1314	NaN	19.7436	17.6275	15.6262	16.2894	16.3754	NaN	15.601	NaN	NaN	17.34	NaN	18.3183	NaN	13.9032	NaN	NaN	NaN	NaN	NaN	NaN	NaN	NaN	20.7039	NaN	NaN
XP_006561388.1;XP_016772636.1	NaN	NaN	15.8831	NaN	NaN	NaN	NaN	NaN	NaN	NaN	18.8481	NaN	NaN	NaN	NaN	NaN	NaN	NaN	NaN	NaN	NaN	16.8027	NaN	NaN	NaN	NaN	17.3742	NaN	NaN	NaN	NaN	NaN	NaN	NaN	NaN	NaN	NaN	NaN	NaN	NaN	NaN	NaN	NaN	NaN	NaN	NaN	NaN	NaN	NaN
XP_016772464.2;XP_006561421.2	16.7525	NaN	15.7138	16.0395	16.4149	15.7569	NaN	16.9837	NaN	16.2522	16.8683	16.5932	NaN	NaN	16.3052	16.0647	NaN	NaN	NaN	NaN	16.8178	16.9396	16.1958	NaN	15.0916	17.203	16.2729	16.2776	NaN	NaN	NaN	NaN	NaN	NaN	NaN	16.4785	NaN	NaN	NaN	NaN	NaN	NaN	NaN	NaN	NaN	NaN	NaN	NaN	NaN
XP_623549.2;XP_006561426.1;XP_006561427.1	NaN	NaN	NaN	18.6106	NaN	NaN	NaN	NaN	16.665	NaN	NaN	NaN	NaN	NaN	NaN	19.7927	NaN	NaN	NaN	NaN	19.4109	NaN	NaN	NaN	NaN	NaN	NaN	NaN	NaN	NaN	NaN	NaN	NaN	NaN	NaN	19.2106	NaN	NaN	NaN	NaN	NaN	17.8545	NaN	NaN	18.0346	NaN	18.8994	19.0119	NaN
XP_006561492.2;XP_016768978.2;XP_026298213.1;XP_016768977.2;XP_006561490.3;XP_006561489.3;XP_006561493.2;XP_006561491.3	16.4747	17.7126	NaN	16.7077	17.5535	NaN	17.4397	NaN	NaN	16.2638	NaN	NaN	17.294	15.852	16.9808	16.0668	15.5615	NaN	NaN	NaN	NaN	17.3933	NaN	17.7142	16.6379	17.7571	16.1809	16.4967	18.9386	16.5903	17.339	18.3876	18.8161	17.7007	17.7671	17.8157	18.4026	17.7061	17.3274	17.4501	18.0069	NaN	17.815	17.4511	16.7685	17.9209	17.2958	NaN	18.2195
XP_006561561.1;NP_001011604.2	18.8833	19.2471	20.2978	19.7558	19.6866	18.5156	20.7456	19.8369	NaN	19.9167	20.3198	19.2333	19.4216	19.8882	18.6701	19.454	18.7912	20.1076	20.7089	20.2223	20.1589	21.0294	19.5167	18.1835	20.1618	20.8275	20.5	20.6798	19.6601	19.2106	18.8546	20.0991	20.3243	19.9292	19.4926	18.9551	16.9647	20.1998	20.3911	20.7152	20.9273	18.7574	20.9429	20.8479	20.218	18.293	19.5914	20.1934	20.2968
XP_006561629.1	21.3866	20.8213	19.6699	20.8392	20.2656	20.2139	19.1277	20.7929	17.093	19.8109	21.0574	NaN	20.1353	20.0572	20.2036	20.8864	20.1129	20.296	21.2423	20.9564	20.8168	20.8875	19.7161	21.6624	19.8827	21.2978	21.5046	21.5356	20.3975	20.5483	20.6348	20.6107	20.7153	20.2859	20.4988	20.5903	19.4636	19.8757	19.8556	19.803	21.577	20.973	21.2523	21.6937	21.6895	20.3647	19.3071	20.6762	20.4852
XP_624894.1;XP_006561684.1	17.3592	18.7069	19.6576	17.7181	19.419	18.9339	18.5012	17.531	NaN	18.7733	19.5538	18.9894	18.7569	19.3523	19.674	18.7834	18.3462	16.737	17.7868	16.2088	19.1406	19.5641	18.3006	18.9253	18.6147	19.6626	18.67	18.4775	18.0371	16.6562	17.568	18.8511	20.1029	17.2163	18.6683	18.2491	18.9657	20.2526	18.8289	19.7268	18.9843	18.1946	18.8887	18.1848	18.9733	19.0119	18.652	17.3372	20.5336
XP_396412.4;XP_006561690.2;XP_006561689.2	NaN	NaN	NaN	16.9542	16.3419	15.9598	17.8145	NaN	15.9717	18.2941	18.2672	NaN	NaN	17.6865	NaN	NaN	NaN	NaN	17.4508	18.3717	17.7805	18.5194	16.6629	NaN	17.545	18.4786	17.7412	18.5077	NaN	NaN	NaN	NaN	17.0365	NaN	NaN	NaN	NaN	NaN	NaN	NaN	NaN	NaN	NaN	NaN	NaN	NaN	NaN	NaN	NaN
XP_006561692.1;XP_006561694.1;XP_006561693.1	18.4687	19.4353	17.2669	18.0019	16.9631	18.0244	19.0791	17.3923	NaN	18.3628	18.4462	17.9792	18.5259	19.2665	19.8623	19.3476	18.2999	18.4089	18.339	17.296	17.086	19.3618	17.903	17.6852	18.0133	18.968	19.3007	18.6525	18.4393	18.2158	18.7037	18.9823	18.8302	19.3002	17.8314	19.5425	18.8381	NaN	NaN	19.2832	18.4153	17.5868	18.1762	15.3374	18.8576	18.6834	18.4784	17.3934	19.4158
XP_006561700.2;XP_006561695.2;XP_026298849.1;XP_026298848.1;XP_026298847.1;XP_026298846.1;XP_026298845.1;XP_026298844.1;XP_026298843.1;XP_026298842.1;XP_026298841.1	NaN	NaN	17.853	16.6288	15.1935	NaN	NaN	17.4969	19.411	17.5698	NaN	NaN	NaN	17.0804	17.1319	NaN	NaN	NaN	NaN	NaN	NaN	NaN	NaN	NaN	NaN	NaN	NaN	NaN	NaN	NaN	NaN	NaN	NaN	NaN	NaN	16.9956	17.067	17.291	NaN	NaN	NaN	NaN	NaN	NaN	NaN	NaN	NaN	16.747	15.9359
XP_006561725.2;XP_006561724.2;XP_016769465.2;XP_016769464.2;XP_006561723.2	NaN	NaN	NaN	15.5252	NaN	NaN	NaN	15.0858	NaN	NaN	NaN	16.6148	NaN	NaN	NaN	NaN	15.7997	15.6503	15.7053	NaN	NaN	14.1819	14.4992	NaN	NaN	NaN	NaN	NaN	NaN	NaN	NaN	NaN	NaN	NaN	NaN	NaN	NaN	NaN	NaN	NaN	NaN	NaN	NaN	NaN	NaN	NaN	NaN	NaN	NaN
XP_006561729.1;XP_006561728.1	17.678	NaN	17.8626	18.4407	18.0003	17.3122	18.0583	14.9639	15.9876	18.8786	18.7205	18.0676	17.1738	19.0104	19.17	19.2593	20.2282	18.9352	20.3987	20.9599	18.903	20.6498	19.5389	16.6244	20.4232	20.3254	21.1549	21.1862	17.6716	17.6489	18.227	18.1032	18.3615	18.2878	17.5208	NaN	18.0704	18.0029	19.0882	18.8633	19.0109	17.0213	17.6429	17.9413	NaN	17.3001	19.0493	NaN	18.3082
XP_006561749.1	16.6911	NaN	NaN	16.9377	NaN	16.4322	NaN	NaN	NaN	NaN	NaN	16.2924	NaN	NaN	15.6872	NaN	NaN	NaN	16.113	16.2323	NaN	16.5015	NaN	NaN	NaN	16.8007	NaN	15.6404	NaN	NaN	NaN	15.3786	NaN	NaN	NaN	17.4392	16.8776	16.7498	NaN	NaN	NaN	NaN	16.1958	NaN	NaN	18.011	18.695	NaN	NaN
XP_006561768.2;XP_006561769.2	17.7333	16.8815	19.7494	21.2982	NaN	19.1368	NaN	17.5555	NaN	15.5231	17.8485	20.5349	NaN	18.7966	18.3076	20.2369	20.8443	19.1176	20.1772	20.1061	19.6676	19.198	16.7559	16.6203	19.0775	19.9278	18.7824	19.5099	18.3964	NaN	20.3936	17.8997	16.4181	17.1358	17.6192	19.0431	20.6446	20.0226	19.8721	19.4709	15.0367	16.9566	NaN	17.4625	18.403	20.9637	21.8605	18.4305	17.0054
XP_006561774.1	23.5347	22.1557	21.7753	22.3514	23.0455	22.5886	23.0868	22.9019	19.9623	22.7475	22.8385	23.0259	21.8937	22.9164	23.0231	23.2728	23.2562	23.0348	23.1636	22.9063	22.9785	23.4478	22.3164	22.3356	23.0316	23.1531	23.775	23.5509	22.4663	22.4532	21.9685	22.0788	22.669	22.5528	22.5563	23.0167	21.5782	22.4386	22.4058	22.2346	22.3939	21.983	22.2383	22.85	22.7439	22.3801	22.1262	21.7136	22.1938
XP_006561794.1;XP_006561792.1	16.9669	NaN	17.5337	16.015	NaN	NaN	17.2208	15.9875	NaN	15.6173	17.8223	15.6291	NaN	16.211	17.0648	16.8587	NaN	NaN	16.449	17.0496	16.784	16.4586	16.322	16.978	16.541	17.3184	16.4529	NaN	NaN	14.4306	NaN	NaN	NaN	NaN	16.8416	17.1725	NaN	NaN	NaN	NaN	17.6114	17.938	NaN	17.549	17.9173	16.85	NaN	NaN	NaN
XP_006561795.1	18.1998	16.0532	18.06	19.1278	17.5265	19.0544	18.8316	14.6539	NaN	18.6366	18.9472	17.1756	NaN	NaN	18.678	18.224	18.0398	18.6845	18.2131	17.9713	NaN	18.5213	15.0778	16.6075	17.8713	18.8082	15.972	14.6446	NaN	NaN	NaN	17.7564	NaN	17.4532	NaN	16.6713	19.5886	18.7041	19.6827	19.6716	NaN	NaN	NaN	15.8928	15.7435	19.7808	20.4526	15.7883	17.4307
XP_006561802.1	NaN	NaN	16.5756	17.0293	NaN	16.9553	NaN	NaN	NaN	17.8965	NaN	NaN	NaN	17.0154	NaN	NaN	NaN	NaN	NaN	NaN	NaN	NaN	NaN	NaN	NaN	NaN	NaN	NaN	NaN	NaN	17.9922	NaN	NaN	NaN	NaN	NaN	17.7479	17.2874	NaN	NaN	NaN	NaN	NaN	NaN	NaN	NaN	NaN	NaN	NaN
XP_016769407.1;XP_006561841.1	19.9479	20.3287	19.3701	20.2892	19.4342	20.0722	20.2246	19.851	14.0674	20.7041	21.0042	20.3998	19.2006	19.014	20.4892	20.4428	20.6123	19.5649	20.8183	20.0285	20.9488	19.6041	17.797	19.1269	20.4345	20.5408	21.0735	20.9774	20.4849	19.4922	20.0167	20.1356	17.96	20.1515	19.571	20.1469	19.9224	18.9075	20.0475	20.8975	20.1338	18.8122	18.1701	20.2158	19.7172	18.5816	19.6303	19.2654	18.4176
XP_006561863.1	18.3154	18.074	20.0988	19.6924	18.1278	18.2842	18.2637	22.0995	22.4204	18.8141	17.6189	20.6946	NaN	20.0309	19.1359	18.4003	18.7165	16.8608	18.3038	17.0204	19.0488	18.4758	18.3809	NaN	18.1816	18.857	18.162	17.3755	17.8728	17.7444	NaN	17.5358	NaN	NaN	16.5021	NaN	NaN	20.0839	NaN	17.4261	19.2843	19.1968	17.7889	19.4804	19.126	17.9117	17.303	17.0277	21.1145
XP_392540.2;XP_026298756.1;XP_006561872.1;XP_006561871.1	19.7799	16.8047	18.9259	20.3836	19.4393	18.986	16.1778	16.4079	21.8946	19.7465	20.2488	20.8066	16.1117	21.8683	18.3392	19.1119	19.7667	20.7258	18.2783	18.4213	18.2226	19.9237	22.2684	18.6029	19.9825	19.5103	16.6774	19.6744	17.6595	18.2592	17.7016	17.6911	17.2175	17.4178	16.9008	17.2375	17.4627	18.7864	17.2708	17.4926	16.0655	17.0493	17.7844	18.1147	18.217	18.9432	19.9787	18.8589	17.6259
XP_006561878.2;XP_006561879.2	17.3407	17.1172	16.4345	17.996	17.6815	16.2224	15.6028	17.1286	NaN	18.1492	17.865	17.7008	NaN	18.2033	17.846	19.2343	19.3614	18.484	19.5606	19.2531	17.7185	19.2151	17.4161	15.8744	18.148	19.7757	19.323	19.4312	NaN	NaN	NaN	NaN	NaN	17.434	17.2769	17.9963	16.4089	18.1636	NaN	17.5704	18.4371	NaN	16.5136	18.2141	17.7734	18.0839	17.7597	17.2639	NaN
XP_006561889.1;XP_006561888.1;XP_006561886.1;XP_006561885.1;XP_006561884.1;XP_006561883.1;XP_006561890.2;XP_006561887.2	14.7542	16.2825	16.7994	NaN	NaN	NaN	15.9786	15.6149	NaN	16.1465	16.368	16.0662	NaN	15.8861	16.766	NaN	15.4799	NaN	15.0521	NaN	NaN	16.0302	NaN	15.1308	15.6765	15.8317	NaN	16.4259	15.4198	NaN	NaN	NaN	NaN	16.8607	16.9126	NaN	18.7055	17.2222	NaN	17.9466	16.5288	16.0972	16.0642	NaN	17.0921	15.5174	NaN	NaN	17.3199
XP_392533.1;XP_006561897.1	NaN	NaN	18.5624	16.9993	16.8482	16.9642	NaN	NaN	NaN	17.4573	17.0581	NaN	NaN	NaN	16.854	NaN	17.3337	16.9312	16.4687	16.309	17.1299	17.0841	16.3997	NaN	18.0229	17.3515	16.7566	17.0901	NaN	NaN	NaN	16.5903	NaN	NaN	NaN	16.6776	NaN	16.2037	NaN	16.0839	16.9692	NaN	NaN	NaN	17.7738	15.8295	17.288	17.3337	NaN
XP_006561975.1	NaN	14.9866	18.9436	17.4202	18.6149	17.177	NaN	17.9683	NaN	18.2659	17.5913	NaN	14.6237	18.8852	18.9513	17.4509	18.052	17.2207	17.312	18.3877	17.5586	18.6201	15.9698	17.7221	17.9843	17.9122	17.1829	18.6702	17.4081	NaN	NaN	18.1063	17.8218	18.0895	18.4618	NaN	17.619	16.8698	17.7888	NaN	15.8702	17.0465	17.6002	18.0052	17.8357	18.7901	18.5747	NaN	18.3263
XP_016773437.1;XP_006561989.1	18.0097	16.9393	18.7308	19.1706	18.8997	18.5688	18.5676	17.5501	NaN	17.6995	19.4462	18.2944	17.6427	NaN	19.0775	18.7797	19.0588	18.8558	19.4195	19.7113	20.1326	19.8994	18.8665	17.1183	19.5508	20.0179	20.2709	20.089	18.6202	17.7615	18.3465	20.2363	18.0538	18.9638	17.8779	19.2113	18.632	18.901	19.4804	18.9573	17.8895	NaN	18.4206	15.8996	18.1404	19.0353	19.2892	18.4872	19.2805
XP_006562005.1;XP_006562004.1	NaN	NaN	NaN	NaN	NaN	NaN	NaN	NaN	NaN	NaN	NaN	NaN	NaN	NaN	15.3414	NaN	NaN	13.8242	NaN	NaN	NaN	NaN	NaN	NaN	NaN	NaN	NaN	NaN	NaN	NaN	NaN	NaN	NaN	NaN	NaN	NaN	NaN	NaN	NaN	NaN	NaN	NaN	NaN	NaN	16.084	NaN	NaN	NaN	15.9645
XP_006562013.1	16.4032	NaN	17.2836	NaN	NaN	NaN	16.8256	NaN	NaN	16.2944	16.4832	16.5354	NaN	16.8032	16.5235	16.4797	16.5682	NaN	16.0144	16.4117	16.2093	15.5609	15.3995	16.4997	NaN	15.9366	15.2362	16.5231	NaN	16.0013	NaN	16.706	16.8482	NaN	NaN	NaN	NaN	NaN	17.0855	17.0377	17.1783	NaN	NaN	NaN	17.6279	NaN	NaN	NaN	NaN
XP_006562042.1	15.761	NaN	15.1151	16.0699	NaN	16.0752	NaN	14.0938	NaN	15.1619	15.6545	NaN	NaN	16.1678	15.7074	16.8633	15.861	15.5951	16.2346	16.5842	NaN	16.9737	NaN	NaN	15.6219	16.8381	15.7918	16.8988	NaN	NaN	NaN	NaN	NaN	15.4556	NaN	16.3706	NaN	15.5053	12.9941	NaN	NaN	NaN	NaN	NaN	NaN	15.8259	17.342	NaN	NaN
XP_006562044.3	NaN	NaN	16.5781	NaN	NaN	NaN	NaN	NaN	NaN	16.0147	16.8739	NaN	NaN	NaN	16.9745	15.6196	16.3713	NaN	NaN	NaN	NaN	16.6837	NaN	NaN	NaN	16.0874	NaN	16.5759	NaN	NaN	NaN	NaN	16.8515	16.1694	NaN	NaN	NaN	17.4875	NaN	NaN	NaN	NaN	NaN	NaN	16.4922	NaN	15.6902	NaN	NaN
XP_026298990.1;XP_016770013.1;XP_006562129.1	19.7008	19.7432	20.5453	20.3383	20.635	20.3719	20.4648	20.3995	16.1104	20.8612	21.4306	19.4718	19.6557	19.4743	21.1117	20.5631	20.6841	20.2212	20.6464	20.2318	20.5798	20.2666	19.5279	19.7086	20.6076	20.3543	20.3848	20.4998	19.0994	19.4982	19.7331	20.3447	19.9254	20.0182	20.4214	19.7487	19.6866	20.8103	19.7601	20.2407	20.7205	20.1348	20.6918	20.3701	20.7722	20.3028	19.2261	15.0054	18.6206
XP_006562149.1;XP_006562145.1	NaN	NaN	16.0344	NaN	NaN	NaN	NaN	NaN	NaN	14.9331	NaN	NaN	NaN	16.3837	18.6574	15.2293	16.3884	15.8999	15.8545	15.3139	16.2385	16.4439	15.3779	NaN	14.5373	16.3056	19.6733	16.1232	NaN	NaN	NaN	NaN	NaN	16.5794	NaN	17.2718	NaN	16.5189	NaN	NaN	16.7443	NaN	NaN	NaN	NaN	NaN	NaN	NaN	NaN
XP_016767800.1;XP_006562159.1;XP_016767799.1;XP_006562158.1	21.638	20.9928	20.8708	21.4124	21.0145	21.3256	20.4771	20.6132	NaN	22.2328	22.5977	21.2081	20.4742	21.7541	21.649	22.367	22.8943	22.5196	22.3575	23.6881	22.803	22.9762	20.8925	20.5332	22.065	22.9297	21.9853	22.4118	21.7638	21.0255	20.9123	21.4158	21.1138	21.2185	19.4081	22.0989	21.6797	21.5072	21.2004	21.5028	21.938	21.1007	21.0451	21.9279	22.4249	21.0538	22.8252	20.2659	20.7248
XP_006562163.1;XP_016767820.1	NaN	NaN	NaN	14.9454	NaN	NaN	NaN	18.8142	21.85	NaN	NaN	20.3626	NaN	14.1696	NaN	NaN	NaN	NaN	NaN	NaN	NaN	NaN	NaN	17.2367	11.232	NaN	NaN	NaN	NaN	16.5843	NaN	NaN	NaN	NaN	NaN	NaN	NaN	NaN	NaN	NaN	NaN	NaN	NaN	NaN	NaN	NaN	NaN	15.0236	NaN
XP_006562207.1	19.6206	20.0459	19.3674	19.7873	20.2267	19.7717	20.226	19.6154	15.9765	19.9513	19.971	19.0232	20.2947	19.5858	19.824	19.9155	19.5185	18.5498	18.916	18.8536	19.3493	19.6382	18.3745	20.1644	19.0565	19.2934	19.1835	19.5554	20.2848	19.6346	20.3523	20.4665	20.7402	20.1646	20.415	19.0717	19.8787	19.9352	19.8849	20.2201	20.278	18.8631	19.976	20.4024	20.502	20.1626	16.9464	19.804	20.3346
XP_006562214.1	19.3166	19.4941	18.2742	19.8345	18.9251	19.1021	17.9196	17.9577	17.4322	18.7823	19.4586	18.7121	19.35	19.375	19.686	18.6391	19.163	17.9095	18.5074	18.6169	18.9675	19.8309	18.0283	19.1456	18.7548	18.9248	18.3087	18.9598	19.3745	16.5399	19.666	19.8461	19.7053	19.9956	19.5713	19.3336	19.6015	19.5904	19.5501	19.5899	19.8216	18.8138	19.5146	19.5436	19.5541	19.9211	17.9113	NaN	18.8921
XP_006562215.1	18.3633	17.876	19.8016	17.2597	19.0638	18.377	19.2241	19.3111	NaN	18.6015	18.8014	17.2486	19.0968	18.812	19.6799	19.2405	19.0149	18.2152	16.9714	18.724	19.6236	19.6472	17.841	17.9306	19.697	19.916	19.4887	20.488	18.3085	18.2694	18.0057	19.8247	18.4727	18.1889	18.3261	17.7031	18.8304	14.8111	17.5713	18.2414	17.8242	17.4005	18.2132	18.8392	18.3802	NaN	19.3579	18.0528	18.645
XP_006562235.2;XP_026296547.1;XP_026296546.1	NaN	NaN	NaN	NaN	NaN	15.9153	NaN	NaN	NaN	15.2141	NaN	NaN	NaN	NaN	NaN	NaN	16.8844	NaN	NaN	17.7869	NaN	NaN	NaN	NaN	NaN	NaN	NaN	NaN	NaN	NaN	NaN	NaN	NaN	NaN	NaN	NaN	NaN	NaN	NaN	16.4132	NaN	NaN	NaN	NaN	NaN	NaN	15.7189	NaN	17.2226
XP_006562247.2;XP_006562246.2;XP_006562245.2;XP_006562243.2;XP_006562242.2;XP_006562244.2;XP_006562249.2	NaN	NaN	17.5579	18.4535	17.3677	15.9002	19.7514	20.4902	19.2353	18.2172	16.8914	18.4715	NaN	17.3065	18.187	17.7864	18.038	17.7364	NaN	NaN	19.4087	17.8818	16.6223	NaN	NaN	NaN	15.8297	16.2972	NaN	15.1695	NaN	NaN	18.7523	16.8534	NaN	17.1025	NaN	NaN	NaN	NaN	18.3393	17.77	NaN	17.3574	16.1142	NaN	18.9347	NaN	14.8665
XP_006562250.1	NaN	17.7682	NaN	16.9327	17.5167	19.011	14.5095	13.1628	16.0369	18.5354	NaN	13.3072	NaN	13.607	NaN	17.1012	17.4518	20.8749	17.2269	NaN	NaN	17.1915	22.7942	16.6372	20.7512	NaN	NaN	13.8659	15.7283	NaN	NaN	NaN	14.3118	NaN	NaN	NaN	NaN	NaN	NaN	NaN	NaN	NaN	15.4194	NaN	NaN	NaN	NaN	NaN	NaN
XP_006562255.1	18.1737	NaN	17.4223	17.6188	18.235	17.639	NaN	18.4911	NaN	18.2377	18.3288	17.8985	15.9175	18.8118	18.6091	17.8453	17.383	16.5436	17.0969	16.7453	NaN	18.0866	NaN	17.8697	NaN	16.7103	18.9131	17.4384	NaN	NaN	18.4298	18.282	NaN	NaN	16.6165	18.7594	18.2803	18.397	17.9874	NaN	NaN	NaN	18.3252	18.8608	19.8734	18.4378	17.8926	17.4196	19.3114
XP_006562330.1;XP_006562329.1;XP_026300121.1;XP_026300120.1;XP_006562333.1	NaN	NaN	14.2136	NaN	13.401	NaN	NaN	NaN	NaN	17.9267	NaN	NaN	NaN	NaN	NaN	NaN	12.7794	19.0327	NaN	NaN	NaN	15.9257	20.7637	NaN	18.4948	NaN	NaN	NaN	NaN	NaN	NaN	NaN	NaN	NaN	NaN	NaN	NaN	NaN	NaN	NaN	NaN	NaN	NaN	NaN	NaN	NaN	NaN	NaN	NaN
XP_006562406.1	18.6504	18.3183	19.3027	19.3422	19.4785	18.4504	19.4429	18.8199	16.6847	19.601	19.8749	19.1337	18.8756	20.3619	20.1367	19.3552	19.5433	19.5332	19.5514	18.4821	19.3928	19.5512	17.5175	17.7357	19.1004	19.8996	19.3634	19.3501	18.0103	13.7187	18.5492	19.7306	17.7405	18.6955	18.891	18.0735	18.8099	19.0248	18.6374	19.6455	19.6287	18.7748	19.5597	19.8195	19.7001	16.8982	17.2477	17.7825	18.534
XP_006562411.1;XP_006562412.3	20.6892	20.5837	21.2772	21.0842	21.0579	20.9265	21.1389	21.549	20.0057	19.9658	20.8415	21.0018	20.7503	21.6004	21.0188	20.9852	20.9958	21.2576	21.0125	20.5058	19.8807	21.6514	20.1953	21.0702	21.3725	21.0489	21.5637	20.7394	20.5034	21.2534	21.278	20.7764	21.152	20.4828	21.1341	20.3095	20.9511	21.0589	21.0074	21.5589	18.0593	18.9501	20.9895	19.1858	20.3627	19.902	19.7914	16.6903	19.004
XP_006562448.1	NaN	15.635	16.2749	15.8913	15.9827	15.2777	NaN	15.9247	15.628	16.1136	16.4505	NaN	NaN	NaN	16.7855	15.9545	16.3048	NaN	16.027	15.7368	NaN	16.066	15.09	NaN	16.2748	16.5499	16.3333	16.4636	NaN	NaN	NaN	NaN	NaN	14.8049	NaN	NaN	NaN	NaN	14.8722	NaN	16.276	NaN	NaN	15.1928	NaN	NaN	NaN	NaN	NaN
XP_006562468.1;XP_006562469.1;XP_016770772.1	18.5679	18.3335	20.1875	19.9363	19.3138	19.3646	19.2377	18.7295	NaN	19.0114	20.089	16.6791	NaN	19.2288	20.5257	18.7201	19.5027	18.9403	19.154	19.7606	19.1151	19.2928	14.4398	17.7725	19.1801	20.0799	18.6183	20.1301	17.2518	15.6778	17.3162	17.6937	17.57	17.4022	17.6078	19.0709	14.6707	18.2086	18.8046	18.2374	18.5727	17.526	17.8969	18.5188	18.102	16.1443	18.8698	17.8604	17.7167
XP_006562499.1;XP_006562498.1	20.5849	20.6485	20.3133	20.9206	21.0477	20.5882	21.1092	20.8524	13.669	21.1421	21.222	20.4791	20.2506	19.7988	20.1533	20.2225	20.4686	20.3382	19.7792	20.2309	20.8257	20.9358	20.3866	21.3479	20.508	20.6139	20.634	21.1186	20.6277	20.2793	20.8082	21.0386	21.5561	20.5718	20.9706	20.8031	19.847	21.0938	20.5721	21.3315	21.247	20.523	21.2975	21.5637	21.524	21.2488	21.0507	20.7972	20.0985
XP_016768242.1;XP_016768241.1;XP_016768240.1;XP_016768239.1;XP_006562511.2;XP_016768237.1;XP_016768236.1;XP_016768235.1;XP_016768234.1;XP_006562510.1;XP_006562509.1;XP_016768238.1	NaN	NaN	15.6138	16.1713	NaN	15.1293	NaN	15.0028	NaN	15.4178	NaN	NaN	NaN	NaN	15.4762	15.6815	NaN	NaN	NaN	NaN	NaN	17.3307	NaN	NaN	16.7875	16.2904	16.2038	15.9944	NaN	NaN	NaN	15.0089	NaN	15.742	NaN	15.6733	NaN	NaN	15.6042	17.2427	16.061	NaN	NaN	NaN	NaN	NaN	16.2025	NaN	NaN
XP_006562528.1;XP_016768218.1	20.4462	16.6489	20.0278	21.3929	19.315	20.3895	15.5295	NaN	NaN	16.0475	16.0348	21.6446	NaN	16.829	20.0088	19.9533	20.6347	18.6711	21.0571	21.4227	17.3399	20.8843	14.6991	18.626	18.4794	20.7752	15.5867	20.4736	19.3818	13.1395	20.3979	19.6619	16.1659	20.2816	19.7754	20.3431	20.5017	20.0957	20.9138	19.1257	17.9275	15.3675	17.4824	17.8035	19.9482	20.5192	21.8554	15.8769	17.7991
XP_016768217.1;XP_006562529.1	18.9956	17.8548	NaN	17.7462	15.8181	16.9295	NaN	NaN	NaN	17.0829	17.1794	16.6083	17.3544	17.7996	17.6472	17.9521	17.5048	16.7221	17.5469	17.8027	17.2038	18.0826	17.3266	15.3456	17.8765	17.7048	18.3175	16.0061	16.6951	NaN	15.3008	NaN	NaN	17.4255	NaN	18.346	NaN	NaN	NaN	19.5482	NaN	NaN	NaN	NaN	16.7524	NaN	16.6637	NaN	13.1855
XP_006562554.1	19.3383	NaN	20.5798	20.2468	21.3714	21.4448	NaN	NaN	21.0187	22.1376	21.0689	19.037	NaN	20.9902	NaN	19.1988	19.6986	22.0093	20.2374	20.0374	18.3748	20.6924	23.4694	18.7035	22.489	20.0434	19.7363	19.8129	18.6516	17.9699	NaN	NaN	NaN	17.2111	16.9659	19.1358	NaN	NaN	16.7656	NaN	NaN	19.4148	NaN	NaN	16.5979	15.4911	18.5899	19.8153	NaN
XP_006562600.2	19.1458	14.3283	18.837	19.4325	17.7065	19.3197	17.8155	18.7637	17.6106	17.6485	17.9544	19.606	NaN	18.8621	19.9869	18.8899	18.6884	19.1674	18.2823	17.4681	18.6596	17.7211	16.2003	15.7242	17.8631	17.8379	16.8675	17.9056	NaN	NaN	17.4093	NaN	NaN	17.832	NaN	19.6751	17.9419	18.4789	16.72	NaN	17.7408	NaN	15.4504	14.048	17.8463	18.7003	19.182	NaN	18.6789
XP_006562627.1;XP_006562625.1;XP_006562623.1;XP_392465.3;XP_006562629.1;XP_006562628.1;XP_006562626.1;XP_006562624.1	18.2565	20.9134	21.2893	21.2123	20.4857	20.4782	20.5363	20.1592	NaN	20.5176	21.0391	20.5959	20.5693	20.1451	20.6586	20.7731	20.6654	20.1481	20.5128	20.5883	20.4172	20.6929	19.1933	20.5936	20.0825	20.8826	20.4453	20.7942	20.7731	19.2696	21.0786	20.6193	20.3705	21.29	20.1778	20.3158	20.6254	20.7924	20.9286	21.0697	21.3767	20.302	21.3766	21.3659	21.1291	20.8947	20.4845	20.3041	21.3336
XP_623079.2;XP_006562631.2	NaN	NaN	NaN	NaN	16.8657	17.1045	NaN	17.5587	17.0291	16.5036	17.1558	16.4552	NaN	16.8068	17.234	15.4519	15.267	15.7553	15.3745	NaN	16.2653	15.7642	NaN	NaN	NaN	15.9426	16.0205	15.7419	NaN	NaN	NaN	17.5088	16.2812	NaN	14.1247	NaN	NaN	17.4664	16.8454	NaN	NaN	NaN	NaN	NaN	NaN	13.6431	14.9053	NaN	NaN
XP_006562632.1	NaN	NaN	16.3452	16.4794	NaN	NaN	NaN	NaN	NaN	NaN	NaN	15.1622	NaN	NaN	NaN	15.116	NaN	NaN	14.7837	NaN	14.5087	NaN	NaN	NaN	NaN	15.3617	NaN	NaN	NaN	NaN	NaN	NaN	NaN	NaN	NaN	NaN	NaN	NaN	NaN	NaN	NaN	NaN	NaN	NaN	NaN	NaN	NaN	NaN	NaN
XP_006562637.1;XP_395069.2	16.4175	NaN	19.9791	NaN	NaN	NaN	NaN	NaN	NaN	NaN	16.3799	16.0177	NaN	NaN	NaN	17.4661	17.0746	15.815	16.1076	17.9686	16.4216	16.3981	15.8098	NaN	NaN	17.7513	15.5936	17.3103	NaN	NaN	NaN	NaN	17.1723	15.7353	NaN	14.7103	NaN	NaN	NaN	NaN	NaN	NaN	NaN	NaN	NaN	NaN	NaN	NaN	NaN
XP_026301287.1;XP_016771989.1;XP_006562664.1;XP_006562663.1	NaN	NaN	20.097	20.5616	19.4222	21.6598	18.335	NaN	21.6398	19.8096	18.5481	21.0014	NaN	20.1279	NaN	19.501	19.0872	18.2059	20.6136	19.824	19.3695	19.5766	22.1866	17.229	20.5863	20.5862	21.6482	19.9385	NaN	21.0814	NaN	NaN	NaN	NaN	NaN	15.1558	20.48	19.2342	19.5343	NaN	NaN	NaN	NaN	NaN	NaN	NaN	NaN	NaN	NaN
XP_006562702.1	NaN	17.1466	NaN	NaN	NaN	NaN	18.324	17.8727	NaN	18.2643	18.5249	18.6484	16.954	18.4318	NaN	NaN	17.535	NaN	NaN	NaN	18.0632	17.8648	NaN	17.2185	NaN	NaN	17.6795	NaN	17.232	17.5755	NaN	17.315	17.4239	16.6583	NaN	NaN	NaN	17.8999	16.5406	16.9309	NaN	17.3346	17.4675	17.7085	NaN	NaN	NaN	NaN	NaN
XP_006562720.1;XP_392338.3;XP_006562719.1	20.5517	NaN	NaN	17.8061	19.5828	20.14	20.3828	19.4746	19.6515	17.9396	20.4162	NaN	NaN	19.9064	21.612	NaN	20.8719	20.9163	20.3281	19.4668	NaN	17.4652	21.3592	19.0189	21.1018	20.6239	19.8229	20.5317	19.9469	18.3011	20.4939	NaN	NaN	19.1138	19.0811	21.7647	NaN	19.6722	NaN	12.36	NaN	17.0237	18.9438	18.8218	19.8106	19.7896	21.2815	NaN	NaN
XP_006562806.1;XP_006562805.1;XP_395310.3;XP_006562804.2;XP_026300612.1	16.7878	NaN	15.8698	NaN	17.1937	NaN	NaN	16.3521	NaN	16.8321	16.7303	NaN	15.4387	17.1301	17.3103	16.6492	17.4442	17.0748	18.0009	16.9194	16.9998	16.7611	15.8661	NaN	16.6945	16.8875	17.0846	17.1509	15.971	NaN	NaN	15.9659	15.6848	16.3989	15.5425	NaN	16.1138	16.8912	NaN	16.3063	17.5283	NaN	NaN	NaN	16.9645	15.4035	NaN	NaN	16.835
XP_006562807.1	NaN	NaN	16.3907	NaN	NaN	NaN	NaN	NaN	NaN	NaN	NaN	16.5239	NaN	NaN	NaN	16.7863	16.2662	NaN	16.7446	17.1321	NaN	16.6715	NaN	NaN	NaN	17.0332	NaN	NaN	NaN	NaN	NaN	NaN	NaN	NaN	NaN	NaN	NaN	NaN	NaN	NaN	NaN	NaN	NaN	NaN	NaN	NaN	NaN	NaN	NaN
XP_006562820.1	20.6962	19.4209	20.4977	20.0348	20.2473	19.9094	19.5313	20.3935	NaN	20.124	20.4454	20.3809	18.7099	20.2484	20.461	20.2778	20.3895	20.1052	20.0077	20.071	20.4042	20.6824	19.9004	19.1482	20.1986	20.4684	20.4751	20.6229	20.2799	18.5352	19.0162	20.2253	20.1085	20.0953	20.708	20.5389	19.2506	19.833	19.0043	20.3804	20.1341	19.3151	20.3757	20.9481	20.8776	19.7093	18.7201	19.8711	20.3787
XP_026300168.1;XP_026300165.1;XP_006562821.3	21.555	20.0135	20.9663	20.4931	21.109	21.3605	21.297	22.3454	22.629	21.3556	20.804	19.4632	19.5902	20.3967	21.4388	19.0073	18.5548	19.3148	19.2685	19.7222	20.4788	20.4941	19.7368	20.0951	20.5406	19.7343	21.0987	20.7927	NaN	NaN	19.5463	19.6098	18.5966	NaN	18.9009	21.3037	NaN	19.7364	14.8999	17.574	19.7901	21.1727	19.8804	20.5972	20.1623	20.1901	20.2556	21.5522	20.2321
XP_006562874.1;XP_006562872.1;XP_006562871.1;XP_016769811.1;XP_006562873.1	NaN	NaN	NaN	NaN	16.0916	NaN	NaN	NaN	NaN	16.5795	NaN	16.4785	NaN	17.156	NaN	NaN	NaN	NaN	17.018	17.5071	NaN	NaN	NaN	NaN	NaN	NaN	NaN	NaN	NaN	NaN	NaN	NaN	NaN	NaN	NaN	NaN	NaN	NaN	NaN	NaN	NaN	NaN	NaN	NaN	NaN	NaN	NaN	NaN	NaN
XP_393004.3;XP_006562921.1;XP_006562920.1;XP_006562919.1	15.7651	NaN	NaN	14.6714	NaN	15.2161	NaN	17.3397	NaN	NaN	16.1329	15.0119	NaN	NaN	14.8278	15.8503	NaN	NaN	15.5255	NaN	15.2146	15.6171	NaN	NaN	NaN	14.8435	NaN	14.4256	NaN	NaN	NaN	NaN	NaN	NaN	NaN	NaN	NaN	16.1867	NaN	NaN	15.6352	NaN	NaN	15.8696	NaN	NaN	NaN	NaN	NaN
XP_006562957.1;XP_393510.1	NaN	NaN	15.765	17.1951	16.2354	16.9732	NaN	NaN	NaN	NaN	NaN	17.4568	NaN	16.3703	16.4706	17.0976	17.0076	16.0805	17.3446	17.4504	15.625	17.179	15.8509	NaN	16.3659	17.1035	15.8639	16.2684	NaN	NaN	16.9192	NaN	NaN	NaN	NaN	16.0371	NaN	17.2311	17.2221	NaN	NaN	NaN	NaN	NaN	15.9239	15.4932	17.8658	NaN	NaN
XP_016771530.2;XP_006562976.2;XP_006562974.2	NaN	NaN	16.7926	16.7153	NaN	NaN	NaN	14.8681	NaN	NaN	15.6532	NaN	NaN	15.4237	15.755	NaN	NaN	15.7115	15.8502	15.2764	16.2581	NaN	NaN	17.2779	NaN	NaN	16.1089	15.4728	15.5207	NaN	NaN	16.4964	16.485	16.5632	NaN	15.7241	NaN	NaN	NaN	17.0974	NaN	16.3192	NaN	16.7581	NaN	NaN	NaN	NaN	16.6633
XP_026300696.1;XP_006562995.1	14.8788	NaN	NaN	NaN	NaN	NaN	15.1183	15.7126	NaN	15.7485	15.9068	NaN	NaN	15.7029	15.8061	NaN	14.7737	NaN	15.0237	15.4759	15.4622	15.9905	15.2134	NaN	NaN	15.383	17.3082	15.8464	NaN	NaN	NaN	NaN	15.169	NaN	NaN	NaN	NaN	NaN	NaN	NaN	NaN	NaN	NaN	NaN	NaN	NaN	NaN	NaN	NaN
XP_393976.2;XP_006563043.1;XP_006563042.1	16.6672	NaN	18.7372	NaN	NaN	NaN	NaN	NaN	NaN	NaN	NaN	NaN	NaN	NaN	NaN	NaN	NaN	NaN	15.9342	16.8927	NaN	NaN	15.9973	NaN	15.5106	NaN	NaN	NaN	NaN	NaN	NaN	NaN	NaN	NaN	NaN	17.4133	NaN	NaN	NaN	NaN	NaN	NaN	NaN	NaN	15.6426	17.1111	17.3925	NaN	NaN
XP_006563063.1;XP_016771837.1	17.5046	NaN	15.2196	17.3973	NaN	NaN	NaN	NaN	NaN	NaN	NaN	17.0905	NaN	15.8687	16.7906	15.9053	16.5687	15.689	18.0653	NaN	NaN	16.8137	NaN	NaN	NaN	16.4793	15.188	16.8674	16.8386	14.9009	NaN	16.346	NaN	16.4519	NaN	NaN	17.3082	18.7114	17.4749	16.21	NaN	NaN	NaN	NaN	17.0915	15.6089	16.9612	NaN	17.4991
XP_006563123.1	21.8481	21.9207	21.7996	22.2614	22.3479	22.2384	22.5544	22.7727	22.1003	22.5675	23.084	22.5548	21.7625	22.156	22.2871	23.3562	23.0929	22.7074	22.4058	22.8771	23.0481	22.7169	22.8538	22.3459	22.4056	22.9225	23.1318	22.7976	21.2485	21.9197	21.6785	21.76	22.5191	22.1656	22.0828	22.0607	21.9237	18.7832	21.6843	21.6689	22.1349	20.5338	21.9003	22.2323	22.4987	21.6809	21.9882	21.92	19.3758
XP_623083.1;XP_006563129.1	21.2895	21.5263	21.7651	21.2896	21.5285	20.9342	21.8996	21.1631	17.4859	21.2284	21.5347	21.0364	21.1535	21.6257	22.0664	21.4551	21.8373	21.5648	21.7399	22.1155	22.1183	22.0734	20.6652	20.2335	21.6774	22.1592	21.7016	21.9074	21.6789	20.5772	21.0455	21.1375	20.54	20.9314	20.8598	20.593	21.0413	20.9476	21.5191	20.8745	21.1914	19.6962	20.3778	21.8619	21.6965	19.0741	21.0799	19.1554	20.9195
XP_006563131.1;XP_001123195.2	16.3428	NaN	15.864	13.5487	NaN	NaN	14.5774	15.8178	NaN	15.5984	NaN	14.6384	NaN	15.9538	14.8365	19.3844	16.5841	17.9785	17.9363	20.4452	16.7021	17.4958	15.2851	NaN	16.6454	17.611	18.6378	17.5684	NaN	NaN	NaN	15.8929	NaN	16.7141	NaN	16.3073	NaN	NaN	15.7526	15.1913	16.1265	NaN	16.3187	NaN	16.5535	NaN	16.4592	15.5263	15.6001
XP_006563149.2	17.9774	17.1077	16.5126	16.9151	16.5338	17.102	16.0097	16.6512	NaN	13.3914	16.8306	17.0701	17.0164	16.5554	16.796	17.1616	17.0104	16.6201	16.5126	16.4031	16.4586	17.3312	NaN	17.6023	NaN	16.5292	16.4143	17.0659	16.3877	NaN	17.0413	16.989	17.1369	16.989	17.2684	17.5763	16.8555	17.086	17.0319	17.7433	15.8502	NaN	NaN	15.7132	17.845	17.46	15.5326	NaN	17.0611
XP_006563164.1	19.8008	18.8722	19.6565	18.9406	18.9507	18.903	20.0224	19.5038	16.4707	20.0325	20.2834	18.9322	17.9323	19.6765	16.8317	20.8541	20.7493	20.8741	21.0644	20.2661	21.0055	20.779	20.7666	19.3126	21.4424	19.7606	20.6532	20.7094	19.0329	19.5008	18.12	18.8432	17.3297	NaN	18.8094	20.0242	19.1804	18.5614	19.2655	18.8327	19.0057	18.0916	18.682	18.9516	19.0819	18.3149	18.8208	19.8608	19.2526
XP_006563166.1;XP_016772482.2	NaN	NaN	NaN	NaN	NaN	NaN	17.1964	16.5907	NaN	16.1805	16.48	NaN	NaN	NaN	16.6565	16.0124	15.2331	NaN	16.1649	NaN	16.4351	15.2178	16.3375	NaN	NaN	NaN	NaN	NaN	NaN	NaN	NaN	NaN	NaN	NaN	NaN	16.5183	NaN	NaN	NaN	NaN	NaN	NaN	NaN	NaN	NaN	NaN	NaN	NaN	NaN
XP_006563187.2	NaN	NaN	NaN	NaN	NaN	NaN	NaN	NaN	15.4987	NaN	NaN	NaN	NaN	17.074	NaN	NaN	16.7536	NaN	NaN	NaN	NaN	NaN	NaN	14.7533	NaN	NaN	NaN	NaN	NaN	NaN	NaN	NaN	NaN	NaN	NaN	17.9443	NaN	NaN	NaN	NaN	NaN	NaN	15.4465	NaN	NaN	NaN	18.0292	NaN	NaN
XP_006563218.1	19.8234	NaN	19.6562	21.4241	20.7002	22.6852	17.43	13.5986	21.9636	21.8134	21.1906	21.6779	NaN	21.9346	13.2392	18.7609	19.3519	21.775	19.7346	17.3878	16.7738	20.0834	22.9936	17.7682	21.8715	20.2104	20.6471	19.0419	18.0992	17.2151	NaN	12.1548	NaN	13.9407	NaN	18.8395	21.5232	NaN	16.2117	NaN	NaN	NaN	NaN	17.4003	16.8025	NaN	19.3837	17.7956	NaN
XP_006563254.1;XP_006563239.1;XP_016772568.1;XP_006563237.1;XP_006563236.1;XP_006563235.1;XP_006563233.1;XP_006563234.1;XP_006563238.1;XP_006563232.1;XP_006563231.1;XP_006563230.1;XP_006563229.1;XP_006563228.1;XP_006563227.1;XP_016772566.1;XP_396853.3;XP_026301721.1;XP_006563247.1;XP_016772569.1;XP_006563253.1;XP_006563252.1;XP_016772570.1;XP_006563251.1;XP_006563250.1;XP_006563249.1;XP_016772571…	16.9622	16.5615	15.9848	NaN	NaN	NaN	NaN	15.342	NaN	14.9237	16.7681	16.7122	NaN	16.4939	16.6342	16.4756	16.7638	15.9726	16.0264	16.6828	NaN	16.6602	NaN	NaN	NaN	16.0708	14.9559	16.2855	16.5454	NaN	16.5678	NaN	NaN	16.1483	NaN	NaN	16.2458	16.2082	NaN	16.9749	17.2045	16.3353	16.8183	NaN	NaN	NaN	16.1586	NaN	16.4361
XP_006563276.1	21.9979	20.9717	22.1431	22.1445	22.347	21.9276	22.4667	22.6067	21.0873	22.3819	22.675	21.9669	21.4522	21.9537	22.4397	22.3977	22.0359	22.2792	22.5456	22.7722	22.5321	22.2993	22.0035	21.5895	22.7836	22.8983	23.2137	22.4401	21.5241	21.2148	20.9261	21.171	21.5591	20.736	21.6142	21.6389	21.0515	21.4231	20.9334	21.7453	20.1624	20.9134	21.4345	21.9604	21.0315	20.3099	21.0608	22.0956	21.2945
XP_006563278.1	18.8866	19.0634	20.105	19.8454	20.0511	19.4157	19.7524	20.0343	NaN	16.3417	19.9873	19.9806	19.5092	20.5182	20.1928	20.7175	20.5641	20.3778	20.027	20.6196	20.5532	20.4958	18.3272	19.6404	20.445	20.9451	20.2081	20.7273	19.7565	19.2156	19.337	19.9683	19.4424	20.0946	19.6712	18.9762	18.6227	19.1925	20.2328	20.4408	20.5459	19.621	20.2162	20.3241	19.9002	19.1439	NaN	19.4857	20.1461
XP_006563283.2	NaN	15.7448	19.0487	18.2633	20.4069	19.4802	NaN	NaN	15.4383	21.7485	16.7545	NaN	NaN	18.6916	NaN	17.4345	18.4908	22.1201	18.0818	17.8001	16.1865	19.4828	22.3322	16.1552	20.675	17.588	17.0154	16.9744	NaN	NaN	NaN	15.9586	NaN	NaN	NaN	19.147	NaN	NaN	NaN	NaN	NaN	NaN	NaN	NaN	NaN	NaN	20.3393	NaN	10.4926
XP_393026.2;XP_016768791.1;XP_006563285.1	18.6998	17.0453	18.0106	18.0558	16.4629	17.5732	16.6186	19.1212	16.3814	17.0845	18.1264	18.5823	NaN	18.7848	18.5242	19.3138	19.1388	18.2283	18.764	19.6719	19.0664	19.2462	17.9621	NaN	18.6625	19.011	19.2502	19.0516	NaN	17.1247	NaN	16.808	18.519	18.0984	17.0978	NaN	14.7833	18.421	16.8203	17.3502	17.5241	NaN	NaN	NaN	18.4866	NaN	16.5917	16.9454	17.3764
XP_006563315.1;XP_395748.2;XP_016768023.1	16.9606	17.9776	21.6389	19.8924	19.0229	19.1756	19.1351	20.2066	20.0667	20.274	19.4685	17.7525	19.2639	20.1085	20.977	17.5838	18.1817	19.4171	17.6667	18.4659	19.3899	19.1816	16.0907	19.6641	18.6841	17.9896	18.7831	17.8484	19.3325	18.3116	18.7579	19.5193	20.1658	19.068	18.9379	18.5787	18.4072	19.441	18.8945	18.7966	18.3348	19.0193	18.9478	18.7917	18.458	18.3107	NaN	NaN	18.3592
XP_623342.2;XP_006563323.1	25.964	25.6785	24.5891	25.0585	25.4908	25.1048	25.6256	24.8666	23.4583	25.2266	25.3213	25.0201	26.2064	24.8524	25.4153	25.3825	25.32	24.8826	25.0947	25.0741	25.7427	25.9028	24.6963	25.955	25.2588	25.4234	25.4602	25.7074	25.959	26.0975	25.8641	26.0709	25.5261	25.7802	25.5696	25.1439	25.0784	25.3393	25.6851	25.309	25.6062	25.2585	25.4924	25.7963	25.5322	25.384	25.1012	25.5669	25.3679
XP_006563422.1	19.0719	16.3833	14.9071	15.154	NaN	17.2229	18.9549	NaN	19.5941	17.496	17.0968	NaN	17.1236	17.3368	17.8325	15.3509	16.258	NaN	15.0762	NaN	NaN	NaN	17.8256	NaN	16.1094	15.3568	16.1688	NaN	16.4213	17.7893	NaN	16.0119	17.1269	17.2838	17.2202	NaN	14.6128	18.0053	NaN	15.1968	18.3299	NaN	18.1096	19.2842	18.5531	NaN	NaN	18.8603	NaN
XP_026301238.1;XP_006563433.2	NaN	NaN	16.6369	16.7533	15.8438	16.5613	16.4898	NaN	16.4267	16.1718	NaN	NaN	NaN	14.8827	17.4567	NaN	NaN	NaN	16.0429	NaN	16.3619	15.9342	NaN	NaN	NaN	NaN	NaN	15.846	NaN	NaN	NaN	NaN	NaN	NaN	NaN	15.8291	NaN	NaN	NaN	NaN	NaN	NaN	NaN	NaN	NaN	NaN	NaN	NaN	NaN
XP_006563441.2	NaN	NaN	NaN	16.203	NaN	NaN	NaN	NaN	NaN	NaN	NaN	18.6393	NaN	17.5575	18.6816	18.7817	17.9242	18.3173	18.4226	18.2955	NaN	18.482	NaN	NaN	NaN	18.7906	NaN	NaN	NaN	NaN	NaN	18.4637	NaN	NaN	18.3321	NaN	17.6755	NaN	NaN	NaN	NaN	NaN	NaN	NaN	NaN	NaN	NaN	NaN	NaN
XP_006563445.1;XP_397078.3;XP_006563446.1	15.6175	NaN	15.9701	NaN	NaN	NaN	NaN	NaN	NaN	15.5954	15.1388	NaN	15.4908	NaN	15.3277	15.5902	15.2602	15.1631	NaN	15.751	15.7163	15.7252	14.6532	NaN	15.6617	16.3488	16.0772	16.2205	NaN	NaN	NaN	NaN	NaN	NaN	NaN	16.0725	NaN	15.682	NaN	16.7435	NaN	NaN	NaN	NaN	NaN	NaN	15.8847	NaN	NaN
XP_006563481.1	NaN	NaN	14.7046	NaN	15.489	NaN	NaN	NaN	13.9607	16.1056	NaN	NaN	NaN	NaN	NaN	NaN	NaN	18.8113	NaN	14.022	NaN	17.8138	20.2786	NaN	17.8147	NaN	NaN	NaN	NaN	NaN	NaN	NaN	NaN	NaN	NaN	NaN	NaN	NaN	NaN	NaN	NaN	NaN	NaN	NaN	NaN	NaN	NaN	NaN	NaN
XP_006563494.1	21.5094	21.2617	19.5272	19.6527	20.2126	20.3641	20.7354	20.7096	14.8017	20.8103	21.3414	20.4229	20.8224	20.1069	20.1877	20.6276	20.9172	20.5192	20.4063	20.6712	21.1947	20.4625	19.519	21.2847	20.9209	21.2852	21.418	20.513	20.4273	20.2771	20.8998	21.0926	21.7923	21.3506	21.3541	20.8106	21.3241	21.5268	21.3664	21.417	21.1523	20.531	20.9516	21.3251	21.0072	20.3155	19.7265	20.6279	20.5464
XP_006563526.1	NaN	NaN	14.3757	15.9969	16.4567	NaN	16.8311	NaN	NaN	16.2463	17.3535	NaN	NaN	16.4491	16.7322	16.1375	16.535	16.8671	16.7006	17.0796	16.3802	17.4748	NaN	NaN	16.6114	17.7728	17.577	16.8185	NaN	NaN	NaN	16.0507	NaN	NaN	NaN	15.8055	15.7007	15.6998	NaN	NaN	16.8653	NaN	NaN	16.012	16.5658	NaN	NaN	16.6867	NaN
XP_016772231.1;XP_016772230.1;XP_016772229.1;XP_394082.3;XP_026301475.1;XP_026301474.1;XP_026301473.1;XP_026301472.1;XP_006563542.1	NaN	NaN	17.4995	NaN	NaN	NaN	NaN	NaN	NaN	16.7975	NaN	NaN	NaN	16.5935	NaN	NaN	NaN	NaN	NaN	NaN	NaN	NaN	NaN	NaN	NaN	NaN	NaN	NaN	NaN	NaN	NaN	NaN	NaN	NaN	NaN	NaN	NaN	NaN	NaN	NaN	NaN	NaN	17.2514	16.7894	15.751	NaN	NaN	NaN	NaN
XP_026301131.1;XP_006563576.1	NaN	NaN	NaN	NaN	NaN	NaN	NaN	NaN	NaN	NaN	15.3909	NaN	NaN	15.3591	15.6835	15.8421	15.9973	NaN	15.8645	17.1414	NaN	NaN	NaN	NaN	NaN	16.3635	NaN	16.8715	NaN	NaN	NaN	NaN	NaN	NaN	NaN	NaN	NaN	NaN	NaN	NaN	NaN	NaN	NaN	NaN	NaN	17.6129	16.8662	NaN	NaN
XP_006563577.1;XP_026301129.1;XP_001121000.2;XP_006563578.1;XP_006563579.1	NaN	NaN	NaN	NaN	NaN	NaN	NaN	NaN	NaN	NaN	14.273	14.1604	NaN	NaN	14.0756	NaN	NaN	NaN	NaN	13.6781	NaN	14.2889	NaN	NaN	NaN	14.3735	NaN	NaN	NaN	NaN	NaN	NaN	NaN	NaN	NaN	NaN	NaN	NaN	NaN	NaN	NaN	NaN	NaN	NaN	NaN	NaN	NaN	NaN	NaN
XP_006563593.1	NaN	NaN	NaN	16.114	15.8314	15.7405	NaN	NaN	NaN	16.2978	NaN	NaN	NaN	NaN	NaN	NaN	NaN	NaN	NaN	NaN	15.805	16.2441	NaN	NaN	NaN	NaN	16.6971	NaN	NaN	NaN	NaN	NaN	NaN	NaN	NaN	NaN	NaN	NaN	NaN	NaN	NaN	NaN	NaN	NaN	NaN	15.5913	NaN	NaN	NaN
XP_006563595.1	NaN	NaN	NaN	NaN	NaN	NaN	NaN	15.3805	NaN	NaN	NaN	NaN	NaN	NaN	NaN	16.6725	NaN	16.2037	17.8435	16.5077	15.9693	16.2706	15.0139	NaN	NaN	16.7554	15.7801	NaN	15.3079	NaN	NaN	17.2872	NaN	NaN	NaN	NaN	NaN	NaN	17.2795	NaN	NaN	NaN	NaN	NaN	NaN	NaN	17.7734	NaN	NaN
XP_006563613.1;XP_006563612.1	17.3199	17.8047	18.8727	18.5312	NaN	16.9068	NaN	19.411	20.585	18.1133	15.4398	16.3747	NaN	18.4837	17.8587	16.4678	14.8651	NaN	NaN	15.3552	18.3261	16.9144	15.1416	16.8715	15.5804	15.5041	14.497	16.1841	NaN	NaN	16.7398	17.092	17.0423	18.0716	NaN	NaN	17.461	17.7183	NaN	NaN	16.5532	17.7707	17.2478	16.9816	NaN	NaN	15.9518	17.6736	17.7016
XP_016772018.1;XP_625010.3;XP_006563616.1	NaN	NaN	14.8026	15.9646	NaN	16.1067	NaN	NaN	16.1147	15.9777	NaN	15.3078	NaN	15.7521	NaN	NaN	NaN	NaN	14.5589	NaN	NaN	NaN	16.7133	NaN	14.4858	NaN	NaN	NaN	NaN	NaN	NaN	NaN	NaN	NaN	NaN	NaN	NaN	NaN	NaN	NaN	NaN	NaN	NaN	NaN	NaN	NaN	NaN	NaN	NaN
XP_006563622.1	NaN	NaN	15.2852	15.2291	18.2224	NaN	NaN	NaN	16.9909	NaN	NaN	16.0742	NaN	NaN	17.5887	NaN	NaN	NaN	NaN	NaN	NaN	NaN	NaN	NaN	NaN	NaN	NaN	NaN	NaN	NaN	NaN	NaN	NaN	NaN	NaN	NaN	NaN	NaN	NaN	NaN	NaN	NaN	16.7706	NaN	NaN	NaN	NaN	NaN	NaN
XP_006563630.1	NaN	NaN	18.8324	16.8639	NaN	16.5424	NaN	16.7352	NaN	NaN	16.4648	NaN	16.4676	NaN	NaN	NaN	NaN	NaN	16.7169	16.808	16.4027	NaN	NaN	16.5584	NaN	17.2843	17.9653	17.4605	15.7654	NaN	16.0997	15.5089	16.1469	16.3151	NaN	16.6323	NaN	16.7515	16.8354	NaN	17.4671	NaN	16.9457	16.8098	NaN	NaN	NaN	NaN	NaN
XP_006563657.1	19.5956	17.8098	19.0298	18.1256	19.0303	18.119	NaN	18.6636	16.5492	19.5568	18.9402	19.0098	19.3016	19.5187	19.1307	19.2645	19.1852	18.9719	18.7402	18.9387	17.6098	20.4164	18.7586	18.5243	19.68	20.3898	19.668	19.9683	19.1615	18.0164	12.3412	19.7182	17.1209	18.9062	18.2337	19.3757	18.7421	17.7128	18.5715	18.6114	19.3887	18.2547	19.4858	19.3479	19.3789	18.5972	19.6496	18.7446	19.1223
XP_006563658.1;XP_016772165.1;XP_006563660.1;XP_006563659.1	18.9267	18.5177	18.5256	17.4042	17.5753	16.4398	18.5825	16.9762	NaN	16.9444	17.4903	17.7006	16.1104	19.0458	16.96	18.4193	19.072	NaN	17.4427	15.9801	17.1816	17.5609	17.0539	17.4671	16.9728	18.777	15.4804	17.4144	18.6938	NaN	17.8697	18.0702	16.0957	20.3538	19.8199	20.1694	17.5085	15.7081	17.0256	18.5873	19.2103	NaN	17.0357	17.3928	17.5453	19.5117	20.7895	NaN	18.2243
XP_016772225.1;XP_006563668.1;XP_026301179.1;XP_026301180.1	16.7834	16.1515	16.434	16.409	16.5218	NaN	16.9355	16.3658	NaN	17.0742	16.5189	NaN	NaN	NaN	17.3385	16.1756	16.281	15.9236	16.0555	NaN	16.8937	16.8722	NaN	15.9678	16.563	16.4474	16.5151	15.8427	NaN	NaN	NaN	16.2598	16.9846	16.4318	16.2065	NaN	NaN	17.2732	NaN	17.3112	17.0867	16.868	17.2129	17.3873	17.1027	16.968	NaN	NaN	NaN
XP_006563697.2;XP_026301328.1	NaN	NaN	NaN	NaN	17.4707	NaN	NaN	NaN	16.4336	18.2288	NaN	NaN	NaN	NaN	NaN	16.9607	NaN	17.7394	NaN	NaN	NaN	15.4927	20.0227	NaN	18.1479	NaN	NaN	NaN	17.3012	NaN	NaN	NaN	NaN	NaN	NaN	NaN	NaN	NaN	NaN	NaN	NaN	NaN	NaN	NaN	NaN	NaN	NaN	NaN	NaN
XP_006563703.1;XP_006563702.1;XP_006563701.1;XP_006563700.1	NaN	NaN	16.9201	16.2872	NaN	NaN	NaN	NaN	NaN	15.5723	NaN	NaN	NaN	NaN	16.9259	15.3283	15.9253	NaN	NaN	NaN	NaN	15.841	NaN	NaN	15.3935	15.2863	NaN	16.1417	NaN	NaN	NaN	NaN	NaN	NaN	NaN	16.3973	NaN	15.464	NaN	NaN	NaN	NaN	NaN	NaN	NaN	16.4669	18.0682	NaN	15.2731
XP_006563706.1;XP_396249.3;XP_006563705.1	NaN	16.152	18.0729	18.665	16.9546	17.4715	NaN	NaN	NaN	NaN	16.6989	18.6219	NaN	14.7526	18.1378	17.9835	19.4591	17.6241	18.805	17.0065	NaN	18.781	15.1151	18.0701	17.3929	17.7727	15.8801	17.3974	16.8208	NaN	17.8476	17.3135	15.8235	17.8975	17.7474	18.5729	18.9246	18.5073	19.1935	18.7535	NaN	16.6455	NaN	16.2412	17.2211	19.0014	19.364	NaN	16.9868
XP_006563719.1;XP_006563718.1	18.9662	17.3297	20.1524	18.8244	19.7608	20.5667	NaN	16.4009	21.0293	19.1623	19.9893	18.4842	NaN	20.3983	18.0427	19.1423	19.524	20.7948	20.3263	19.6232	18.2193	20.0015	22.0678	17.3281	20.5668	20.5808	19.9153	20.0548	17.1173	17.9188	17.7451	17.2881	NaN	17.8379	17.4278	19.8304	16.6403	18.6083	17.4824	18.1778	NaN	17.4428	17.6494	18.2001	18.3643	15.6449	19.5532	17.7935	NaN
XP_623497.2;XP_006563741.2;XP_006563740.2	20.0815	21.5332	19.3993	21.1118	20.2622	21.1516	21.0186	20.195	17.366	21.3292	20.973	21.4753	21.7374	21.5785	21.6361	18.4592	20.0771	20.8316	13.4472	20.1477	19.8085	17.7475	21.0528	20.4547	20.4434	21.607	21.3365	20.985	21.7645	20.6548	21.9611	20.274	19.9114	21.4185	20.3785	20.6983	19.9785	21.3279	21.3794	21.4055	21.7595	19.7788	20.7011	21.4774	22.1021	20.4633	19.9717	21.6368	20.6688
XP_006563745.1	22.9916	22.5545	23.1044	22.9453	22.7716	22.6091	22.7503	22.7779	17.6041	22.8222	23.3264	22.7173	22.7422	22.9464	23.0394	23.2409	23.0992	23.0606	23.1749	22.8462	23.1553	23.2879	22.279	22.8979	22.8623	23.1083	23.1261	23.3268	22.885	22.4406	22.6974	23.1879	22.7015	23.1149	22.8916	22.8844	22.1937	22.8737	22.6201	22.9958	23.1334	22.3586	22.5441	23.263	23.3088	22.6234	22.564	21.4177	22.7223
XP_006563758.1	NaN	NaN	17.3584	17.573	17.8882	15.6273	18.4114	17.0409	NaN	17.6913	18.7661	17.8256	17.0528	18.9548	18.2803	16.4432	17.7978	16.8261	16.2494	16.7712	17.5491	18.2093	16.0918	16.4592	16.7414	17.9332	17.0396	17.3339	NaN	16.769	16.6176	17.8925	17.8486	17.8046	17.2492	19.1512	NaN	NaN	17.1065	16.5843	18.3586	16.9703	NaN	18.4519	16.6388	18.2036	17.7352	NaN	NaN
XP_006563783.2	NaN	NaN	NaN	NaN	16.5364	14.1899	NaN	NaN	NaN	17.6985	15.5628	NaN	NaN	NaN	NaN	15.0834	16.1904	18.0744	NaN	NaN	NaN	14.3424	20.1721	NaN	18.131	NaN	NaN	NaN	NaN	NaN	NaN	NaN	NaN	NaN	NaN	NaN	NaN	NaN	NaN	NaN	NaN	NaN	NaN	NaN	NaN	NaN	NaN	NaN	NaN
XP_006563787.1	15.8116	NaN	NaN	NaN	NaN	NaN	NaN	NaN	NaN	15.8663	16.7091	15.4287	NaN	15.7449	NaN	NaN	NaN	NaN	17.3223	NaN	16.0507	NaN	NaN	NaN	NaN	NaN	NaN	NaN	NaN	NaN	NaN	NaN	NaN	NaN	NaN	NaN	NaN	NaN	14.0451	NaN	NaN	NaN	NaN	NaN	NaN	NaN	NaN	NaN	NaN
XP_006563839.1;XP_006563840.1	NaN	NaN	NaN	NaN	NaN	NaN	NaN	NaN	NaN	NaN	NaN	NaN	NaN	NaN	15.8157	15.7397	15.4268	NaN	15.2959	NaN	NaN	15.7538	15.9575	NaN	NaN	16.0064	16.5042	NaN	NaN	NaN	NaN	NaN	NaN	NaN	NaN	NaN	NaN	NaN	NaN	NaN	NaN	NaN	NaN	NaN	NaN	NaN	15.5016	NaN	NaN
XP_006563850.2;XP_006563851.2;XP_026298140.1	NaN	NaN	16.7142	17.0677	NaN	14.44	13.9515	NaN	14.4807	16.0661	NaN	NaN	NaN	16.7752	17.7425	NaN	NaN	NaN	NaN	NaN	NaN	NaN	NaN	NaN	NaN	14.4731	NaN	14.4123	15.8991	NaN	NaN	NaN	NaN	NaN	NaN	NaN	NaN	NaN	NaN	NaN	NaN	NaN	NaN	NaN	NaN	NaN	NaN	NaN	NaN
XP_006563871.1;XP_006563870.1;XP_392590.4	16.0341	NaN	16.6749	15.6905	15.2689	15.3245	NaN	15.5016	NaN	NaN	15.3984	NaN	NaN	16.5518	15.6786	NaN	15.5811	14.9085	NaN	14.2473	NaN	NaN	NaN	NaN	NaN	NaN	15.4251	NaN	NaN	NaN	NaN	15.6712	NaN	NaN	15.343	NaN	NaN	17.198	NaN	17.2312	16.9701	NaN	NaN	16.1906	NaN	16.9504	15.2591	NaN	16.7504
XP_006563902.1	17.1293	17.5676	17.7925	NaN	18.1369	17.6549	18.2955	NaN	NaN	18.0495	18.5803	18.0787	NaN	18.7923	NaN	NaN	NaN	17.4706	NaN	17.8602	17.8667	18.593	17.085	18.6597	NaN	18.246	17.3865	18.155	18.8326	NaN	NaN	NaN	17.5003	NaN	16.278	18.1772	NaN	16.4643	NaN	18.4344	NaN	NaN	18.187	17.9344	NaN	NaN	17.8323	NaN	NaN
XP_006563951.2	NaN	17.1822	17.9637	17.3602	17.2247	16.3974	16.1781	18.3932	14.6678	NaN	16.3553	17.4793	NaN	18.1964	18.9099	16.5015	18.6233	16.4225	16.5886	16.5923	16.8973	18.0588	15.9095	16.9048	17.1897	17.6048	17.5608	17.3595	18.3213	18.2095	18.0851	19.4176	17.9081	18.3181	16.9721	17.9289	17.6408	18.6865	17.8382	19.5837	18.0426	16.856	17.9653	18.1899	NaN	17.899	17.3626	NaN	16.6997
XP_016766965.2;XP_006563979.2;XP_006563978.2	NaN	NaN	NaN	NaN	NaN	NaN	NaN	NaN	NaN	NaN	17.2644	13.9652	NaN	16.7931	NaN	17.3763	17.0286	NaN	16.2992	16.8777	16.5473	16.5636	15.6303	NaN	16.039	15.93	16.8726	16.5707	NaN	NaN	NaN	NaN	NaN	NaN	NaN	NaN	NaN	NaN	NaN	NaN	NaN	NaN	NaN	NaN	NaN	NaN	15.9875	NaN	NaN
XP_006563989.1	15.1075	NaN	NaN	NaN	NaN	NaN	NaN	NaN	NaN	14.1778	15.0029	NaN	NaN	NaN	NaN	14.8358	14.9075	NaN	15.1381	14.8095	NaN	14.6171	NaN	NaN	NaN	14.6467	14.4029	NaN	NaN	NaN	NaN	NaN	NaN	NaN	NaN	15.1508	NaN	NaN	NaN	NaN	NaN	NaN	NaN	NaN	NaN	NaN	NaN	14.7227	NaN
XP_016766813.1;XP_006563990.1;XP_026295162.1;XP_624898.3	16.4539	15.7701	NaN	16.3945	16.2738	16.2501	16.441	NaN	NaN	17.2566	16.8467	16.6367	NaN	17.7015	16.2767	16.4928	16.7509	15.8235	16.009	16.3315	16.9742	17.957	15.7943	14.9693	NaN	16.7783	16.0576	17.5974	16.7808	NaN	NaN	17.2103	15.7286	16.4661	16.1247	17.0337	16.1079	NaN	15.4715	14.854	18.0298	15.0637	17.0633	17.7622	17.7659	16.0883	16.7586	NaN	16.7632
XP_006564012.1;XP_026295529.1;XP_006564013.1;XP_006564011.1;XP_006564010.1;XP_006564008.1;XP_006564007.1;XP_006564006.1;XP_016766769.1;XP_016766768.1;XP_006564017.1;XP_006564016.1;XP_006564015.1;XP_006564014.1	NaN	NaN	16.5603	17.2457	NaN	NaN	NaN	NaN	NaN	15.8449	16.4531	15.1861	NaN	16.5196	16.2629	NaN	NaN	NaN	NaN	15.2954	NaN	15.4443	NaN	NaN	NaN	15.548	15.681	NaN	NaN	NaN	NaN	NaN	NaN	NaN	NaN	NaN	NaN	16.5557	NaN	NaN	NaN	NaN	NaN	NaN	16.3715	16.1923	14.8659	NaN	NaN
XP_623440.3;XP_006564035.1;XP_006564036.1	15.7645	15.5201	14.13	13.9913	15.1516	13.1111	NaN	12.8037	NaN	15.5454	NaN	NaN	14.6776	15.6006	14.886	NaN	NaN	NaN	15.314	14.7561	14.858	15.1257	14.9196	15.2287	14.9959	15.3002	15.5739	15.3905	16.0032	NaN	NaN	NaN	NaN	NaN	14.9859	15.0512	NaN	NaN	15.2684	NaN	NaN	NaN	NaN	16.3106	15.9482	NaN	15.7952	NaN	NaN
XP_395577.4;XP_006564038.1	15.6055	16.6378	18.9968	16.7146	18.4311	16.4756	17.5171	18.4646	NaN	18.3169	17.0056	16.8218	NaN	17.8413	18.1934	15.2239	16.7117	15.8554	NaN	NaN	NaN	17.0389	15.2169	18.0766	15.3369	16.1819	16.2663	15.9889	18.0943	14.3861	NaN	17.4881	17.9022	18.7582	NaN	16.1823	15.2878	17.236	17.3521	18.114	18.8251	16.7261	17.9639	17.9699	18.5461	18.1198	NaN	16.8284	18.7621
XP_006564142.1	NaN	NaN	NaN	15.6593	NaN	NaN	NaN	NaN	NaN	17.0934	NaN	NaN	NaN	NaN	NaN	NaN	NaN	16.9847	NaN	NaN	NaN	15.483	18.7433	NaN	17.0644	NaN	NaN	NaN	NaN	NaN	NaN	NaN	NaN	NaN	NaN	NaN	NaN	NaN	NaN	NaN	NaN	NaN	NaN	NaN	NaN	NaN	NaN	NaN	NaN
XP_006564165.1;XP_396639.1	15.8956	15.5185	16.0825	16.9258	NaN	16.0064	NaN	NaN	NaN	15.1395	15.2128	15.2463	NaN	NaN	16.6676	17.3797	18.1366	16.8025	16.8384	17.4673	NaN	17.8842	15.7	NaN	16.2255	17.6591	16.5356	17.8618	NaN	12.5812	NaN	NaN	NaN	16.4029	NaN	17.6865	NaN	15.2557	17.0633	13.211	15.7665	NaN	NaN	NaN	NaN	NaN	20.6617	NaN	NaN
XP_006564183.2	22.5601	20.7643	21.3352	22.4801	21.1138	22.2479	18.7535	19.5566	15.9433	20.1415	21.1808	22.7477	19.1973	21.1727	21.2115	22.4853	22.0279	21.5202	22.9091	22.9213	21.1474	22.2903	20.8145	21.1629	21.4355	22.7607	21.7833	22.4139	20.8959	16.8134	22.1974	21.3996	19.6727	21.6236	20.2548	22.078	21.988	22.2249	22.514	21.1382	21.3613	19.5844	21.0218	21.2592	21.3446	22.3398	22.0504	19.8998	20.1912
XP_026296818.1;XP_026296817.1;XP_026296816.1;XP_026296815.1;XP_026296814.1;XP_016767658.2;XP_006564223.1;XP_006564222.1;XP_016767660.1	15.7338	NaN	23.0902	14.1205	NaN	NaN	NaN	NaN	14.8921	NaN	15.5056	12.6665	NaN	14.8322	NaN	16.1811	15.8669	NaN	12.6851	17.1342	NaN	15.9594	15.5206	NaN	13.7713	15.6566	13.1332	NaN	NaN	NaN	NaN	NaN	NaN	NaN	NaN	17.7991	14.849	13.6291	NaN	NaN	NaN	NaN	NaN	NaN	NaN	NaN	20.0147	14.0805	NaN
XP_393516.3;XP_006564241.1	16.6563	NaN	NaN	16.8769	17.0095	16.0364	16.7956	16.327	NaN	16.2828	18.4674	17.2429	NaN	16.3231	16.9456	16.8745	NaN	NaN	16.6253	16.7832	16.2133	16.6846	NaN	NaN	16.4373	17.5177	17.0117	16.7934	18.2821	NaN	NaN	NaN	NaN	NaN	NaN	16.9907	18.1604	16.7101	17.0097	NaN	NaN	NaN	NaN	NaN	NaN	16.6874	NaN	NaN	NaN
XP_006564273.1	17.1699	18.9663	19.1975	19.0775	16.7662	17.9069	18.6132	16.5943	NaN	17.5535	NaN	17.7614	17.6785	18.8443	19.0698	19.0804	18.6754	18.5928	18.641	19.3501	19.5418	18.8834	18.0758	19.1547	19.1328	19.0372	18.8006	19.5504	19.195	16.851	NaN	17.597	18.8882	17.4107	NaN	18.0951	17.6663	19.3722	16.6416	18.5587	17.0077	17.3673	18.5966	NaN	NaN	15.8286	19.2106	15.7157	NaN
XP_006564280.1;XP_006564279.1	NaN	NaN	NaN	NaN	NaN	NaN	NaN	16.6907	NaN	NaN	NaN	16.133	16.739	NaN	NaN	NaN	16.5764	NaN	NaN	NaN	NaN	16.544	NaN	NaN	NaN	NaN	NaN	NaN	NaN	NaN	NaN	NaN	NaN	NaN	NaN	NaN	NaN	NaN	NaN	NaN	NaN	NaN	NaN	NaN	NaN	NaN	15.3206	NaN	17.2254
XP_006564297.1	20.6805	19.5837	20.7923	20.5077	20.6674	20.4929	20.7443	21.2474	18.3368	20.1904	20.3952	20.3987	20.0251	20.3675	20.6326	21.0721	20.8685	20.7564	21.2549	20.9707	21.1726	21.4759	20.1874	20.5978	20.8914	21.2864	21.3915	21.2013	19.9184	19.2396	19.2817	19.7305	19.8579	19.7891	19.5871	21.2053	17.7879	19.1567	19.3613	19.7132	19.58	19.4855	20.1778	20.1694	20.3454	19.3892	20.4701	18.0291	20.1451
XP_006564324.1;XP_006564323.1;XP_006564321.1	24.3299	24.139	22.7794	24.0039	24.2049	23.7607	23.7151	23.5738	18.4212	24.1333	24.3874	23.7426	24.074	24.1972	23.7414	24.0863	24.2565	23.7618	24.0384	24.1386	24.4627	24.3993	23.284	24.2407	23.9588	24.1839	24.221	23.9522	23.9351	23.7486	23.9167	24.0357	24.2182	23.9242	23.8551	23.807	23.7433	24.0026	24.0238	24.4402	24.3919	23.7008	24.3109	24.7542	24.2141	23.8116	23.6428	23.8356	23.9044
XP_006564353.1	15.2595	18.3919	17.4416	14.7754	17.2221	16.9939	19.1181	17.6902	NaN	18.0554	17.2604	16.7288	NaN	18.3996	18.5078	NaN	16.22	NaN	15.9032	NaN	16.1409	15.8874	14.9596	17.6135	16.335	16.7041	17.0978	NaN	15.6776	NaN	16.592	17.9157	17.8053	17.6273	16.901	17.1148	NaN	16.4444	17.4452	17.3476	18.2237	17.2892	17.048	17.8587	17.4768	16.8587	16.4353	13.8251	16.3535
XP_016770145.1;XP_006564379.1;XP_006564378.1;NP_001011587.1	17.362	17.443	18.4902	17.8385	17.4672	16.6725	17.5168	18.4365	NaN	17.6352	17.996	17.5908	17.2266	NaN	17.8869	18.4906	18.6236	18.4548	18.22	18.9264	18.4647	18.8896	17.8011	NaN	18.641	19.3415	18.4914	19.0008	16.796	NaN	17.2851	18.2284	18.0848	17.4933	NaN	17.1864	17.9167	17.3982	18.2072	18.4725	18.2008	17.1634	17.7828	NaN	18.1769	NaN	NaN	17.1875	17.7045
XP_006564418.1	16.7586	16.3791	16.7482	NaN	16.6691	NaN	NaN	17.3951	NaN	16.6936	16.2944	17.4875	NaN	17.0266	16.7128	15.956	16.966	NaN	NaN	NaN	NaN	17.248	15.0209	NaN	NaN	NaN	16.9683	17.5837	NaN	NaN	NaN	NaN	NaN	16.1634	19.9627	15.4746	NaN	NaN	NaN	NaN	18.409	NaN	NaN	NaN	NaN	18.9801	NaN	NaN	NaN
XP_006564425.1;XP_001120855.2	NaN	NaN	NaN	17.0797	NaN	NaN	NaN	NaN	16.5394	NaN	NaN	NaN	NaN	NaN	NaN	NaN	NaN	NaN	NaN	NaN	NaN	NaN	NaN	NaN	NaN	NaN	NaN	NaN	NaN	NaN	NaN	NaN	NaN	NaN	NaN	NaN	NaN	NaN	NaN	NaN	NaN	NaN	NaN	NaN	NaN	NaN	NaN	NaN	NaN
XP_391899.4;XP_006564428.1;XP_006564427.1	NaN	NaN	NaN	NaN	NaN	NaN	NaN	NaN	NaN	NaN	20.5877	NaN	NaN	NaN	20.9263	NaN	NaN	18.842	NaN	17.9362	NaN	18.9581	NaN	NaN	NaN	NaN	NaN	NaN	NaN	NaN	19.0465	19.078	NaN	NaN	NaN	NaN	19.4701	NaN	NaN	NaN	20.2336	19.8254	19.45	NaN	NaN	NaN	NaN	NaN	19.2882
XP_016770529.1;XP_006564452.1;XP_006564451.1;XP_006564450.1	19.191	17.5967	18.5361	18.716	19.207	18.6072	19.136	17.5545	15.6001	18.8662	19.9715	19.3081	17.7723	19.4714	19.7742	18.7453	19.6409	18.6983	18.8661	18.9754	18.9027	19.7014	18.2182	17.7493	19.0931	19.6662	19.2817	19.9293	18.7003	18.5417	17.9153	18.9655	18.0409	19.8493	18.2445	19.4713	17.4299	19.0307	18.5884	18.9955	19.4826	18.0149	18.5659	18.6369	18.5527	18.841	18.8842	18.396	17.309
XP_006564453.2	NaN	NaN	NaN	NaN	14.8684	16.0649	NaN	NaN	NaN	17.0677	NaN	NaN	NaN	NaN	NaN	NaN	NaN	17.4947	NaN	NaN	NaN	NaN	18.256	NaN	17.1239	NaN	NaN	NaN	NaN	NaN	NaN	NaN	NaN	NaN	NaN	NaN	NaN	NaN	NaN	NaN	NaN	NaN	NaN	NaN	NaN	NaN	NaN	NaN	NaN
XP_006564486.1;XP_006564487.1	16.3393	NaN	NaN	16.8633	NaN	16.6632	NaN	NaN	NaN	NaN	NaN	17.5347	NaN	15.5406	15.5354	17.1434	16.8478	NaN	18.3919	17.1902	15.7997	16.7303	15.2865	NaN	16.0117	17.5725	16.7098	17.1546	NaN	NaN	NaN	16.6516	NaN	16.8511	NaN	16.7305	NaN	NaN	17.757	NaN	NaN	NaN	NaN	NaN	15.5364	NaN	17.7052	NaN	NaN
XP_006564519.2	17.3039	17.4983	18.5618	17.1028	NaN	20.1704	17.7605	18.1661	17.0484	18.1416	18.5615	18.0839	NaN	18.9606	18.0139	19.3819	18.7914	17.4799	19.7591	19.454	18.5844	19.2917	17.5289	17.2961	18.3346	19.61	20.0266	18.9677	NaN	NaN	18.4237	18.2071	16.2424	18.1114	NaN	14.9989	NaN	NaN	18.1608	17.2862	NaN	NaN	NaN	19.1536	18.1247	17.617	15.8266	21.3932	NaN
XP_006564533.2	21.4077	20.2329	21.5476	21.3992	20.9831	20.6553	21.5206	21.635	18.4978	20.908	21.2216	20.7317	20.0342	21.1076	21.6985	21.1469	21.2837	21.0552	21.1062	20.8038	21.3313	21.5977	20.326	20.895	21.4153	21.203	21.3941	21.4283	18.7282	19.53	18.1671	18.6062	20.8022	20.5938	20.7773	20.7885	19.1633	20.0215	17.2211	20.657	20.4074	20.7788	20.9737	21.072	21.1106	20.5254	20.1238	20.6518	20.787
XP_392715.4;XP_006564548.1	16.7523	16.7547	17.3934	17.463	17.7299	17.374	17.8058	17.7724	NaN	16.7961	18.0197	17.8353	NaN	17.8714	18.3482	17.4501	18.0349	17.1386	15.8818	17.1248	18.3825	17.7586	16.5543	17.0314	18.3292	18.6185	17.7744	17.8266	15.8607	17.012	15.7324	16.8243	16.6789	17.8313	16.8245	17.8982	16.1693	16.6078	17.1461	18.3537	NaN	16.4996	17.7861	17.1941	17.1717	16.8412	14.0728	16.3028	17.847
XP_006564550.1;XP_391850.3	15.4179	NaN	18.4385	18.1108	19.1982	19.8575	NaN	13.9898	19.2516	19.9323	18.2722	17.4837	NaN	18.9799	15.0815	16.6623	17.1263	20.1599	17.1281	16.4114	15.6534	18.0192	21.1215	NaN	19.7741	18.0733	NaN	17.2091	NaN	NaN	NaN	NaN	NaN	NaN	NaN	15.6322	14.8582	NaN	NaN	NaN	NaN	15.9343	NaN	NaN	NaN	NaN	NaN	NaN	NaN
XP_006564578.2	17.0359	17.9242	NaN	16.7789	16.6654	16.0946	16.6224	16.9091	NaN	15.0377	16.1392	NaN	NaN	16.1339	15.6819	16.3618	16.0159	16.0529	16.5119	16.5267	17.1197	17.0861	15.6408	NaN	15.8831	16.0276	16.8046	15.8316	16.6026	NaN	NaN	16.9269	17.0421	17.2203	NaN	15.9285	17.4632	17.2337	NaN	17.651	16.9955	NaN	17.2413	17.155	17.0999	NaN	15.6812	NaN	14.9408
XP_006564597.1	21.1891	21.7842	21.3361	21.6947	20.8835	21.4366	22.1772	21.5782	21.4345	20.2926	20.4908	20.3311	21.9242	20.9168	21.8359	21.8814	21.0048	21.0313	21.0353	21.3124	21.6895	21.3147	21.5336	22.6613	21.0545	22.0572	22.3046	22.0228	21.0511	22.3944	21.195	21.4582	21.7747	21.4609	22.0538	20.2673	21	18.7379	21.1716	20.5052	21.479	20.7458	20.9947	21.2423	20.8157	19.6719	20.5491	20.9842	20.9991
XP_026297956.1;XP_006564602.1;XP_006564601.1;XP_026297955.1;XP_006564600.1;XP_006564599.1;XP_006564598.1	NaN	NaN	17.4718	16.5395	16.1712	NaN	NaN	16.896	NaN	15.9098	NaN	NaN	NaN	16.5241	16.8879	16.263	16.7471	16.7296	16.2611	16.528	16.2921	16.2307	16.7789	NaN	NaN	16.0944	NaN	NaN	NaN	NaN	NaN	NaN	NaN	NaN	NaN	NaN	NaN	NaN	NaN	NaN	NaN	NaN	NaN	NaN	NaN	NaN	NaN	NaN	NaN
XP_006564616.1	14.6384	NaN	14.4132	15.6668	NaN	15.076	NaN	NaN	NaN	12.8893	NaN	15.7224	NaN	NaN	NaN	NaN	16.6385	NaN	NaN	NaN	NaN	NaN	NaN	NaN	NaN	16.1863	NaN	15.6717	NaN	NaN	14.9573	NaN	NaN	NaN	NaN	15.4583	NaN	NaN	NaN	NaN	NaN	NaN	NaN	NaN	NaN	13.5299	18.1606	NaN	NaN
XP_397351.4;XP_006564622.2;XP_006564621.2	NaN	NaN	18.4831	NaN	NaN	NaN	NaN	NaN	NaN	17.4042	18.0538	NaN	NaN	17.7949	NaN	NaN	18.8972	17.8424	17.908	17.0394	17.7382	18.7676	17.9415	NaN	18.2507	19.0618	18.6545	18.9167	NaN	NaN	NaN	NaN	NaN	NaN	NaN	NaN	NaN	NaN	NaN	NaN	NaN	NaN	NaN	NaN	NaN	NaN	NaN	NaN	18.0997
XP_006564635.1;XP_026298074.1;XP_006564634.1;XP_026298075.1	16.226	15.1707	19.3252	15.5066	18.4165	20.0649	NaN	NaN	17.4813	19.9187	14.759	16.8534	NaN	16.4291	14.4338	13.5015	18.4972	20.4114	18.4825	16.4632	NaN	17.4301	22.9747	17.3009	21.5746	16.3221	16.7097	16.1011	16.8663	14.7815	NaN	NaN	14.9021	16.8694	15.2278	17.93	20.7338	17.4516	NaN	NaN	NaN	NaN	NaN	16.0723	NaN	16.5021	19.918	NaN	NaN
XP_016768964.1;XP_006564641.1;XP_006564640.1;XP_006564639.1;XP_006564638.1;XP_006564637.1	17.3696	17.7985	17.3899	16.113	17.9831	17.3234	18.4177	17.9009	NaN	17.8493	17.9087	18.3731	18.0209	17.75	18.4779	18.0034	17.5935	17.5052	16.7805	16.9834	17.817	17.7699	17.3287	18.9464	17.8825	17.3931	NaN	17.0384	17.7181	NaN	17.6074	18.7287	17.9962	18.3075	18.1881	18.0229	17.8228	18.0257	18.793	17.9354	17.3222	17.8901	18.514	18.3235	17.0464	18.2559	16.4252	NaN	17.8876
XP_006564656.1	16.9042	NaN	17.9967	17.9823	18.4214	17.0902	18.5572	18.3409	NaN	19.6747	19.0835	16.6695	17.3972	18.7036	19.2972	17.1512	18.5095	18.5305	17.3207	17.6455	18.8897	19.1382	15.4824	16.1504	18.789	19.0153	18.3406	18.7236	17.8736	16.7853	16.0048	18.1486	17.3366	17.878	16.2355	18.7689	17.0164	16.0563	17.6072	17.8718	18.3757	17.0247	NaN	18.0756	17.6107	NaN	17.9528	17.7545	NaN
XP_006564746.1;XP_006564745.1	17.1194	15.8738	NaN	NaN	NaN	NaN	NaN	16.4533	NaN	NaN	NaN	15.4196	NaN	16.1291	17.2435	17.9369	17.1123	15.3901	NaN	16.8929	NaN	16.138	14.6924	NaN	17.3201	17.03	16.7916	18.3574	NaN	NaN	17.5428	NaN	NaN	NaN	NaN	NaN	NaN	NaN	15.9138	NaN	16.7851	NaN	16.8459	16.8577	16.4555	NaN	NaN	NaN	16.279
XP_006564751.1	16.2705	15.9202	NaN	16.3749	NaN	NaN	17.0525	16.0468	NaN	16.8687	14.8621	NaN	17.04	15.7999	16.2482	16.5862	16.3871	16.5372	16.6824	NaN	16.7475	16.0204	16.1128	15.6192	16.8752	15.9679	15.7087	NaN	NaN	NaN	NaN	15.5123	16.3077	NaN	17.2882	NaN	NaN	NaN	16.645	NaN	17.086	16.8795	17.0307	17.2569	17.2766	15.4247	NaN	NaN	16.6526
XP_006564764.1	NaN	17.6793	13.746	14.2229	NaN	17.6111	NaN	21.3123	18.9045	16.3857	NaN	21.0738	NaN	17.9996	17.7713	NaN	18.0852	16.8149	NaN	NaN	18.6104	NaN	17.0405	16.3037	19.3516	18.5891	NaN	17.5983	14.3891	NaN	NaN	NaN	NaN	14.2966	NaN	NaN	NaN	NaN	NaN	NaN	18.3248	NaN	17.6788	18.286	17.43	16.9432	NaN	NaN	18.8608
XP_006564785.1;XP_006564786.1;XP_006564787.1	16.3148	NaN	18.186	16.9077	16.1093	NaN	16.7792	16.7439	NaN	16.7378	16.619	16.3759	NaN	17.0396	18.8212	NaN	17.7011	16.5053	17.119	16.3683	16.5302	16.4462	NaN	16.5913	16.4566	17.5847	17.0791	17.6222	NaN	17.2317	NaN	NaN	NaN	16.8539	NaN	16.4465	NaN	NaN	NaN	NaN	NaN	NaN	NaN	16.6906	17.3133	NaN	16.4044	NaN	NaN
XP_006564809.1	18.3279	15.5613	15.9168	18.0557	15.7831	14.4061	NaN	NaN	NaN	13.0364	15.6742	18.0523	NaN	15.0059	15.4983	18.2552	16.4207	NaN	17.957	17.4136	NaN	17.9945	15.4623	15.5166	NaN	16.6869	NaN	16.9078	15.1752	NaN	13.944	NaN	NaN	16.6832	NaN	18.2072	15.5626	17.5866	16.2847	NaN	NaN	NaN	NaN	16.6043	NaN	15.9459	19.2326	NaN	NaN
XP_006564892.1	22.271	20.8934	22.7825	23.7784	21.7317	22.7313	20.519	19.6139	19.5487	21.5126	21.8408	22.2151	20.4913	22.0896	22.3077	24.0143	23.9964	23.4054	24.3958	24.3035	22.7048	23.8569	23.1303	21.056	22.7339	24.2314	23.5772	23.7233	21.0075	19.8673	23.5785	22.1357	18.9793	22.8422	21.5593	23.2172	24.4557	21.6691	22.996	20.7033	22.1392	21.6315	22.2459	22.4651	22.4994	23.6099	25.1606	21.5622	21.0805
XP_006564913.1	NaN	NaN	NaN	15.7558	16.5734	NaN	NaN	NaN	NaN	NaN	NaN	NaN	NaN	NaN	NaN	NaN	16.0414	18.1441	16.1773	15.5296	NaN	16.5823	19.0385	NaN	18.599	14.9607	14.5245	NaN	NaN	NaN	NaN	NaN	NaN	NaN	NaN	NaN	NaN	NaN	NaN	NaN	NaN	NaN	NaN	NaN	NaN	NaN	NaN	NaN	NaN
XP_392797.3;XP_006564999.1	NaN	18.2992	18.3607	16.772	18.2502	17.0292	16.2035	18.7294	NaN	19.2819	18.1437	18.9945	17.893	17.1552	18.5847	18.9234	18.6196	17.2209	18.2043	19.2621	19.524	19.5051	17.0113	17.7412	18.2012	18.9754	18.074	18.8284	17.8748	17.7519	16.2303	18.2842	18.9665	18.6448	18.4366	17.9124	NaN	18.1997	18.6347	18.8012	18.5066	17.4555	NaN	16.9321	17.3288	NaN	18.0925	15.7641	17.6442
XP_006565008.1	16.0806	18.6042	18.0251	18.5729	15.5018	17.3195	18.0476	19.2116	18.4451	18.3902	17.916	17.0072	17.8763	16.9126	17.3654	17.3126	18.0063	17.6507	18.4979	17.7219	19.4117	17.0124	17.1666	17.5124	16.5826	17.9501	17.6727	17.7976	17.9701	17.6975	17.8638	17.666	16.7312	18.2447	16.3611	17.9373	16.934	NaN	NaN	NaN	16.7252	16.841	16.561	17.2808	17.9557	18.4541	20.0315	18.3202	16.4328
XP_006565014.2	17.644	NaN	14.9417	12.7741	NaN	NaN	NaN	NaN	NaN	NaN	15.7888	NaN	NaN	16.1618	15.4329	17.902	18.6786	15.1109	17.8715	19.8604	16.3802	18.4833	16.7829	16.5779	16.9773	18.2314	16.6618	18.451	NaN	NaN	NaN	NaN	NaN	16.9194	NaN	18.1779	16.6885	16.172	16.6847	17.7295	16.347	NaN	NaN	NaN	NaN	16.9266	20.4211	15.6895	NaN
XP_006565093.1	NaN	NaN	NaN	17.0519	14.9224	NaN	NaN	NaN	NaN	NaN	NaN	NaN	NaN	NaN	NaN	NaN	NaN	NaN	NaN	NaN	NaN	NaN	NaN	NaN	NaN	NaN	NaN	NaN	NaN	NaN	NaN	NaN	NaN	NaN	NaN	NaN	NaN	NaN	15.4526	NaN	NaN	NaN	NaN	NaN	NaN	NaN	18.2723	NaN	NaN
XP_006565215.1;XP_396670.3;XP_016771061.1	21.2836	20.74	20.7868	20.8719	20.3946	20.4486	22.5684	19.9776	14.6932	20.31	22.261	21.5888	20.2006	21.6654	21.5921	21.6926	21.5631	21.2427	20.8325	19.101	21.3884	21.3723	21.0033	20.4112	20.8527	21.828	20.5898	21.4656	20.4392	16.8896	19.7478	19.8236	19.8382	20.6261	20.5463	21.3927	20.2912	20.7817	19.9405	21.3709	21.5713	20.3373	20.2871	20.6654	21.3316	20.9043	21.416	20.283	22.174
XP_006565264.1	19.221	18.6115	20.4583	19.6716	19.957	19.4393	20.0429	19.4299	14.3969	19.9074	20.5332	20.3209	19.5166	19.9536	20.5902	20.1297	20.9424	20.3575	20.2346	20.5539	20.7962	21.2356	19.3339	18.8414	20.1081	19.9898	20.3763	20.8893	19.4153	18.4405	18.9318	21.0408	19.7558	20.4116	20.0181	16.7553	19.982	18.8283	19.9041	21.0376	20.9117	19.476	20.5584	20.9297	20.0144	20.7258	18.522	17.9698	20.0053
XP_006565274.1;XP_397471.3	18.0013	18.8598	17.8447	17.963	16.864	17.363	18.3884	16.9424	18.592	17.2421	16.5177	16.1816	17.3516	17.5405	17.4677	17.432	NaN	17.2466	17.0133	16.2026	17.1639	16.9572	16.2823	NaN	17.0316	16.556	16.469	16.9699	NaN	NaN	16.7554	NaN	17.9023	18.2419	18.78	18.4943	17.0029	18.3335	NaN	17.2224	17.8499	17.7968	18.1336	17.964	17.7277	18.1115	18.2039	18.0892	NaN
XP_006565298.1;XP_006565297.2	17.7721	16.3384	17.3732	16.9332	17.2194	16.9534	NaN	NaN	NaN	17.6335	17.1472	17.2753	NaN	17.2498	16.1201	NaN	16.9671	NaN	16.6847	16.5549	NaN	17.5277	16.0738	NaN	15.8926	17.3767	17.1051	17.0396	NaN	NaN	NaN	16.8429	16.6204	17.5274	17.0016	17.4097	NaN	NaN	17.3359	18.0877	17.5318	17.5797	17.2125	18.0387	17.9916	NaN	16.8671	NaN	17.1267
XP_006565317.1	22.4278	22.209	22.872	21.7418	22.6577	22.4923	20.2582	21.5513	21.532	23.5292	24.1564	21.8765	22.4945	23.6432	22.2067	22.7514	22.5995	23.3418	22.3506	23.2334	23.0883	21.9793	23.3719	22.6005	22.997	22.3995	22.7124	22.5164	22.4806	22.6633	23.0853	20.9408	22.3128	22.1439	22.6257	22.3728	21.8806	21.64	22.4022	22.2168	22.3755	21.8815	22.8546	22.8046	22.7609	21.7788	21.9071	22.1866	22.3312
XP_006565325.1;XP_623836.1;XP_006565324.1	NaN	16.7536	16.6436	NaN	NaN	NaN	NaN	15.8297	15.1388	NaN	16.1953	15.9953	NaN	16.3924	16.4428	15.4899	NaN	15.6876	16.0323	15.3983	16.3799	17.118	15.0107	NaN	16.5005	16.2608	16.0722	16.8173	15.6298	NaN	NaN	NaN	15.8582	15.5373	16.1714	15.4989	15.195	15.1638	15.5151	NaN	NaN	15.8312	NaN	NaN	NaN	NaN	15.2885	NaN	NaN
XP_006565395.2;XP_006565397.1	20.5362	21.4659	NaN	14.6848	20.1274	19.6518	NaN	21.1252	NaN	20.1785	19.796	20.5076	20.94	20.1728	19.0819	20.308	20.9818	19.7873	19.9115	20.8493	20.3305	20.1482	NaN	19.8174	21.0336	15.8234	20.9824	20.1936	19.2438	18.1907	16.3893	NaN	20.8586	19.0109	20.7596	22.7595	NaN	NaN	19.528	22.0368	NaN	NaN	NaN	NaN	20.1554	NaN	NaN	NaN	NaN
XP_006565423.1;XP_395065.3;XP_006565422.1	NaN	18.0644	NaN	14.9568	17.4333	NaN	18.4789	16.952	NaN	17.6151	18.7245	17.4347	18.1828	18.0793	17.996	18.467	NaN	17.5638	18.0856	18.1781	18.9456	17.1637	17.7081	17.4005	17.1811	17.9026	17.1796	17.4947	17.4481	NaN	NaN	18.5037	17.438	NaN	NaN	NaN	19.0955	NaN	18.3177	18.2038	18.3982	18.3203	18.9066	19.0734	17.7937	16.3419	NaN	NaN	NaN
XP_016768602.2;XP_006565503.2	NaN	NaN	15.2113	NaN	NaN	NaN	NaN	NaN	16.0067	15.3137	NaN	NaN	NaN	14.8076	14.934	NaN	NaN	NaN	NaN	NaN	NaN	15.1657	NaN	NaN	NaN	NaN	NaN	NaN	NaN	NaN	NaN	NaN	NaN	NaN	NaN	NaN	NaN	NaN	NaN	NaN	NaN	NaN	NaN	NaN	NaN	NaN	NaN	NaN	NaN
XP_006565530.1	20.0784	19.1044	20.5327	20.212	20.301	20.0434	20.4953	19.5842	16.6591	20.3867	20.8434	20.2166	19.463	20.6756	20.8334	20.2575	20.4997	20.0089	20.1631	20.0765	20.782	20.4808	18.7306	19.3281	20.3127	20.5969	20.3712	20.5221	19.6605	18.6112	19.3321	19.8324	19.7285	19.8059	19.984	20.5579	19.2281	19.045	20.2851	20.195	20.1977	18.9033	20.3292	20.6923	20.0595	18.9938	19.2408	18.5102	19.1313
XP_396261.2;XP_006565538.1;XP_006565537.1	NaN	NaN	NaN	15.0609	NaN	NaN	14.7969	NaN	NaN	NaN	NaN	NaN	NaN	NaN	NaN	NaN	NaN	NaN	NaN	15.0816	NaN	NaN	NaN	NaN	NaN	NaN	NaN	NaN	NaN	NaN	NaN	NaN	NaN	15.7885	NaN	16.0528	NaN	NaN	NaN	14.1388	NaN	NaN	NaN	NaN	NaN	NaN	19.8803	NaN	NaN
XP_016768517.1;XP_016768516.1;XP_016768515.1;XP_016768514.1;XP_006565539.2;XP_006565542.1	NaN	15.0343	NaN	15.0263	NaN	NaN	13.883	NaN	NaN	NaN	NaN	NaN	NaN	NaN	NaN	15.6895	NaN	NaN	15.4396	15.4699	13.8618	15.0527	15.7847	NaN	NaN	15.5926	NaN	14.5086	NaN	NaN	NaN	16.9016	NaN	NaN	NaN	NaN	NaN	NaN	15.8135	NaN	NaN	NaN	NaN	NaN	15.7789	NaN	20.3652	12.4906	NaN
XP_006565544.2	NaN	NaN	16.4814	16.7671	NaN	NaN	NaN	18.6061	15.8103	NaN	14.9971	20.367	12.1459	16.5132	NaN	20.5463	18.7825	NaN	NaN	17.7444	NaN	13.7986	14.0373	NaN	17.053	18.3581	19.6562	16.7842	NaN	NaN	NaN	NaN	NaN	NaN	NaN	NaN	14.3086	NaN	NaN	NaN	NaN	16.5663	NaN	NaN	NaN	NaN	19.6042	NaN	13.3733
XP_006565555.1;XP_006565554.1	17.362	NaN	NaN	NaN	NaN	NaN	NaN	16.9028	NaN	16.1397	NaN	16.4396	NaN	16.7884	16.2618	NaN	NaN	NaN	NaN	NaN	NaN	15.9663	NaN	NaN	15.9033	NaN	NaN	14.8726	NaN	NaN	NaN	NaN	NaN	NaN	NaN	16.3053	NaN	NaN	NaN	NaN	NaN	NaN	NaN	NaN	NaN	NaN	16.1042	NaN	NaN
XP_006565633.1	18.0934	17.0566	16.2813	17.8278	17.3745	17.2243	NaN	NaN	NaN	NaN	NaN	18.7825	NaN	16.516	16.8292	19.0319	18.1117	16.8396	19.5631	17.7776	15.1589	18.3751	NaN	16.5933	NaN	17.6148	15.5468	18.3586	17.1137	NaN	17.6958	16.994	16.3991	16.7606	17.1792	17.4065	17.6506	18.3566	18.4146	NaN	17.4506	16.5243	17.5302	17.3893	NaN	18.1682	17.6137	NaN	17.4712
XP_006565645.2	16.6372	18.507	19.3332	18.7178	19.0504	18.168	18.2623	NaN	14.6077	17.6972	NaN	18.6217	17.8394	18.7766	17.9104	17.6203	18.0638	18.7367	18.1668	18.1044	19.5376	18.8418	17.3347	17.9575	17.6614	18.6694	18.7362	18.4057	18.3635	16.579	16.885	17.3628	17.2144	18.9407	17.9361	18.7579	17.2187	18.0051	17.1581	17.8696	17.3163	18.1867	18.4732	19.0728	NaN	18.8466	19.0982	NaN	18.4363
XP_006565687.1;XP_391988.2	18.2763	17.5055	17.3682	17.4472	18.0692	17.2087	18.0339	18.3079	NaN	17.5217	17.7132	17.6908	17.0648	17.4002	17.8627	17.7417	17.4765	17.9592	18.3989	17.8871	19.3499	17.5975	17.7291	18.0494	17.9264	17.5304	18.5373	17.9866	17.3599	17.6557	17.2908	NaN	18.1836	17.7378	17.8739	18.6645	NaN	NaN	15.7653	17.8267	18.7157	17.616	18.2122	18.497	18.8103	17.438	17.4309	NaN	NaN
XP_006565801.1	19.8934	18.3084	18.5858	19.4715	14.4313	18.5937	NaN	NaN	NaN	17.7965	17.7393	18.0726	18.8943	18.5846	18.4792	21.5047	21.0093	20.7062	21.6705	21.4383	19.9084	20.143	19.8199	NaN	19.3726	21.1869	20.6192	20.7991	18.7526	16.8199	20.0643	19.0621	NaN	19.5202	18.4299	20.2679	22.2134	18.7644	20.2684	19.8327	19.3258	13.9113	18.3988	18.4817	18.2843	18.9249	22.7899	NaN	17.3903
XP_392026.2;XP_006565842.1	NaN	NaN	NaN	NaN	NaN	NaN	NaN	NaN	NaN	17.0239	NaN	NaN	NaN	15.5178	16.198	NaN	NaN	NaN	NaN	NaN	NaN	NaN	15.9429	NaN	NaN	15.5223	NaN	14.8727	NaN	NaN	NaN	NaN	NaN	15.6355	NaN	15.1166	NaN	NaN	NaN	NaN	NaN	NaN	NaN	NaN	16.4346	15.9525	NaN	NaN	NaN
XP_016766413.1;XP_006565929.1	16.3616	16.4787	NaN	16.6451	15.4981	17.1626	16.5955	22.0057	20.4979	16.8617	NaN	NaN	NaN	NaN	16.099	NaN	NaN	NaN	NaN	NaN	NaN	NaN	12.8358	13.4866	NaN	NaN	12.1999	NaN	NaN	NaN	NaN	NaN	NaN	17.3374	17.309	NaN	NaN	NaN	NaN	NaN	NaN	17.8028	NaN	NaN	NaN	17.4694	NaN	NaN	NaN
XP_006565932.2;XP_006565931.3	22.3323	21.379	22.2048	21.5324	21.5201	21.303	21.8093	21.4143	17.3666	21.2929	22.4295	21.527	21.2363	21.5544	21.6574	22.2581	21.9579	21.7673	22.0914	22.0067	21.9698	22.0062	20.9605	20.9727	21.8692	22.4834	22.4564	22.2036	21.1444	21.0124	21.1096	21.1254	21.3042	21.4561	21.4661	22.0337	20.9449	21.4073	21.25	21.2347	21.8784	20.8564	21.9234	21.8287	21.633	20.8709	20.7244	20.5124	20.6103
XP_006565983.2	22.2605	NaN	NaN	21.3177	NaN	NaN	NaN	22.8117	23.9158	21.8767	21.1953	NaN	NaN	21.8411	21.9638	20.626	20.4923	NaN	20.7689	21.1975	21.5588	21.0511	20.2589	NaN	21.4205	21.1987	NaN	21.2598	21.5078	NaN	NaN	NaN	NaN	NaN	NaN	22.5026	NaN	NaN	NaN	NaN	21.1536	22.6989	NaN	22.1715	21.5573	NaN	22.2245	NaN	NaN
XP_016767139.1;XP_006566003.1	20.1097	19.4066	20.4216	19.822	19.9697	18.8351	19.4604	18.6237	16.6884	19.6742	19.6855	19.6618	20.1607	20.3635	20.3266	20.3876	20.6125	19.5	20.1988	20.3888	20.5677	20.8728	17.5365	19.0646	19.4741	20.415	20.1332	20.5854	19.8312	18.9966	19.7175	19.9127	19.4759	19.3937	20.1735	19.8442	19.8588	20.0808	19.7222	19.6632	20.6204	19.4677	20.2844	20.2965	19.9523	20.0982	19.4883	17.6797	19.0983
XP_006566037.1;XP_016769916.1;XP_006566036.1	15.6304	NaN	NaN	15.4479	NaN	NaN	NaN	14.8435	NaN	15.7967	15.3769	14.8386	NaN	NaN	NaN	15.209	NaN	NaN	NaN	15.518	NaN	16.046	NaN	NaN	15.4324	15.4642	15.0188	15.3709	NaN	NaN	NaN	NaN	NaN	NaN	NaN	15.5118	NaN	15.9561	16.1628	15.8523	NaN	15.5849	16.1617	16.613	NaN	15.8438	NaN	NaN	NaN
XP_006566082.1;XP_026299169.1;XP_016769737.1;XP_016769733.2;XP_016769732.2	NaN	17.8456	NaN	15.3307	16.9403	NaN	NaN	16.5426	NaN	16.8311	17.139	NaN	NaN	NaN	NaN	18.1844	17.1119	17.55	16.6803	NaN	17.8848	NaN	NaN	17.5668	NaN	17.6599	NaN	NaN	NaN	NaN	16.5568	NaN	NaN	NaN	17.2955	18.346	NaN	NaN	NaN	NaN	15.1054	16.17	NaN	NaN	NaN	17.1716	NaN	NaN	NaN
XP_006566105.2;XP_006566104.2	NaN	NaN	15.7323	NaN	15.2522	NaN	NaN	15.7166	NaN	15.3072	NaN	NaN	16.9305	NaN	15.6006	NaN	NaN	NaN	NaN	NaN	NaN	15.2104	NaN	NaN	NaN	16.384	NaN	15.4682	15.7915	NaN	NaN	NaN	NaN	NaN	NaN	15.5522	NaN	NaN	NaN	16.1159	16.4976	NaN	NaN	NaN	NaN	NaN	16.0362	NaN	NaN
XP_006566117.2	15.8955	NaN	16.5036	15.219	14.6102	NaN	16.3195	NaN	NaN	16.6686	NaN	16.5596	NaN	16.6587	16.1246	15.3784	15.7015	NaN	15.4383	NaN	NaN	14.8517	NaN	NaN	NaN	16.8308	15.3299	NaN	NaN	NaN	NaN	NaN	NaN	NaN	NaN	NaN	NaN	NaN	NaN	NaN	NaN	NaN	NaN	NaN	NaN	NaN	14.8279	NaN	NaN
XP_006566118.2	20.5136	20.5161	20.4846	20.6537	21.1851	20.6952	20.6261	19.334	18.5536	21.082	21.2684	20.888	20.8043	20.4148	20.9719	21.3748	21.2717	21.0861	21.5091	21.3996	21.3013	21.2679	20.7816	21.0055	21.1413	20.4248	21.516	21.1126	20.7312	20.6859	20.8907	20.5379	20.669	20.0327	20.2252	20.8266	20.3106	20.607	20.3458	20.8197	20.9526	20.4957	20.6999	20.8048	21.0211	20.4382	19.8787	20.4252	21.0487
XP_026298928.1;XP_006566140.1	16.0915	14.1884	NaN	16.3612	NaN	15.931	NaN	NaN	NaN	NaN	NaN	17.8891	NaN	NaN	NaN	16.9129	15.9077	16.0571	16.201	NaN	NaN	NaN	15.5931	NaN	16.5293	16.182	NaN	NaN	NaN	NaN	NaN	NaN	NaN	NaN	NaN	16.1214	16.0668	NaN	NaN	NaN	NaN	NaN	NaN	NaN	NaN	NaN	16.0469	NaN	NaN
XP_393678.2;XP_006566142.1;XP_006566141.1	NaN	NaN	NaN	NaN	NaN	NaN	NaN	15.2618	17.0383	15.2472	NaN	15.6365	NaN	15.6227	16.0105	15.6546	15.7884	15.5954	NaN	NaN	15.5861	15.3615	14.442	NaN	16.0942	NaN	NaN	NaN	NaN	NaN	NaN	NaN	NaN	NaN	NaN	NaN	NaN	NaN	NaN	NaN	NaN	NaN	NaN	NaN	NaN	NaN	NaN	NaN	NaN
XP_016769852.1;XP_006566160.1;XP_006566156.1	23.0373	23.0616	23.9919	23.0163	23.0638	23.0211	23.7393	23.1026	21.6929	23.8086	24.1348	22.9967	23.2747	23.5036	23.6291	24.0028	23.4828	23.7466	23.683	23.586	24.029	23.4994	23.7439	23.1986	23.4918	23.1555	23.3477	23.5142	22.8281	22.6477	22.7682	23.1141	23.3652	22.9744	23.4721	23.0778	22.6434	23.0436	22.9091	23.4149	23.1012	22.7715	23.0008	23.693	23.1156	21.7177	22.3654	23.2918	23.5152
XP_006566161.1;XP_006566159.1	NaN	NaN	16.9941	NaN	NaN	NaN	17.8945	17.3909	NaN	NaN	17.3437	16.7885	NaN	16.4525	16.8439	17.0104	NaN	NaN	NaN	16.7244	NaN	16.3078	NaN	15.7225	13.6617	16.7972	16.3212	NaN	15.59	NaN	14.3454	15.3907	15.9193	15.3884	16.207	NaN	NaN	NaN	14.6695	NaN	16.0167	15.7495	16.3256	NaN	NaN	NaN	NaN	NaN	NaN
XP_006566165.1	18.0404	15.0509	18.1071	18.3267	18.5219	18.4717	18.3526	18.721	NaN	18.0707	18.5755	17.9258	NaN	18.6738	19.0965	18.4701	18.7273	NaN	19.3269	18.4046	17.6142	19.0756	18.2407	18.434	18.68	18.9403	20.0493	18.4639	16.6315	17.6396	17.6553	NaN	18.1872	NaN	NaN	NaN	NaN	17.4667	16.9882	17.7516	18.9017	17.6587	18.9161	18.4913	18.615	NaN	17.2876	NaN	NaN
XP_006566171.1	16.1386	NaN	14.7762	17.1773	17.2577	NaN	NaN	17.0972	NaN	17.9805	NaN	16.764	17.0731	17.1707	17.8316	NaN	17.4695	15.7678	17.304	17.2052	17.3012	17.3877	17.9214	NaN	17.0468	17.0591	17.3926	17.6266	NaN	NaN	17.1874	NaN	NaN	NaN	15.826	NaN	NaN	17.4371	NaN	17.513	17.0738	NaN	17.1856	NaN	17.0954	16.998	16.2154	NaN	17.6422
XP_006566313.1;NP_001014430.1;XP_006566312.1;XP_006566311.1	NaN	NaN	NaN	15.8737	15.5362	16.8366	17.1518	NaN	NaN	NaN	17.6648	NaN	NaN	NaN	16.8634	16.9635	16.8972	NaN	NaN	NaN	NaN	16.3045	16.5183	NaN	NaN	17.6378	NaN	16.5249	NaN	NaN	NaN	NaN	NaN	NaN	17.4747	17.6281	NaN	NaN	NaN	NaN	NaN	NaN	NaN	NaN	NaN	17.707	17.0497	NaN	NaN
XP_006566326.2	23.5582	21.9982	22.549	23.2221	23.3656	23.2059	21.498	21.5325	NaN	21.4839	22.1826	24.0388	21.6739	22.2536	22.9666	23.5724	23.7646	23.5507	23.9701	23.6261	22.2629	23.327	22.1962	21.9834	22.8983	23.5698	22.81	23.3681	22.1277	21.0983	22.8213	21.815	20.7394	22.0734	22.0308	23.3526	22.53	23.2888	22.7956	22.5311	21.4971	21.6272	22.1413	22.1532	20.6717	23.1998	23.1616	19.7303	20.8947
XP_006566359.1;XP_006566362.1;XP_006566360.1	16.4145	NaN	16.934	NaN	NaN	NaN	NaN	15.9234	NaN	16.4447	15.9294	NaN	NaN	16.5587	16.407	NaN	15.9996	NaN	NaN	15.8725	NaN	15.8851	14.8586	NaN	NaN	15.4595	16.4075	15.2359	16.103	NaN	NaN	NaN	NaN	16.1623	NaN	NaN	NaN	16.6183	16.4206	17.4177	NaN	NaN	NaN	16.5851	16.3601	16.5878	NaN	NaN	17.5977
XP_006566401.1	18.0777	16.4201	16.7608	17.1837	16.6325	17.6994	NaN	NaN	14.8302	15.535	14.6572	17.4147	NaN	17.1457	16.8973	17.6823	17.8149	NaN	17.861	18.3575	NaN	19.0309	NaN	14.2958	NaN	18.4021	NaN	17.9912	16.8606	NaN	17.3289	NaN	NaN	16.7766	NaN	17.4432	16.6602	18.7551	17.2104	17.5668	16.624	14.5702	NaN	15.0898	16.9948	18.0259	17.4858	NaN	16.9067
XP_026299426.1;XP_026299425.1;XP_006566447.1;XP_391909.4;XP_006566445.2;XP_006566446.2	16.2231	18.2383	NaN	16.4426	15.0302	16.7529	21.0313	NaN	NaN	NaN	18.9377	NaN	NaN	16.8882	16.8833	16.744	17.8056	16.5991	15.9027	NaN	18.2233	16.885	16.5363	18.2104	NaN	17.8701	16.3479	17.1502	18.1991	NaN	17.4334	18.2487	18.6725	18.5374	18.3177	17.3632	17.4292	16.9332	17.6095	18.4457	NaN	16.716	16.95	NaN	18.4092	NaN	17.197	NaN	17.9396
XP_006566454.2;XP_006566452.2;XP_016770213.1	NaN	NaN	16.2798	NaN	NaN	NaN	17.3068	16.5285	NaN	NaN	NaN	NaN	NaN	NaN	NaN	NaN	NaN	NaN	NaN	NaN	NaN	NaN	NaN	NaN	NaN	NaN	NaN	NaN	NaN	NaN	NaN	NaN	NaN	NaN	NaN	NaN	NaN	NaN	NaN	NaN	NaN	NaN	NaN	NaN	NaN	NaN	NaN	NaN	16.929
XP_006566478.1;XP_006566477.1	18.2909	17.5789	17.8153	17.7148	18.3373	18.1658	NaN	19.062	NaN	18.1524	18.5041	NaN	17.9835	18.4359	18.9565	17.7599	17.3254	18.5823	17.3569	17.0354	19.6892	18.5125	17.6133	NaN	18.8402	18.8514	19.0209	18.6855	18.0678	17.4978	NaN	17.925	18.9546	18.7887	17.9687	18.8434	17.6109	NaN	18.3124	19.0138	NaN	NaN	NaN	18.8198	NaN	17.564	16.934	NaN	19.4316
XP_006566507.1;XP_016770273.1;XP_006566515.1;XP_016770266.1;XP_016770263.1;XP_006566496.1;XP_006566498.1;XP_016770264.1;XP_006566500.1;XP_006566503.1;XP_016770268.1;XP_006566505.1;XP_006566510.1;XP_006566494.1;XP_016770270.1;XP_016770271.1;XP_016770272.1	19.9501	19.199	20.418	19.9413	18.99	18.8841	20.242	20.0111	17.2734	19.127	21.0297	20.1986	19.0917	20.6289	20.2173	20.0825	20.017	20.1525	20.2617	19.8337	17.5575	20.201	18.1876	18.4531	19.9586	20.0675	20.8048	19.5222	19.208	18.3722	19.2189	19.7127	19.53	19.9806	19.7307	20.3767	17.7141	19.4061	19.4159	19.4104	19.8586	17.2302	18.0383	18.5062	19.8297	18.0781	19.8246	19.1147	19.8699
XP_006566531.1;XP_006566532.1;XP_006566533.1	18.1957	17.4832	NaN	17.2365	NaN	NaN	17.5486	17.4153	NaN	17.4781	18.1586	16.3106	17.4826	17.5339	17.4245	17.2728	17.1992	17.378	17.5674	NaN	17.3191	NaN	16.2422	17.3423	NaN	NaN	16.7904	NaN	17.3049	NaN	NaN	17.0796	17.4369	NaN	17.4195	17.6527	17.4261	17.9424	17.8034	17.8978	18.2296	NaN	18.4733	18.3018	17.6515	17.2565	16.9136	17.9225	18.7515
XP_006566621.1;XP_006566620.1;XP_006566619.1;XP_006566618.1;XP_006566617.1	NaN	NaN	NaN	NaN	NaN	NaN	NaN	NaN	NaN	14.3412	15.1479	14.8948	NaN	14.5151	14.7483	14.7573	15.0581	NaN	14.4614	14.9685	14.2337	14.9323	13.7575	NaN	14.6393	15.0317	14.9723	15.0836	NaN	NaN	NaN	NaN	NaN	14.5922	NaN	NaN	NaN	NaN	NaN	NaN	NaN	NaN	NaN	NaN	NaN	NaN	NaN	NaN	NaN
XP_623349.2;XP_026299845.1;XP_026299844.1;XP_006566649.2	20.7962	20.3808	19.122	18.8808	20.0558	19.8975	20.1635	19.9435	23.1206	20.2239	20.9689	19.1959	20.2511	19.609	20.3066	20.5176	21.0238	19.9319	20.4419	20.7745	21.0139	20.6523	20.0058	20.3178	20.1504	20.9765	20.7582	20.8	19.9916	19.9456	19.5624	20.3717	20.0797	20.2215	19.9859	20.7873	19.7169	19.1109	20.0651	20.9142	19.047	19.3904	20.6781	20.3762	19.0151	18.3707	19.8047	18.9764	18.7812
XP_006566702.1;XP_006566701.1;XP_016770734.1	NaN	NaN	NaN	NaN	NaN	15.8807	NaN	NaN	NaN	15.5643	15.9715	NaN	NaN	NaN	15.9128	14.8919	NaN	15.9522	15.0592	NaN	14.4928	16.2946	16.5829	NaN	16.1344	15.6323	NaN	15.168	NaN	NaN	NaN	NaN	NaN	NaN	NaN	NaN	NaN	NaN	NaN	NaN	NaN	NaN	NaN	NaN	NaN	NaN	15.8575	NaN	NaN
XP_393330.3;XP_006566742.2;XP_006566741.2	NaN	NaN	NaN	NaN	NaN	NaN	NaN	NaN	NaN	NaN	NaN	NaN	NaN	16.1114	15.5646	15.3727	NaN	NaN	15.4776	NaN	NaN	16.0948	NaN	NaN	NaN	16.0029	14.4785	15.445	NaN	NaN	NaN	NaN	NaN	NaN	NaN	NaN	NaN	NaN	NaN	NaN	NaN	NaN	NaN	NaN	NaN	NaN	14.9812	NaN	NaN
XP_006566756.1;XP_006566758.1;XP_006566755.1;XP_625241.3	NaN	NaN	NaN	NaN	NaN	NaN	NaN	14.9916	NaN	NaN	NaN	NaN	NaN	NaN	15.7738	NaN	NaN	NaN	NaN	NaN	NaN	16.7209	NaN	NaN	NaN	NaN	NaN	NaN	NaN	NaN	NaN	NaN	NaN	NaN	NaN	15.9906	NaN	16.3458	NaN	17.2864	17.1915	NaN	NaN	16.9872	16.7928	16.8717	NaN	NaN	NaN
XP_006566781.2;XP_006566782.2	16.578	16.5407	16.1242	12.0784	15.6812	NaN	16.1692	15.4877	NaN	16.8927	17.6614	15.6004	NaN	17.8674	16.6765	15.0432	18.5498	16.3838	16.8893	18.0318	NaN	17.028	NaN	16.3903	15.6556	17.7394	16.1537	16.7095	16.5839	NaN	16.1103	NaN	NaN	NaN	NaN	17.957	16.6733	NaN	NaN	NaN	16.8744	NaN	16.8772	16.8416	NaN	NaN	16.4094	NaN	15.0228
XP_006566785.1;XP_396595.2	NaN	NaN	NaN	15.8924	NaN	NaN	NaN	NaN	NaN	15.3661	15.7935	15.3644	NaN	NaN	15.5012	NaN	15.3659	15.0062	14.9969	15.685	15.5448	15.9459	14.7909	NaN	15.5564	15.6118	15.3579	15.8112	NaN	NaN	NaN	NaN	NaN	NaN	NaN	NaN	NaN	NaN	NaN	NaN	NaN	NaN	NaN	NaN	NaN	NaN	NaN	NaN	NaN
XP_006566787.1	NaN	NaN	16.7504	17.4499	17.0371	16.129	17.13	NaN	NaN	NaN	16.4451	NaN	18.9075	16.7083	17.4734	17.0495	17.0937	16.8679	16.4343	16.3091	16.509	16.7215	15.5833	16.3663	NaN	16.6752	17.0446	16.6303	16.3931	NaN	NaN	15.4995	16.5867	16.8875	16.2056	17.1978	NaN	NaN	NaN	NaN	NaN	NaN	NaN	NaN	17.9381	NaN	17.1953	NaN	NaN
XP_625213.1;XP_006566795.1	20.5056	20.4181	18.8858	20.7528	19.6581	20.2856	NaN	NaN	NaN	18.1603	18.8154	20.5381	19.4652	19.3801	NaN	19.7471	20.0952	19.8861	20.3359	19.5283	19.1907	NaN	NaN	20.8022	18.8482	NaN	NaN	19.8347	20.309	NaN	20.8506	NaN	NaN	NaN	20.2023	20.407	NaN	21.7346	21.3349	21.1921	NaN	NaN	18.1375	NaN	NaN	NaN	20.4743	NaN	19.6106
XP_006566799.1	15.7362	19.1047	19.2754	17.7733	18.0175	19.0168	NaN	NaN	NaN	16.9894	17.6782	17.3979	17.7925	16.9501	17.3592	17.462	18.3952	17.4751	17.5747	17.7986	16.4838	17.6262	15.3519	18.0477	17.2138	18.1316	16.2346	17.9275	18.685	NaN	19.2138	19.7377	18.3988	18.4255	18.8519	18.3787	19.973	18.6882	18.8437	19.9969	18.3086	17.7097	18.4305	18.251	18.5542	18.688	NaN	NaN	17.6868
XP_006566804.2;XP_006566803.2	NaN	NaN	NaN	NaN	NaN	NaN	NaN	NaN	NaN	16.0695	NaN	NaN	NaN	NaN	NaN	15.6334	15.0673	16.6033	15.1424	NaN	NaN	14.8361	17.8428	NaN	16.4259	NaN	NaN	NaN	NaN	NaN	NaN	NaN	NaN	NaN	NaN	NaN	NaN	NaN	NaN	NaN	NaN	NaN	NaN	NaN	NaN	NaN	NaN	NaN	NaN
XP_006566860.2;XP_395364.3	20.0453	18.6702	20.2147	20.1683	20.2259	20.0636	19.206	20.4173	18.2157	20.353	20.5322	20.5182	16.749	20.7289	20.6475	20.6874	20.7871	20.4721	21.3216	20.979	20.6732	20.7957	20.3541	19.3788	18.9964	20.9456	21.3906	21.0898	18.5377	17.6852	18.6667	18.7721	19.7131	18.2551	19.6346	20.5967	18.9449	19.7757	19.5886	19.72	18.9551	17.9389	19.4539	19.6924	19.4647	19.2232	18.098	18.6812	18.7868
XP_006566891.1;XP_006566890.1;XP_006566889.1;XP_623413.2;XP_016769149.1;XP_006566893.1;XP_006566892.1	NaN	16.4643	NaN	NaN	NaN	NaN	NaN	NaN	NaN	NaN	NaN	15.2415	NaN	NaN	NaN	NaN	NaN	NaN	NaN	NaN	NaN	15.2721	NaN	NaN	NaN	NaN	NaN	NaN	NaN	NaN	NaN	NaN	NaN	12.852	NaN	16.2853	15.027	NaN	NaN	NaN	NaN	15.2613	NaN	NaN	NaN	16.8379	18.3462	NaN	NaN
XP_006566940.1;XP_392894.1	18.6563	17.9911	18.24	18.4424	18.2403	17.7146	18.6215	18.2692	NaN	18.1029	17.5543	17.4986	17.3654	NaN	18.607	18.5046	18.5231	18.1054	18.3939	18.0273	17.9373	18.4477	16.5124	18.0743	18.2927	18.4908	17.9977	18.1999	17.5773	NaN	17.4503	18.6814	18.3853	18.2925	18.298	16.4268	17.2803	18.5381	18.1802	17.0571	19.2725	18.8655	18.6503	19.101	19.1459	17.488	NaN	18.58	18.8391
XP_006566986.1	22.5982	22.851	21.5837	21.8807	22.2808	21.7496	22.2342	21.626	19.9029	22.234	22.1131	21.8538	22.833	22.0315	22.6531	21.931	22.1038	22.022	22.6897	22.0834	22.4256	22.6794	21.596	23.06	21.8622	22.5453	21.9943	22.7029	22.5111	22.5103	22.2833	22.3363	22.9681	22.6883	22.8969	22.0752	22.2601	22.4394	22.6276	22.4306	22.6202	22.5245	22.907	23.3695	22.8912	21.943	22.0404	22.3482	22.3988
XP_006566989.2;XP_625134.3	18.8258	18.8564	18.803	18.9879	19.4677	18.9485	19.3735	19.656	17.1517	18.0774	19.6136	18.639	18.0054	18.9337	19.8571	20.4031	20.1524	19.7362	19.9141	19.5968	20.058	20.2433	19.3072	19.437	20.106	19.1166	20.2346	19.6767	18.7049	18.6696	17.4058	18.7687	19.3039	18.6939	19.5007	18.9567	16.2669	19.139	19.1882	19.4162	19.6885	19.0231	19.3548	20.0021	19.5832	18.6641	NaN	19.1596	19.6756
XP_006567025.1	24.0994	25.285	24.6626	24.3537	24.7443	24.8054	24.4882	23.8426	23.1551	25.0461	24.7409	24.5089	25.5304	24.6583	24.4912	24.2106	24.9068	25.2866	24.3518	24.3062	24.3176	24.5177	25.6991	25.0564	24.1555	24.6572	24.2891	24.5989	25.1099	25.5291	25.1934	25.1575	25.1333	25.0427	25.3014	23.9806	25.3305	24.7515	25.2562	25.0462	24.9946	24.5906	25.3629	25.4308	25.0524	24.451	24.185	24.5896	24.8872
XP_006567038.1;XP_006567037.1	16.5049	17.4397	18.4061	17.208	17.7625	14.271	17.8861	18.3926	16.5894	19.6122	18.8416	17.8345	17.5423	19.1828	19.2141	19.4339	19.0142	18.9143	19.4121	20.4506	19.5498	19.2133	16.8241	16.8718	19.0972	19.9281	20.1859	19.5697	17.4768	18.5339	17.3028	17.0292	15.8934	17.4684	16.5454	17.2612	16.707	17.2632	17.0498	18.2797	16.6488	18.0769	17.8725	18.736	16.5405	17.0817	19.171	NaN	17.0352
XP_006567053.2	NaN	14.5551	NaN	NaN	NaN	NaN	NaN	NaN	NaN	NaN	NaN	NaN	NaN	NaN	NaN	NaN	NaN	NaN	NaN	NaN	NaN	NaN	NaN	NaN	NaN	NaN	NaN	NaN	NaN	NaN	NaN	NaN	NaN	NaN	NaN	15.7321	NaN	NaN	NaN	14.8496	NaN	14.5207	NaN	NaN	NaN	17.9088	20.6224	NaN	NaN
XP_006567200.2;XP_026295823.1;XP_006567199.2	NaN	NaN	NaN	NaN	NaN	NaN	NaN	NaN	NaN	15.2201	NaN	NaN	NaN	15.1964	NaN	NaN	NaN	NaN	NaN	NaN	NaN	NaN	NaN	NaN	NaN	NaN	NaN	14.2555	NaN	NaN	NaN	NaN	NaN	NaN	NaN	NaN	NaN	NaN	NaN	NaN	NaN	NaN	NaN	NaN	NaN	NaN	NaN	NaN	NaN
XP_016767427.1;XP_392995.3;XP_006567210.2	18.7361	18.5195	17.7774	18.4476	17.2996	18.922	NaN	NaN	18.3075	17.7671	19.1658	17.6054	NaN	17.0666	17.6571	18.2909	18.6414	17.7824	18.7827	19.8054	18.0974	19.2651	18.101	18.7247	17.402	18.8792	18.4765	19.9466	17.819	18.7001	17.9268	18.6611	17.6945	18.9168	18.5855	19.1718	18.5852	18.9065	18.3068	18.1302	19.4264	18.0363	18.7366	18.6339	19.2126	18.9717	19.4978	18.7737	18.1942
XP_006567224.1	18.9495	NaN	17.6986	17.1268	16.8962	17.9898	16.2698	NaN	NaN	NaN	NaN	17.9934	NaN	15.4181	16.8117	17.1481	16.3052	16.8747	17.7682	NaN	NaN	17.5604	NaN	17.6463	NaN	17.3667	NaN	16.5341	17.1595	16.1873	NaN	17.4993	NaN	18.3643	16.8301	17.9667	NaN	18.6407	18.7963	15.8506	16.8728	NaN	17.3985	17.1813	NaN	NaN	19.3124	NaN	17.6417
XP_394474.4;XP_006567228.1;XP_006567227.1;XP_006567226.1;XP_026296147.1;XP_016767292.1	18.5203	19.7824	21.8425	21.0526	23.12	22.7688	14.7639	NaN	20.7954	22.9819	17.0807	18.9193	19.0372	20.796	16.509	20.0958	21.6772	23.5449	21.0476	20.3731	19.5351	21.7446	25.1316	21.7134	24.1724	19.4564	18.6343	19.1835	20.642	19.5664	17.0998	14.467	18.7487	NaN	16.9007	20.896	14.8579	16.6436	17.4345	17.2928	19.3914	20.4373	17.435	19.2062	18.3474	NaN	21.01	21.0811	18.7614
XP_006567233.1;XP_026296146.1	17.6712	17.6738	16.8332	15.0396	16.9438	NaN	15.8826	15.9439	NaN	17.0939	17.6769	16.4345	NaN	17.016	16.794	NaN	17.2997	NaN	16.8741	18.6353	17.7464	17.6857	16.6648	15.0626	17.3086	17.507	17.048	16.7888	16.3111	NaN	NaN	16.2541	17.0688	16.9717	18.3154	18.2311	NaN	17.1218	NaN	16.9415	16.1645	16.1745	16.5082	16.1987	16.9845	17.0218	18.4374	16.1196	16.3244
XP_006567237.1	15.9528	18.4029	15.8809	18.9883	17.9175	18.588	NaN	NaN	16.6121	17.4859	17.2933	17.2566	NaN	18.136	17.509	19.5197	18.4641	19.5972	19.5733	19.3797	17.1557	20.1853	19.9233	18.6012	18.6845	17.7956	17.6136	19.1463	17.8164	16.085	16.8118	18.2895	NaN	15.5847	18.4963	16.1665	17.3666	15.1862	17.5682	15.9148	NaN	NaN	NaN	NaN	NaN	18.219	18.2942	NaN	NaN
XP_006567267.1	21.3559	20.7672	21.8301	21.3076	21.5235	21.0935	21.5864	21.1349	18.0014	21.436	21.6639	21.4562	22.144	21.1003	21.7438	21.3441	21.5198	21.3164	21.2068	21.4351	21.7278	21.5551	20.4318	22.0109	21.176	21.455	21.5943	21.5221	21.1526	20.9373	21.788	21.9222	21.8667	21.7727	21.392	21.4795	21.2646	21.674	21.2917	22.0102	21.8598	21.6022	21.953	22.1441	21.9439	21.5363	21.0228	21.4341	21.67
XP_006567317.1;XP_392327.4;XP_006567316.1	16.9301	16.5754	16.9098	16.457	16.0514	NaN	20.6995	NaN	NaN	NaN	NaN	NaN	NaN	17.1068	17.4431	15.6797	16.9766	15.8902	16.0498	16.9417	16.5299	17.8292	15.8573	16.0685	15.778	16.836	17.2392	16.1994	NaN	NaN	NaN	16.6186	16.2242	16.8263	NaN	NaN	NaN	17.5401	16.9487	16.0006	17.4316	NaN	NaN	17.3147	16.3836	NaN	17.4476	16.3096	16.8712
XP_006567330.1;XP_016767130.1	18.9163	14.3603	16.4896	17.8345	18.5921	15.8464	16.4363	18.5743	NaN	18.4802	18.6528	15.8476	NaN	18.3107	18.5058	20.0181	18.8914	18.5411	19.6117	18.3461	19.1514	19.5484	17.3142	16.6413	19.3395	19.1473	19.7189	19.0614	NaN	16.1961	16.227	16.3042	16.8125	16.8135	16.314	15.6733	NaN	17.1328	15.9671	NaN	17.7921	NaN	16.8134	17.548	18.013	NaN	17.418	17.8916	17.0428
XP_006567339.1;XP_006567338.1;XP_394678.3;XP_006567337.1	NaN	NaN	NaN	NaN	NaN	NaN	NaN	NaN	14.4398	NaN	NaN	NaN	NaN	NaN	NaN	14.461	NaN	NaN	NaN	NaN	NaN	NaN	NaN	NaN	NaN	NaN	NaN	NaN	NaN	NaN	NaN	NaN	NaN	NaN	NaN	NaN	NaN	NaN	NaN	NaN	NaN	NaN	NaN	NaN	NaN	NaN	NaN	NaN	NaN
XP_006567377.2	16.0766	NaN	17.3904	18.3343	19.667	19.1515	NaN	NaN	17.2684	NaN	16.4166	16.9619	15.6865	18.2017	NaN	17.0687	NaN	21.4565	18.0053	17.6322	15.6401	18.5196	22.6233	19.3802	21.4372	17.1536	NaN	NaN	17.6834	17.4998	15.2238	NaN	NaN	NaN	16.7204	16.6254	NaN	NaN	NaN	NaN	NaN	NaN	NaN	NaN	NaN	NaN	16.0776	16.0612	NaN
XP_392511.2;XP_006567437.1	19.3404	20.7036	19.6563	20.4501	20.1387	20.3469	17.9454	20.3996	15.3524	20.9952	20.7037	19.802	20.3723	20.8183	20.793	20.8063	20.6095	20.2754	20.4678	21.165	20.6781	20.9674	19.6861	20.4981	20.1174	21.1176	20.9248	21.0812	20.5122	20.4864	20.5844	20.6275	19.934	20.4111	20.8284	20.8097	19.9893	20.7923	20.7007	20.4734	21.2548	19.9038	20.8463	21.2231	21.3847	20.2349	20.6773	19.7945	20.4615
XP_006567440.1;XP_392515.2	17.7916	17.6822	17.8436	16.6798	16.2816	NaN	16.9447	17.4361	16.1809	NaN	17.2999	NaN	17.2116	NaN	17.1362	17.3621	16.526	17.4382	16.9271	16.9956	17.7518	17.7998	16.1714	17.4407	17.8081	17.472	17.3994	17.6496	17.1245	17.0446	17.6383	18.5447	17.984	16.4591	16.9563	NaN	NaN	18.7767	17.9462	19.292	18.4615	NaN	17.4516	17.4455	17.4886	17.3178	15.6397	16.6385	17.5911
XP_006567454.1;XP_006567460.1	19.8477	20.811	20.7749	19.7287	16.9684	16.7944	20.506	18.3139	19.8576	18.2626	19.1231	18.6069	18.4981	20.2992	19.4332	19.0296	21.2026	20.072	18.4692	17.1116	19.1212	18.9115	16.7505	18.7478	17.278	18.1862	16.6161	16.621	19.7096	16.1618	15.4774	17.3807	17.7391	21.4591	19.396	21.2457	16.8623	16.9612	16.9884	20.2096	20.3343	15.4839	17.7559	18.3545	19.6279	21.5888	23.9414	17.741	19.6671
XP_006567467.1	19.0621	15.6362	21.9289	19.5399	19.8557	18.5197	23.46	20.8259	19.9314	20.1936	18.8938	18.6419	14.5625	21.3319	22.6175	19.8662	20.2585	20.0284	20.1134	19.5565	19.9226	20.3788	17.8312	16.3095	19.6786	20.9557	19.68	20.4344	17.8891	18.0978	17.6012	15.3647	16.3858	17.7464	14.7048	18.449	NaN	17.256	17.5553	18.5451	18.611	19.4434	14.8097	18.2086	20.3031	16.218	18.2094	17.3912	17.8493
XP_026298760.1;XP_006567490.1;XP_006567489.1;XP_026298763.1;XP_026298762.1;XP_016769501.1;XP_026298761.1;XP_016769500.1;XP_016769499.1;XP_006567494.1;XP_006567493.1;XP_006567491.1;XP_016769498.1;XP_394963.3	17.1759	NaN	NaN	NaN	NaN	NaN	NaN	NaN	NaN	NaN	NaN	NaN	NaN	NaN	NaN	NaN	NaN	NaN	NaN	NaN	NaN	NaN	NaN	NaN	NaN	NaN	NaN	NaN	NaN	NaN	NaN	NaN	NaN	NaN	NaN	NaN	NaN	NaN	NaN	NaN	NaN	NaN	NaN	NaN	NaN	NaN	NaN	NaN	14.9995
XP_006567509.1	19.013	NaN	18.4907	19.6294	17.2815	19.0815	NaN	17.4316	NaN	16.4244	16.8055	NaN	NaN	NaN	17.7715	17.6486	17.6227	18.0453	18.095	16.4729	NaN	17.6857	NaN	18.1574	NaN	17.8717	17.3888	18.2518	18.4596	NaN	NaN	17.7896	18.2134	NaN	17.1481	18.2878	20.0299	19.376	18.4796	19.2558	NaN	NaN	NaN	NaN	NaN	18.9901	17.6661	NaN	17.8537
XP_016767722.1;XP_623443.2;XP_006567694.1	NaN	NaN	NaN	17.4444	17.2568	NaN	NaN	NaN	17.3023	NaN	NaN	18.2848	NaN	NaN	16.6374	NaN	NaN	NaN	NaN	NaN	NaN	NaN	NaN	NaN	NaN	14.9041	NaN	NaN	NaN	NaN	NaN	NaN	NaN	NaN	NaN	NaN	NaN	NaN	NaN	NaN	NaN	NaN	NaN	NaN	NaN	NaN	NaN	NaN	NaN
XP_394588.4;XP_016767758.1;XP_006567726.1;XP_006567725.1;XP_006567723.1;XP_006567722.1;XP_006567721.1;XP_006567720.1;XP_006567719.1;XP_006567718.1;XP_006567717.1;XP_006567728.1;XP_006567727.1	NaN	NaN	16.8833	NaN	NaN	NaN	NaN	NaN	NaN	NaN	17.5743	15.7758	NaN	16.5143	16.625	17.2642	17.5342	NaN	17.4951	17.2209	NaN	NaN	NaN	NaN	NaN	16.8537	16.9519	NaN	NaN	NaN	NaN	NaN	NaN	NaN	NaN	NaN	NaN	17.6136	NaN	NaN	17.1257	NaN	NaN	NaN	17.1323	NaN	16.6575	16.7855	16.1237
XP_016767678.1;XP_016767677.1;XP_006567729.2	16.896	16.7707	16.4941	17.0038	16.5482	16.7073	NaN	NaN	NaN	NaN	16.6422	15.9163	17.2681	15.4887	15.8351	17.5749	16.8291	17.1215	18.4064	17.6038	16.1118	17.2909	15.8498	17.2222	16.5545	17.6039	16.7253	17.1227	16.8582	NaN	17.784	17.251	16.8361	17.6542	17.2047	16.7153	17.7742	16.6882	18.3951	17.9741	17.2651	NaN	17.7501	17.5337	17.7391	NaN	NaN	NaN	NaN
XP_006567738.1;XP_016767685.1;XP_016767684.1;XP_016767683.1;XP_016767682.1;XP_006567739.1;XP_026296364.1;XP_016767681.1;XP_016767680.1;XP_016767679.1	18.6034	NaN	16.887	17.0739	17.3428	17.2082	19.0836	17.7573	NaN	18.2383	19.3171	17.49	NaN	18.9508	18.5885	19.1843	17.8559	17.3877	18.4852	18.001	18.9019	18.0922	16.564	17.2749	18.7217	19.08	18.1993	19.1913	17.9988	16.3022	NaN	17.5434	17.4122	17.4669	17.139	18.9021	15.7442	18.8876	17.34	16.7645	18.5675	NaN	NaN	17.8622	18.6195	17.4127	17.4049	NaN	17.2668
XP_006567755.2	NaN	NaN	NaN	NaN	NaN	NaN	NaN	NaN	NaN	NaN	NaN	NaN	16.8359	NaN	NaN	NaN	NaN	NaN	NaN	NaN	NaN	NaN	NaN	16.8923	NaN	NaN	NaN	NaN	NaN	NaN	NaN	NaN	17.5284	18.2228	17.4346	NaN	NaN	NaN	NaN	16.148	NaN	16.1554	17.1238	17.4603	17.0299	NaN	NaN	NaN	17.315
XP_006567762.1;XP_006567761.1	18.9764	17.3543	16.9427	18.6816	18.522	18.1619	18.2805	18.7216	NaN	18.3575	19.1769	17.5615	18.7116	18.4603	18.4743	19.1214	18.7351	17.4626	17.9572	18.5636	17.3396	18.4397	17.088	18.9594	16.5285	18.7086	18.6388	18.0987	18.259	17.9898	18.783	18.6853	19.261	18.8927	19.1001	18.5769	19.0741	19.1608	17.6351	19.6942	18.9815	18.2999	18.6605	18.9687	18.2237	NaN	18.3799	17.7118	NaN
XP_006567771.1	NaN	NaN	NaN	16.1216	NaN	17.1369	NaN	NaN	NaN	NaN	NaN	NaN	NaN	NaN	14.4116	NaN	NaN	14.8682	NaN	NaN	NaN	NaN	NaN	NaN	14.6624	NaN	NaN	NaN	NaN	NaN	15.703	NaN	NaN	NaN	NaN	NaN	NaN	NaN	NaN	NaN	16.195	NaN	NaN	NaN	NaN	NaN	NaN	NaN	NaN
XP_006567802.2;XP_026296601.1;XP_006567801.2	NaN	NaN	NaN	16.2601	NaN	NaN	NaN	13.4045	NaN	NaN	NaN	16.709	NaN	NaN	15.1909	NaN	16.7469	15.4975	15.6802	16.1203	15.4598	15.9708	NaN	NaN	NaN	16.7066	15.8847	16.7708	NaN	NaN	NaN	NaN	NaN	NaN	NaN	NaN	NaN	NaN	NaN	NaN	NaN	NaN	NaN	NaN	NaN	NaN	16.1176	NaN	NaN
XP_006567817.1	NaN	NaN	NaN	NaN	NaN	NaN	NaN	NaN	NaN	NaN	15.8369	NaN	NaN	NaN	NaN	16.3662	16.6158	NaN	16.5472	16.0925	NaN	16.8585	NaN	NaN	NaN	16.5194	NaN	16.5591	NaN	NaN	NaN	NaN	17.0421	NaN	NaN	NaN	NaN	NaN	NaN	17.3579	16.6807	NaN	NaN	NaN	NaN	NaN	NaN	NaN	NaN
XP_006567869.1;XP_395296.3;XP_026296566.1;XP_016767625.1	17.4825	17.6693	18.4041	18.5869	NaN	16.1278	NaN	17.868	21.5774	16.5127	15.9882	NaN	16.3506	17.1587	16.5806	NaN	NaN	15.467	15.0192	NaN	NaN	16.3284	NaN	NaN	NaN	14.8587	NaN	16.537	NaN	18.4431	15.8356	NaN	19.7159	NaN	15.8837	17.866	16.056	17.421	NaN	NaN	16.2419	18.0244	16.9858	16.8152	NaN	16.6619	19.3666	17.5375	NaN
XP_006567900.1;XP_026296806.1;XP_016767786.1;XP_016767785.1;XP_006567899.1	NaN	NaN	15.6112	NaN	NaN	NaN	NaN	15.6539	13.4713	14.988	15.467	15.7221	NaN	15.2861	16.0257	15.5867	15.6453	NaN	15.4765	15.8077	15.6384	15.8427	14.7217	NaN	15.3109	15.965	NaN	15.9354	NaN	NaN	NaN	NaN	NaN	NaN	NaN	NaN	NaN	NaN	NaN	NaN	NaN	NaN	NaN	NaN	NaN	NaN	NaN	NaN	NaN
XP_006567925.2;XP_392679.5	20.1328	18.6145	20.2447	22.1859	19.0953	21.22	18.0011	16.4219	19.6751	20.9773	20.0992	17.7124	17.3728	20.6561	18.6028	20.0608	20.2959	21.8288	20.2347	20.9727	17.2813	20.578	22.5936	18.2778	21.5187	19.3744	20.2405	18.9464	18.1137	17.7752	20.2073	19.3663	17.401	19.8681	17.7381	19.6913	20.2308	18.8797	20.3544	18.9952	18.2462	NaN	18.3388	17.2879	18.9681	19.4401	21.4511	NaN	NaN
XP_006567927.1	16.5457	14.3651	16.9781	16.6161	16.2454	15.8002	14.4798	16.3626	15.3592	NaN	16.837	16.977	NaN	16.5478	16.38	17.2802	17.8054	18.3121	19.6108	18.8143	17.0807	18.8049	16.543	NaN	17.2444	18.0629	19.5635	17.0245	16.4416	NaN	NaN	NaN	12.4882	13.8169	NaN	17.3914	NaN	NaN	16.3746	16.0101	15.6641	NaN	NaN	15.3336	16.2546	NaN	16.0738	NaN	NaN
XP_006567959.1	NaN	NaN	NaN	NaN	NaN	NaN	NaN	15.3237	NaN	14.6687	NaN	16.5183	NaN	14.3635	15.4897	15.9461	15.6421	NaN	15.9274	15.9843	NaN	15.7375	15.8153	NaN	NaN	15.6334	14.7924	15.9903	NaN	NaN	NaN	NaN	NaN	NaN	NaN	NaN	NaN	NaN	16.0455	NaN	NaN	NaN	NaN	NaN	NaN	13.5115	16.6317	NaN	NaN
XP_623565.1;XP_006568020.1;XP_006568019.1;XP_006568018.1;XP_006568017.1;XP_006568016.1	16.6975	15.8175	NaN	16.1804	NaN	NaN	NaN	16.6854	NaN	15.6145	NaN	NaN	NaN	NaN	NaN	NaN	NaN	NaN	NaN	NaN	NaN	NaN	NaN	16.2826	NaN	NaN	NaN	NaN	NaN	NaN	NaN	NaN	NaN	16.5923	14.7736	NaN	NaN	NaN	NaN	NaN	NaN	NaN	NaN	NaN	NaN	NaN	NaN	NaN	NaN
XP_006568021.1;XP_395640.3	17.2952	15.6284	19.754	18.6617	21.0185	20.381	NaN	NaN	18.4949	21.6503	16.5157	17.0785	NaN	18.887	NaN	17.8366	19.0005	22.8474	18.1921	17.9092	17.3911	20.0772	23.5261	19.5751	22.4874	18.1395	17.4477	17.719	17.8539	17.6959	NaN	16.6017	16.8028	NaN	NaN	19.5467	NaN	16.963	15.2453	NaN	15.1461	17.7393	15.2674	16.506	NaN	NaN	18.0384	18.4523	NaN
XP_623936.2;XP_006568031.1	18.6558	NaN	17.2536	17.2223	17.5247	17.2296	17.485	17.3781	NaN	18.2615	18.4712	17.7779	NaN	19.3065	19.1549	17.893	18.027	17.628	17.9409	17.602	16.6323	17.595	16.2747	NaN	17.2056	18.2348	18.3827	17.9973	NaN	NaN	NaN	NaN	NaN	NaN	15.7653	17.1048	NaN	15.6682	NaN	18.1091	NaN	NaN	NaN	NaN	NaN	18.1446	16.2421	NaN	17.5435
XP_006568059.2;XP_006568055.2;XP_016766673.2;XP_016766672.2;XP_006568058.2;XP_016766674.2;XP_006568056.2	NaN	NaN	NaN	NaN	NaN	NaN	NaN	NaN	NaN	NaN	NaN	NaN	NaN	NaN	NaN	NaN	NaN	NaN	15.7985	NaN	NaN	NaN	NaN	16.104	NaN	NaN	NaN	NaN	NaN	NaN	NaN	NaN	NaN	NaN	NaN	NaN	NaN	16.1029	NaN	NaN	NaN	16.6472	NaN	NaN	15.5769	NaN	NaN	16.7945	NaN
XP_006568093.2	20.1437	20.6634	20.7687	20.6263	20.5855	20.4543	21.1059	21.1503	21.6746	20.7605	21.7672	20.1859	21.0877	21.2088	21.8215	21.5795	20.8014	20.2344	20.7484	19.666	19.183	20.4382	19.5953	20.7419	20.8519	21.2522	20.5887	20.0362	19.4331	21.3669	20.4104	20.0179	20.6898	19.7112	20.9293	21.0231	20.1836	20.4295	19.9662	19.7017	21.0546	21.367	21.9799	20.8863	20.7422	19.6839	19.283	20.3552	19.2558
XP_006568103.1;XP_006568102.1	19.0692	17.1879	16.8027	16.7785	19.2795	18.3701	18.8319	16.9814	NaN	18.6914	18.5268	NaN	NaN	15.4031	17.8367	20.1678	18.4516	17.4932	20.5033	17.9467	18.3917	18.9833	18.4504	18.2601	18.4165	18.7064	19.6257	18.2707	17.9965	NaN	16.0029	18.0005	NaN	17.2221	17.3706	18.9612	NaN	NaN	17.4486	18.8353	18.8189	NaN	17.0781	NaN	17.1635	17.7412	18.6854	NaN	NaN
XP_006568107.1	19.7057	15.9605	21.0927	20.5189	19.4187	19.2899	17.5333	18.7818	13.8463	17.3207	16.5495	20.563	14.9782	19.6261	20.4019	19.8084	20.2669	20.6079	21.6204	20.8074	16.5856	20.0597	16.5958	15.211	19.6468	20.2756	19.3321	19.298	18.0635	16.2952	18.847	18.886	NaN	19.2376	16.6372	15.5937	19.8208	19.8609	19.9668	19.8861	17.174	15.7855	16.1892	17.5744	19.1728	19.8807	19.562	NaN	18.0019
XP_006568110.1;XP_393234.2;XP_016771411.1;XP_006568114.1	17.2213	NaN	19.7646	17.3966	16.5779	17.3936	16.5186	NaN	16.1728	16.3661	16.3001	17.4415	NaN	NaN	17.7633	17.2633	16.9548	16.3269	17.404	17.0074	NaN	16.2338	16.0486	17.047	NaN	17.8871	16.1293	16.6636	NaN	NaN	16.8355	NaN	NaN	17.526	NaN	17.1138	16.8687	17.8032	17.8294	16.6423	NaN	NaN	NaN	17.1525	NaN	NaN	17.2332	NaN	17.5146
XP_006568170.1;XP_393418.3	NaN	NaN	NaN	16.0173	16.287	15.9344	NaN	15.7561	NaN	16.2269	15.8118	17.519	NaN	17.4356	17.4255	16.4791	NaN	15.9731	16.4746	NaN	NaN	17.1616	15.485	16.137	16.2603	NaN	17.0398	17.1653	16.6119	NaN	16.9704	15.9843	16.6949	NaN	NaN	17.0925	14.6331	17.3258	16.6311	17.7716	15.8974	15.4374	16.8622	NaN	16.2808	18.0408	16.0282	NaN	17.4271
XP_006568214.2	NaN	NaN	NaN	NaN	NaN	NaN	NaN	17.6158	NaN	18.0173	18.1964	17.8877	NaN	17.1045	18.1838	18.365	18.2459	18.1518	18.3433	18.2247	17.5141	18.8685	17.6238	NaN	18.7466	18.722	18.1426	18.3068	NaN	NaN	NaN	18.0246	NaN	NaN	NaN	NaN	NaN	NaN	NaN	NaN	NaN	NaN	NaN	NaN	NaN	NaN	NaN	NaN	NaN
XP_006568215.3	21.958	21.2778	20.4952	21.1732	22.2703	21.346	21.0322	21.1055	17.3896	22.1562	22.6752	21.4097	21.1997	21.405	21.7604	22.4977	22.149	22.3962	22.3365	22.2266	21.8788	22.2111	22.5802	21.4526	22.7264	22.2057	23.1635	21.809	21.3404	21.2189	20.5577	21.3266	21.3661	21.1779	21.501	21.4366	19.9262	21.5742	20.0976	21.2349	21.4204	20.7092	21.7274	21.9189	21.0525	21.0185	20.7446	22.2246	21.582
XP_006568238.2	16.7844	NaN	NaN	NaN	NaN	NaN	NaN	NaN	NaN	NaN	16.8138	NaN	NaN	NaN	16.8751	NaN	NaN	NaN	NaN	NaN	NaN	NaN	NaN	NaN	NaN	16.6241	NaN	16.8061	NaN	NaN	16.5156	16.8642	17.861	17.4216	17.1216	17.3957	NaN	17.7314	NaN	NaN	NaN	NaN	NaN	NaN	NaN	NaN	NaN	NaN	NaN
XP_026294797.1;XP_006568282.1	NaN	14.6567	NaN	NaN	NaN	NaN	NaN	14.9192	NaN	NaN	15.987	14.9627	NaN	15.1948	15.2957	NaN	15.5769	NaN	14.8339	15.2058	15.3399	15.3453	NaN	NaN	NaN	15.184	15.2155	15.5127	NaN	NaN	NaN	NaN	15.6062	NaN	NaN	16.3745	14.9788	NaN	NaN	15.1667	NaN	NaN	NaN	NaN	15.6026	NaN	NaN	NaN	15.4733
XP_623698.2;XP_006568325.2	16.0031	NaN	15.8535	15.6028	NaN	NaN	14.4839	NaN	16.9209	NaN	16.3387	NaN	NaN	16.3958	16.929	17.2915	17.0618	16.8782	17.7804	18.8017	15.9231	16.9995	16.6122	NaN	NaN	17.8093	16.5519	17.476	NaN	NaN	NaN	NaN	NaN	NaN	NaN	16.54	NaN	NaN	NaN	NaN	NaN	NaN	NaN	NaN	16.4085	NaN	17.1929	NaN	NaN
XP_006568337.1	NaN	NaN	15.6823	NaN	NaN	18.0103	NaN	NaN	18.1004	17.4389	17.2706	17.9376	NaN	16.8836	NaN	16.8083	16.2428	17.4072	16.8478	16.2374	NaN	16.1315	18.2422	NaN	17.6809	16.4599	17.746	15.4033	NaN	NaN	NaN	NaN	NaN	NaN	NaN	NaN	NaN	NaN	NaN	NaN	NaN	NaN	NaN	NaN	NaN	NaN	NaN	NaN	NaN
XP_006568363.1;XP_006568362.1;XP_026297646.1;XP_016768696.2	21.2652	19.66	20.1426	19.2792	20.5552	19.6108	20.7321	21.2623	18.1338	20.8579	21.4139	18.8632	19.5173	19.3632	20.5961	19.9888	19.923	19.5887	20.6617	19.6439	20.4045	20.9951	20.5909	20.5581	20.9058	20.5779	20.8606	20.413	20.0029	20.1226	19.0451	20.0158	20.4454	19.8019	20.4484	20.7549	18.8719	21.0336	20.1383	20.8737	20.5721	20.1111	20.2915	20.9334	21.1005	20.0572	20.2285	20.2442	20.915
XP_392793.4;XP_026297740.1;XP_006568388.1;XP_006568387.1	NaN	16.9061	16.6908	16.6342	16.7636	NaN	NaN	NaN	NaN	17.0169	16.9993	NaN	16.1832	NaN	16.7044	16.1676	NaN	NaN	16.0116	16.6776	16.6088	16.4855	16.7668	NaN	NaN	16.7223	NaN	17.3123	NaN	NaN	NaN	NaN	17.0047	NaN	16.7753	16.0929	NaN	17.0279	NaN	17.7255	NaN	16.9864	NaN	NaN	17.3651	NaN	15.8176	NaN	NaN
XP_006568473.1;XP_006568470.1;XP_026295540.1;XP_026295538.1;XP_006568474.1;XP_006568471.1;XP_394399.3;XP_026295536.1;XP_026295533.1;XP_026295542.1;XP_026295541.1;XP_026295539.1;XP_026295537.1;XP_026295535.1	NaN	17.2005	21.1408	13.895	NaN	15.1384	NaN	NaN	NaN	16.5719	17.2483	NaN	17.2718	17.2799	18.0605	15.7261	16.6948	15.0331	15.4201	15.8504	16.3381	17.0195	NaN	15.3063	NaN	16.879	16.8379	17.1399	17.3733	15.1158	16.5863	16.7874	NaN	17.4408	16.7584	16.7997	16.8615	NaN	16.9879	NaN	NaN	NaN	NaN	17.3999	NaN	17.4629	NaN	NaN	NaN
XP_623065.2;XP_006568498.2	16.9638	16.0227	19.1761	21.4806	16.8728	17.3031	NaN	14.1775	12.5847	NaN	16.5673	14.1832	NaN	NaN	17.324	20.9126	19.2878	18.633	21.8228	21.1346	NaN	19.8669	13.312	NaN	18.6464	20.2941	19.0971	20.2302	18.5865	NaN	20.4652	18.54	NaN	17.7406	NaN	19.0666	20.8805	NaN	18.4886	17.8034	16.0192	NaN	19.0249	15.176	17.2581	19.15	22.7199	14.6772	13.8152
XP_624663.4;XP_006568571.2;XP_006568570.2;XP_006568569.2	18.0948	17.4017	16.1907	15.1605	17.5277	17.2825	16.4653	16.8035	15.3055	18.0623	18.3516	17.2531	NaN	17.3513	18.397	17.8536	18.5502	17.5953	18.5934	18.6676	18.3827	18.7274	17.0413	18.5786	18.7076	18.7689	18.8067	18.3251	17.2963	NaN	16.4984	NaN	18.1218	16.8503	17.6639	17.7356	NaN	NaN	17.5655	18.943	15.6953	16.8286	NaN	16.2782	NaN	NaN	15.592	17.5247	NaN
XP_006568626.1	NaN	NaN	NaN	16.0747	NaN	NaN	NaN	NaN	NaN	NaN	NaN	15.7223	NaN	NaN	NaN	16.1358	NaN	16.9503	17.5519	16.5847	NaN	15.6701	NaN	NaN	NaN	16.4154	NaN	15.232	NaN	NaN	NaN	NaN	NaN	16.3803	NaN	NaN	NaN	NaN	15.9612	NaN	NaN	NaN	NaN	NaN	NaN	NaN	17.7751	NaN	NaN
XP_006568638.1	20.7815	18.9442	21.7244	21.947	22.6281	22.8849	16.9593	NaN	23.2247	22.9142	22.4238	21.7594	17.0149	22.905	18.6882	21.1715	21.4011	23.6858	21.2228	20.5026	18.2566	21.8491	24.4358	21.3313	22.9985	20.9871	20.0575	20.8884	20.1717	20.1139	16.4315	16.6695	17.499	17.8506	17.6296	21.7944	NaN	16.5299	14.9947	NaN	18.8989	20.4179	16.7288	NaN	18.5748	NaN	21.3667	14.5237	17.5609
XP_006568658.1;XP_026301106.1;XP_006568657.1	NaN	NaN	14.2366	NaN	NaN	NaN	NaN	NaN	NaN	14.9915	NaN	NaN	NaN	14.9064	15.3572	15.3038	NaN	15.0698	NaN	15.1773	15.3659	15.4617	14.0556	NaN	15.8451	NaN	14.967	15.7054	NaN	NaN	NaN	NaN	NaN	NaN	NaN	NaN	NaN	NaN	NaN	NaN	NaN	NaN	NaN	NaN	NaN	NaN	NaN	NaN	NaN
XP_393070.4;XP_006568660.1	NaN	NaN	NaN	NaN	NaN	NaN	14.8475	NaN	NaN	NaN	15.227	14.4204	NaN	NaN	14.5188	14.791	NaN	14.6062	14.4174	14.9201	15.2142	15.5492	NaN	NaN	15.2666	14.9029	15.0656	15.3032	NaN	NaN	NaN	15.4667	NaN	NaN	NaN	NaN	NaN	NaN	NaN	NaN	15.749	NaN	NaN	NaN	NaN	NaN	NaN	NaN	16.4403
XP_006568678.1	NaN	NaN	16.0105	NaN	17.275	15.7618	12.672	17.7747	NaN	16.8221	17.8821	NaN	NaN	16.0443	16.4636	17.1901	15.894	16.9745	17.5612	17.8854	18.5203	17.8874	16.6499	NaN	17.4894	18.0828	17.9902	17.2292	NaN	NaN	NaN	NaN	NaN	NaN	NaN	NaN	NaN	NaN	NaN	NaN	NaN	NaN	NaN	15.5046	NaN	NaN	NaN	NaN	NaN
XP_006568688.1;XP_006568689.1;XP_006568690.1	20.0347	21.0769	18.9412	19.9838	19.5798	17.0143	NaN	NaN	NaN	NaN	18.4008	17.9074	22.1099	19.0719	17.5412	20.2692	18.7416	17.0977	18.4555	19.2361	18.8733	19.5202	17.2063	21.8926	17.0433	19.6103	18.7412	18.7664	21.4834	21.4413	21.3497	22.0824	21.9899	22.1375	21.3789	NaN	21.5571	21.9905	22.1691	21.5749	20.4487	19.923	20.6542	20.7439	20.4263	20.1211	18.9947	20.5863	20.6114
XP_006568760.1;XP_623060.3;XP_006568762.2;XP_006568761.2	NaN	NaN	16.2689	16.3548	NaN	NaN	NaN	16.3488	NaN	16.9253	17.0125	16.579	NaN	17.0599	16.8256	15.2699	16.202	15.4012	NaN	16.783	NaN	17.0483	NaN	18.83	15.3828	16.9483	NaN	17.0943	NaN	NaN	NaN	NaN	NaN	NaN	NaN	NaN	NaN	15.2161	NaN	15.2474	NaN	NaN	11.8319	NaN	NaN	NaN	16.968	NaN	NaN
XP_006568803.2	18.3732	NaN	19.8922	16.5805	15.0314	NaN	15.9082	21.8863	20.7792	17.7254	NaN	16.4709	17.0519	19.0053	19.8551	16.0591	15.8184	NaN	13.3979	15.3397	18.3306	16.2279	16.0151	14.5686	16.6096	17.8673	13.7018	17.5011	NaN	14.5522	16.4711	NaN	15.6362	16.6153	17.2136	14.973	NaN	19.3699	14.496	NaN	18.1597	20.6368	16.6028	17.1196	18.5214	18.0425	18.214	17.9224	16.2098
XP_006568814.1	18.9756	17.2713	19.3249	18.9298	19.412	19.3327	18.5253	18.7371	NaN	19.0932	19.6254	19.2051	18.7273	20.0813	19.9119	19.3958	19.7025	18.9376	19.5475	19.6969	19.3678	19.8994	18.6781	17.9254	18.8796	19.4308	18.9121	19.7911	18.6316	17.5924	17.6563	19.3327	17.8957	18.8794	17.2818	18.9809	16.9905	19.2524	18.696	17.8236	19.0369	16.5078	19.1211	19.4692	19.7595	18.3783	18.7007	17.9092	18.2768
XP_396656.1;XP_006568820.1	21.4744	21.5477	20.9177	21.0398	21.6215	21.1902	21.8453	21.081	18.4776	21.2483	21.6835	20.882	21.0514	20.8583	21.6503	21.1776	21.3746	20.8488	21.1269	20.6648	21.6687	21.235	20.0746	21.653	20.8497	21.0094	21.1889	21.197	21.3425	20.7293	21.0323	21.1899	21.9283	20.9254	21.5703	21.4681	20.2235	22.1044	21.2279	22.0042	21.9364	20.9616	21.5879	21.7546	21.7263	21.1568	20.6253	21.3425	21.6459
XP_006568824.1	19.4157	19.8656	19.7434	19.6043	18.5412	18.7458	18.4463	18.4242	NaN	18.1417	18.0917	16.634	18.9896	19.6787	19.3879	16.2824	19.014	18.2014	18.656	17.6711	16.7625	18.9924	15.4069	19.1296	16.5882	17.6269	18.5482	18.656	19.4333	NaN	18.9347	19.3489	19.1929	19.8569	19.0438	18.7761	NaN	18.9842	18.6182	20.1583	20.1139	18.6969	19.1086	19.4234	19.3628	19.5088	18.9111	18.5571	19.6517
XP_026302238.1;XP_006568850.1;XP_006568849.1	NaN	NaN	15.6323	16.8576	15.7294	16.4604	NaN	NaN	NaN	NaN	15.82	NaN	NaN	15.3989	NaN	16.2099	15.7256	NaN	16.4078	17.218	NaN	NaN	17.1636	NaN	NaN	16.6628	17.4726	17.016	NaN	NaN	NaN	NaN	NaN	NaN	NaN	NaN	NaN	14.6112	NaN	17.4387	NaN	NaN	NaN	NaN	NaN	NaN	16.538	NaN	NaN
XP_006568873.1	21.6212	20.1118	19.6714	21.0609	19.9559	20.4867	17.6405	20.3548	18.3304	NaN	16.524	19.2958	19.0144	NaN	17.5238	16.8664	19.1237	18.2045	19.7522	NaN	NaN	19.4145	NaN	20.6606	17.4264	19.3952	19.0904	20.1704	20.0061	NaN	20.6816	19.4195	19.606	19.893	19.8732	18.5796	19.9243	21.3092	21	20.6292	18.9312	16.735	18.0924	17.8132	15.6433	21.196	20.4644	17.8422	20.3494
XP_006568883.1;XP_006568882.1	NaN	NaN	15.6774	16.0944	NaN	15.728	NaN	NaN	NaN	NaN	NaN	NaN	NaN	15.832	15.4195	NaN	NaN	NaN	NaN	NaN	15.8537	NaN	NaN	NaN	NaN	15.1066	13.8857	NaN	NaN	NaN	NaN	NaN	NaN	NaN	NaN	16.0235	NaN	16.7474	NaN	NaN	NaN	NaN	NaN	14.2747	NaN	17.004	16.7012	NaN	NaN
XP_006568915.2;XP_006568914.2;XP_026295079.1;XP_006568910.2;XP_006568908.2;XP_006568907.2;XP_016773617.2;XP_006568918.2	18.4013	18.4923	17.3997	17.4139	18.2057	19.4482	19.5986	19.1067	NaN	20.7341	21.7148	20.4207	17.861	20.9293	20.7105	20.8029	21.6193	20.3497	19.2306	18.7351	19.9717	20.0819	18.9954	17.475	18.0312	20.7629	20.568	20.3383	18.1991	15.1423	18.8003	19.4818	17.7282	19.7351	19.0439	19.7007	16.3854	20.678	19.2046	16.737	17.7604	16.6465	NaN	19.3802	16.3274	17.0501	21.5462	16.9472	17.8279
XP_006568940.1	NaN	NaN	18.4575	14.9496	NaN	NaN	16.26	NaN	18.0094	19.962	17.7145	17.3432	NaN	18.3824	15.4628	17.7067	18.6469	20.5761	18.0742	NaN	16.8052	18.0521	21.6813	17.6615	19.9243	17.1977	16.3514	NaN	16.6655	16.404	NaN	NaN	NaN	NaN	NaN	NaN	NaN	NaN	NaN	NaN	NaN	NaN	15.75	16.4775	NaN	NaN	NaN	NaN	NaN
XP_006569022.1	NaN	NaN	15.6066	15.3465	NaN	15.8251	NaN	20.3882	NaN	NaN	14.6519	18.1891	NaN	15.9062	17.4556	16.7073	16.1583	NaN	NaN	15.7308	NaN	NaN	14.4718	NaN	15.5945	15.5865	NaN	NaN	NaN	NaN	NaN	NaN	NaN	NaN	NaN	15.66	NaN	NaN	NaN	NaN	NaN	NaN	NaN	NaN	NaN	NaN	NaN	NaN	NaN
XP_623564.3;XP_026302263.1;XP_016773576.1;XP_006569044.1;XP_016773577.1;XP_006569046.1;XP_006569045.1	NaN	NaN	15.5955	NaN	NaN	NaN	NaN	NaN	NaN	NaN	NaN	NaN	NaN	NaN	NaN	NaN	14.8389	NaN	13.9269	15.1132	NaN	NaN	NaN	12.988	NaN	NaN	NaN	NaN	NaN	NaN	NaN	NaN	NaN	13.3361	NaN	14.1513	NaN	NaN	NaN	NaN	NaN	NaN	12.7905	NaN	NaN	NaN	19.9708	NaN	NaN
XP_006569061.1	22.5592	22.0476	23.0828	22.6723	22.9164	22.0145	23.2528	23.0502	22.4061	23.1307	23.0248	22.6723	22.3187	23.0006	23.2003	23.2502	22.7668	23.2206	22.9388	22.8133	22.9685	22.8301	23.2256	22.4895	23.1381	22.9996	23.6716	23.1035	21.8732	22.6121	22.1268	22.0978	22.992	22.5253	22.5274	22.4804	21.6439	22.3322	21.8402	22.7043	22.2162	21.8487	22.1755	22.3025	22.647	19.5043	22.0719	22.1727	22.0413
XP_016769997.1;XP_006569234.1;XP_016769996.1;XP_001120023.2;XP_003251332.1	18.7167	17.5371	18.5943	18.451	18.3055	18.0847	18.0364	19.3109	17.0474	18.2804	18.8081	17.9911	NaN	19.2304	18.8307	18.6926	18.613	18.2419	18.9997	18.7692	18.6464	17.9663	17.8413	17.7038	19.0042	18.7984	18.9695	18.8331	17.0676	NaN	NaN	18.9823	18.9146	18.6861	19.1881	18.6697	18.3578	19.2352	17.7445	18.4359	18.9308	18.5521	18.928	19.1286	18.6613	NaN	17.2985	18.3781	18.9961
XP_006569244.2	17.2018	NaN	15.0746	16.659	15.0899	NaN	NaN	NaN	NaN	NaN	NaN	NaN	NaN	15.2012	15.4563	NaN	NaN	15.3374	NaN	NaN	NaN	NaN	NaN	NaN	NaN	15.4545	14.6694	15.9658	16.1808	NaN	NaN	NaN	NaN	NaN	NaN	15.9241	NaN	16.2175	16.7482	17.3452	NaN	NaN	NaN	NaN	NaN	16.3366	NaN	NaN	15.3784
XP_016769868.1;XP_016769867.1;XP_006569245.1	NaN	NaN	NaN	NaN	NaN	NaN	NaN	NaN	NaN	NaN	NaN	NaN	NaN	15.2327	14.6931	15.3844	NaN	NaN	15.1447	NaN	NaN	15.2331	NaN	NaN	14.6876	NaN	NaN	NaN	16.2349	NaN	16.4351	NaN	NaN	NaN	NaN	16.4125	NaN	NaN	NaN	NaN	NaN	NaN	NaN	NaN	NaN	16.0443	15.9249	NaN	NaN
XP_006569265.3;XP_026295175.1	16.6467	15.3989	16.398	16.4152	16.575	16.6393	NaN	16.7802	NaN	16.6915	17.1253	16.9027	NaN	17.0861	17.908	19.2861	17.8876	18.1095	18.606	17.6834	18.9079	18.8168	16.1165	16.4168	17.2145	15.9117	18.8525	19.1373	16.9647	16.1747	17.2838	13.8037	NaN	16.0823	15.8435	17.6258	NaN	18.0247	16.205	NaN	16.173	15.8322	NaN	14.8024	17.3169	NaN	13.7134	NaN	17.1012
XP_006569310.1	16.9981	16.3952	17.2306	16.5973	16.9022	18.0186	NaN	NaN	NaN	16.0617	17.846	NaN	NaN	16.7337	18.2193	16.8741	16.9905	NaN	16.5824	NaN	16.4131	16.1503	15.4229	16.409	16.0398	16.9644	16.3258	16.8567	16.6286	NaN	NaN	16.6715	17.2825	16.7117	NaN	NaN	NaN	NaN	NaN	NaN	17.5916	NaN	NaN	17.7008	16.6243	NaN	NaN	NaN	NaN
XP_006569315.2	NaN	16.6217	16.9356	NaN	15.6832	NaN	NaN	16.1654	NaN	NaN	NaN	NaN	16.4595	16.8318	NaN	NaN	NaN	NaN	15.5691	NaN	15.7336	15.8886	NaN	16.2515	NaN	15.8243	15.8161	NaN	16.1018	NaN	NaN	17.0997	16.4993	17.3491	16.7985	NaN	NaN	NaN	16.1943	17.6894	16.674	NaN	NaN	NaN	16.3401	NaN	16.6777	NaN	17.1544
XP_006569316.1	NaN	17.0456	18.7677	18.8058	18.7529	18.6523	18.3212	17.5496	NaN	17.458	18.8405	18.1333	18.1888	18.6381	19.1334	18.7476	19.3304	17.9876	18.4606	18.5336	18.8762	19.0159	17.208	16.9907	17.6774	18.7817	17.9944	19.2432	18.2743	17.8035	17.3359	18.6236	17.8711	NaN	18.5196	NaN	18.0872	18.5522	18.4232	17.3322	18.259	NaN	17.097	18.2219	18.658	17.9688	NaN	17.44	17.9095
XP_006569390.1;XP_623140.1;XP_006569389.1;XP_392666.3	NaN	16.9517	17.512	17.5417	18.2896	17.8916	NaN	17.6825	14.9701	17.0723	18.4895	NaN	NaN	17.4902	18.0546	19.1246	NaN	18.8098	18.6943	19.5858	18.2034	19.0786	19.4873	NaN	18.8791	19.4908	19.0549	18.7683	16.8589	17.5927	NaN	NaN	NaN	NaN	17.4107	18.6894	NaN	NaN	16.2073	NaN	18.6944	18.2023	16.2924	17.9291	18.5157	18.4092	18.3749	NaN	17.7244
XP_006569392.1	17.0648	NaN	NaN	15.3318	17.3369	NaN	NaN	16.9768	17.4897	17.8239	NaN	NaN	NaN	17.991	16.1545	15.675	16.6203	16.9057	16.7829	16.5062	16.5891	16.6331	15.7038	14.4976	17.766	16.8333	16.6514	16.6019	NaN	NaN	NaN	NaN	NaN	NaN	NaN	16.4431	NaN	NaN	NaN	NaN	17.6696	16.3035	17.624	NaN	17.325	16.9517	NaN	NaN	16.1347
XP_624593.1;XP_006569397.1	16.9678	NaN	17.6136	17.117	16.9685	16.6662	17.945	NaN	NaN	NaN	17.4347	17.5587	NaN	NaN	NaN	16.3699	15.8791	NaN	17.3366	17.3614	17.6112	17.1744	15.0135	NaN	17.5498	17.6653	19.0447	17.7541	NaN	NaN	NaN	16.5424	NaN	16.2356	NaN	15.9463	15.8382	NaN	15.9183	16.3385	NaN	NaN	NaN	NaN	NaN	NaN	NaN	13.9163	16.7564
XP_006569436.1	NaN	NaN	17.3852	NaN	NaN	17.4628	18.3482	18.883	NaN	NaN	18.8252	NaN	16.7594	18.4331	NaN	NaN	NaN	NaN	NaN	17.3235	18.3772	18.5654	17.3196	NaN	NaN	NaN	NaN	13.9162	17.0756	16.4699	NaN	16.7632	17.19	17.5828	16.9859	NaN	NaN	NaN	16.2378	17.2869	17.5497	17.046	17.8116	18.0597	17.4003	17.2629	NaN	16.6256	17.9565
XP_006569462.1;XP_394662.6	24.2117	24.0324	22.0734	24.0144	24.0627	23.9235	23.57	22.9578	21.9405	25.1024	24.7466	23.7564	23.3095	23.242	24.6096	24.6759	24.6299	24.9956	25.4293	24.9362	24.5473	24.7139	25.4178	23.8822	23.8194	24.523	24.8366	24.5229	22.404	23.3919	22.3304	23.0288	23.7214	23.2243	22.6544	24.8897	23.0121	23.9767	23.6177	23.2788	24.3877	23.9999	23.379	23.2376	23.813	22.8961	23.1433	23.5244	22.8479
XP_006569483.1	18.3451	18.0617	21.2088	19.8698	17.5719	18.8102	NaN	15.7439	NaN	NaN	16.5241	18.4988	18.1162	19.5294	20.0917	17.3381	18.3568	NaN	17.1969	16.3722	14.776	13.2771	NaN	17.6357	16.0246	18.1662	17.3498	16.9178	19.2584	NaN	20.3498	17.4902	18.0977	18.9802	17.0876	17.5461	20.9254	20.2109	20.5961	20.6251	15.7084	NaN	NaN	16.4611	15.3629	18.5046	18.5472	NaN	17.6109
XP_006569494.1;XP_392437.2	NaN	NaN	NaN	16.2953	NaN	NaN	NaN	NaN	NaN	NaN	NaN	NaN	NaN	NaN	NaN	NaN	15.7813	NaN	16.9923	16.8518	NaN	16.5361	NaN	NaN	NaN	16.3913	NaN	16.5921	NaN	NaN	15.9919	NaN	NaN	NaN	NaN	NaN	17.4027	NaN	15.4542	15.4198	NaN	NaN	NaN	NaN	15.7905	16.4713	19.874	NaN	15.4231
XP_392439.4;XP_016768588.1;XP_016768587.1;XP_006569510.1;XP_026297623.1	NaN	NaN	15.4719	NaN	NaN	17.1411	NaN	NaN	NaN	16.7667	NaN	16.7431	NaN	17.3597	16.7418	17.2526	NaN	16.994	NaN	15.554	17.2835	15.9548	14.6439	NaN	16.1859	16.953	NaN	16.3229	NaN	NaN	NaN	NaN	NaN	NaN	NaN	NaN	NaN	NaN	NaN	NaN	NaN	NaN	NaN	NaN	NaN	NaN	NaN	15.9892	NaN
XP_006569514.1;XP_623269.1	NaN	17.2047	16.5126	NaN	NaN	NaN	NaN	16.9928	NaN	16.9991	16.5919	16.9762	NaN	16.8565	16.8764	NaN	NaN	NaN	16.5328	NaN	NaN	16.7103	NaN	NaN	17.2228	16.7917	NaN	16.193	NaN	NaN	NaN	NaN	NaN	16.9471	NaN	NaN	NaN	16.9734	NaN	17.9466	NaN	NaN	NaN	NaN	NaN	NaN	NaN	NaN	NaN
XP_006569515.1;XP_395164.3;XP_006569516.1	NaN	17.8528	18.0094	18.2075	18.5836	17.9257	18.6242	18.1395	NaN	18.5792	18.6818	18.3196	18.2473	18.4058	18.5919	16.1837	18.3435	17.2112	17.0381	17.132	18.7427	18.7846	NaN	17.7827	17.8712	18.186	18.3832	18.7984	18.0803	NaN	17.4827	18.6482	18.3347	17.9244	17.5857	18.1451	17.6387	18.2984	18.4502	19.3036	17.7794	17.0592	18.759	19.3027	18.8745	17.914	17.2018	17.0963	19.1859
XP_624266.2;XP_006569551.1;XP_006569550.1	NaN	NaN	NaN	NaN	NaN	NaN	NaN	NaN	NaN	12.9683	NaN	NaN	NaN	NaN	NaN	15.6356	NaN	NaN	NaN	16.0384	15.4943	NaN	NaN	NaN	NaN	16.2494	17.1122	14.6821	NaN	NaN	NaN	NaN	NaN	NaN	NaN	NaN	NaN	NaN	NaN	NaN	NaN	NaN	NaN	NaN	NaN	NaN	NaN	NaN	NaN
XP_006569554.2	17.8163	16.8659	17.7156	NaN	17.4545	NaN	17.8101	16.6533	NaN	16.5727	NaN	17.9716	NaN	16.9237	17.7138	17.8659	18.0039	17.0904	17.6879	17.2919	NaN	17.6508	17.0371	15.5011	17.2449	17.2791	17.3624	16.6236	17.0235	NaN	NaN	17.4449	17.4324	NaN	17.868	17.2197	NaN	15.5965	17.6718	NaN	NaN	17.7212	NaN	17.9037	18.0691	NaN	16.2872	NaN	NaN
XP_006569606.1;XP_624088.2	21.2875	20.2044	20.7218	20.2476	20.7094	20.4886	21.2491	20.9188	19.527	20.9678	20.8271	20.4642	20.3799	20.7518	21.1114	21.3624	20.7567	20.8657	21.3258	21.2367	21.1376	20.7847	20.901	20.4461	21.3028	20.8212	21.8304	21.1506	19.5251	20.0243	19.3208	19.9977	20.9459	19.4457	20.6317	20.6973	19.8943	20.856	20.3707	20.8727	20.6205	20.3587	20.8703	21.0065	20.8345	19.3316	17.8801	20.8221	20.9704
XP_006569630.1;XP_624030.1;XP_006569631.1	16.1844	NaN	17.1416	16.8677	NaN	17.7789	NaN	NaN	16.915	16.8064	NaN	NaN	NaN	16.5298	NaN	16.87	16.5425	NaN	16.8174	NaN	16.6273	NaN	17.5068	NaN	15.9334	16.993	16.9921	15.8603	NaN	NaN	NaN	NaN	NaN	NaN	NaN	NaN	NaN	NaN	NaN	NaN	NaN	NaN	NaN	NaN	NaN	NaN	NaN	NaN	NaN
XP_026297150.1;XP_006569636.1;XP_006569635.1	NaN	NaN	17.1867	NaN	NaN	NaN	NaN	NaN	NaN	NaN	NaN	NaN	NaN	NaN	NaN	NaN	NaN	NaN	NaN	NaN	16.827	NaN	NaN	NaN	NaN	NaN	15.5386	NaN	NaN	NaN	NaN	NaN	NaN	NaN	NaN	16.7658	NaN	NaN	NaN	NaN	17.0666	NaN	NaN	NaN	16.5155	NaN	16.5539	NaN	NaN
XP_006569643.2	19.399	16.681	18.1649	19.1424	18.8413	18.4677	18.1263	18.8872	NaN	18.9227	18.5964	18.5948	17.9485	18.2993	18.5769	17.544	17.5211	18.2284	19.823	19.69	18.7111	19.6675	18.6053	18.0076	18.7228	18.9077	19.5542	18.5265	18.4683	NaN	16.7108	17.9505	17.9789	18.3126	17.7897	19.1502	18.1954	19.5094	18.5195	18.181	18.1048	17.8536	18.1793	18.3732	18.852	18.673	18.1094	17.6579	18.5216
XP_006569681.2	15.7263	NaN	14.9371	16.6465	NaN	19.3318	NaN	NaN	NaN	NaN	NaN	NaN	NaN	16.5944	NaN	NaN	NaN	NaN	NaN	NaN	NaN	NaN	13.7124	NaN	NaN	NaN	NaN	NaN	NaN	NaN	NaN	NaN	NaN	NaN	NaN	NaN	NaN	NaN	NaN	NaN	NaN	NaN	NaN	NaN	NaN	NaN	NaN	NaN	NaN
XP_624501.1;XP_006569695.1	18.1967	18.3337	19.5205	19.4952	18.8657	19.8884	20.0526	20.103	NaN	19.8003	20.3024	19.6564	17.0389	19.9481	19.9897	19.6518	20.3567	19.8474	20.3023	20.7707	19.6952	20.5828	19.1997	19.9489	19.1965	20.3536	20.5516	19.6663	19.2014	19.3587	18.7273	19.3748	19.9679	18.5374	19.4299	18.7029	18.7771	17.3574	18.9115	18.7713	19.8594	19.2799	19.3827	20.1307	20.7485	18.3926	17.9729	19.1984	16.8041
XP_006569731.1;XP_006569729.1;XP_006569730.1	17.4657	17.0168	18.6687	18.2346	17.9247	17.4444	18.9199	NaN	NaN	18.8796	19.3218	18.0354	NaN	19.0837	18.8289	19.1419	19.2848	18.9156	18.7438	18.4874	18.5996	19.229	NaN	16.3892	18.4488	19.2091	18.8998	18.559	16.3817	NaN	NaN	16.304	NaN	16.1665	17.5704	17.0884	NaN	NaN	15.5697	19.2221	NaN	NaN	17.9025	NaN	17.4107	16.355	NaN	NaN	18.6264
XP_006569732.1;XP_397567.2;XP_026298949.1;XP_026298948.1;XP_026298950.1;XP_006569727.1	NaN	NaN	NaN	NaN	NaN	NaN	NaN	NaN	NaN	14.9905	NaN	NaN	NaN	NaN	NaN	14.9572	NaN	NaN	NaN	NaN	NaN	14.4863	NaN	NaN	NaN	NaN	NaN	NaN	NaN	NaN	NaN	NaN	NaN	NaN	NaN	NaN	NaN	NaN	NaN	NaN	NaN	NaN	NaN	NaN	16.2688	16.6907	NaN	NaN	NaN
XP_006569762.1	18.3853	18.503	18.801	19.2736	16.8863	NaN	19.1621	NaN	17.2489	19.4247	20.3243	18.9384	NaN	19.1808	18.4327	19.9607	19.511	19.5562	19.9635	19.8245	20.4026	19.8964	19.4932	19.0127	19.6872	19.9556	20.1762	19.1202	NaN	NaN	17.9896	16.2692	NaN	18.6729	19.0704	20.0713	18.0848	NaN	18.6181	18.8124	18.1347	19.1972	19.608	19.6166	19.7888	NaN	NaN	NaN	19.273
XP_026297838.1;XP_016769012.1;XP_006569767.2;XP_006569769.1	NaN	14.729	17.533	NaN	NaN	NaN	NaN	NaN	NaN	NaN	NaN	NaN	NaN	NaN	NaN	NaN	NaN	NaN	NaN	NaN	NaN	NaN	NaN	NaN	NaN	NaN	NaN	NaN	NaN	NaN	NaN	NaN	NaN	NaN	NaN	16.9002	NaN	NaN	NaN	NaN	15.9068	NaN	NaN	NaN	NaN	NaN	17.8978	NaN	NaN
XP_396175.2;XP_016769123.1;XP_006569779.1	16.2316	NaN	NaN	15.7482	NaN	NaN	NaN	NaN	NaN	16.5069	15.3532	NaN	NaN	16.7704	NaN	NaN	15.9929	NaN	16.0866	16.4665	NaN	NaN	16.0794	NaN	NaN	15.9028	NaN	NaN	NaN	NaN	NaN	NaN	NaN	NaN	NaN	NaN	NaN	NaN	NaN	NaN	NaN	16.289	NaN	NaN	16.4944	NaN	NaN	NaN	NaN
XP_006569793.2	18.9206	17.2303	NaN	NaN	NaN	NaN	NaN	NaN	16.2458	NaN	18.1411	NaN	NaN	18.8874	18.4002	18.1441	18.9947	17.3873	NaN	17.5981	18.0134	17.67	17.5925	NaN	17.6337	18.9445	18.0179	17.7575	NaN	NaN	NaN	17.405	NaN	NaN	17.7003	17.6511	NaN	NaN	NaN	18.3485	19.7287	NaN	19.4799	19.6245	19.661	NaN	NaN	NaN	NaN
XP_006569794.2	NaN	NaN	NaN	NaN	NaN	NaN	17.1528	18.2369	17.6239	NaN	18.5007	18.5147	NaN	19.2032	NaN	16.9403	17.1248	18.6867	NaN	NaN	NaN	18.6089	17.9075	16.4323	13.2095	17.4703	19.715	19.2282	NaN	18.8083	NaN	18.0447	16.4436	NaN	NaN	NaN	NaN	NaN	NaN	NaN	19.1225	17.5188	NaN	18.8912	19.4362	NaN	12.5412	NaN	16.5926
XP_026298296.1;XP_026298295.1;XP_006569796.2	NaN	15.0405	19.1542	17.6894	16.1752	17.413	NaN	NaN	NaN	NaN	NaN	17.1868	NaN	16.294	16.2823	16.1459	NaN	NaN	NaN	NaN	NaN	16.3509	NaN	NaN	NaN	15.502	NaN	15.5178	14.8539	15.9708	NaN	NaN	NaN	NaN	NaN	NaN	NaN	NaN	15.3573	14.8194	NaN	NaN	NaN	NaN	NaN	NaN	NaN	NaN	NaN
XP_016769131.1;XP_006569831.1;XP_006569829.1;XP_016769130.1;XP_016769129.1;XP_006569827.1	18.78	15.9145	16.5965	18.0493	17.7022	15.3658	17.3584	18.2118	NaN	18.0267	17.9696	17.616	18.2071	20.1534	19.5212	15.5684	18.6095	16.2989	18.1938	17.5388	17.6901	19.2901	15.6267	17.5043	16.6481	17.9408	18.2436	18.1104	17.0664	16.0533	16.3447	19.5359	18.6083	18.7485	18.4652	18.1352	NaN	16.0826	17.8282	17.8902	19.3207	NaN	18.5475	18.099	20.0498	17.947	17.3545	18.26	17.5128
XP_006569857.1;XP_006569863.1;XP_016768904.1;XP_016768905.1;XP_006569861.1;XP_006569860.1;XP_006569859.1;XP_006569868.1;XP_006569862.1;XP_016768906.1;XP_006569858.1;XP_016768913.1;XP_016768912.1;XP_016768921.1;XP_026297942.1;XP_026297947.1;XP_016768907.1;XP_026297940.1;XP_016768915.1;XP_026297938.1;XP_016768916.1;XP_026297939.1;XP_016768914.1;XP_006569866.1;XP_006569864.1;XP_016768908.1;XP_016768…	15.6175	NaN	20.4942	15.9855	NaN	16.6569	13.4196	22.2757	15.9372	16.9034	16.5436	15.8094	NaN	18.9085	18.4588	21.4865	NaN	NaN	13.8801	NaN	NaN	15.9596	NaN	NaN	16.6718	18.8165	12.3576	16.1193	NaN	NaN	NaN	15.1275	NaN	NaN	15.9574	18.3137	NaN	NaN	NaN	NaN	NaN	15.4411	15.5388	NaN	15.3448	16.0015	16.5544	NaN	NaN
XP_006569888.1;XP_026298238.1;XP_392483.3	18.4809	NaN	21.957	19.6659	14.632	20.9477	NaN	16.2427	20.5172	NaN	16.3463	18.8674	NaN	19.2733	17.9319	18.0277	18.184	17.8802	18.2548	18.8928	NaN	18.7688	17.9623	17.1691	NaN	18.3757	19.0613	16.9533	NaN	NaN	19.1231	NaN	NaN	NaN	16.1786	NaN	19.8474	17.8338	17.9409	NaN	NaN	NaN	NaN	16.5366	16.0525	16.7564	18.6837	NaN	NaN
XP_006569897.2	17.7513	16.229	17.7281	18.6125	NaN	17.8326	NaN	16.7208	NaN	NaN	13.9959	NaN	NaN	NaN	16.9117	15.5147	16.2857	NaN	16.2044	NaN	NaN	16.8551	15.304	NaN	NaN	16.1761	NaN	NaN	17.6927	NaN	18.6104	NaN	NaN	16.817	NaN	NaN	18.7856	17.9596	18.5755	17.8162	NaN	NaN	NaN	NaN	NaN	18.7643	NaN	NaN	17.3596
XP_006569916.1	17.3898	16.3513	16.7647	16.7098	NaN	17.046	NaN	16.7704	NaN	17.2375	17.5171	17.5027	NaN	16.7307	17.1718	NaN	16.8682	17.0371	15.8125	16.6423	17.7724	17.3247	16.9527	16.829	17.4442	17.4706	17.0518	17.8023	NaN	NaN	NaN	17.0476	NaN	16.3762	18.0734	16.6315	16.7951	17.2402	16.8966	16.8771	17.4215	NaN	NaN	NaN	17.8105	16.584	16.4006	NaN	NaN
XP_006569917.1;XP_396320.3	NaN	NaN	NaN	NaN	NaN	NaN	NaN	NaN	NaN	15.5717	16.0303	NaN	NaN	14.988	15.4586	NaN	NaN	NaN	NaN	NaN	NaN	18.1797	NaN	NaN	NaN	15.4704	NaN	16.7341	NaN	NaN	NaN	NaN	NaN	15.8655	NaN	NaN	NaN	NaN	NaN	NaN	NaN	NaN	NaN	NaN	NaN	NaN	NaN	NaN	NaN
XP_006569957.1;XP_006569955.1;XP_006569954.1;XP_006569953.1;NP_001014993.1	23.4324	23.6652	24.1027	23.6884	23.9101	23.5045	23.984	24.2778	21.3395	24.0026	23.654	23.3809	24.0249	24.4046	24.2213	23.3254	23.5192	23.229	23.21	23.3593	23.8381	23.6538	22.1981	24.3416	23.7717	23.4514	23.4253	24.0953	24.1451	23.6385	24.114	24.2119	24.2603	24.0374	23.9989	23.558	23.9345	24.1497	23.8056	24.3346	23.9903	23.5281	23.8708	24.3471	23.8335	23.8508	22.8066	23.7932	24.1362
XP_026296694.1;XP_006569959.1	NaN	NaN	15.8264	NaN	16.9475	NaN	17.1658	18.0758	14.7432	NaN	NaN	NaN	NaN	NaN	NaN	NaN	16.2568	16.6291	14.2179	NaN	NaN	14.041	NaN	NaN	NaN	14.2744	NaN	NaN	NaN	NaN	NaN	NaN	NaN	NaN	NaN	NaN	NaN	NaN	NaN	NaN	15.5733	NaN	NaN	NaN	NaN	16.0161	NaN	NaN	NaN
XP_006569964.1;XP_026296529.1	18.7512	17.681	17.9313	18.3851	18.092	17.261	NaN	20.4539	19.7043	17.6586	17.8607	20.3256	NaN	19.6561	20.3208	19.8518	18.2823	16.3794	17.3838	19.0004	17.6904	16.7023	15.8408	NaN	18.5095	19.2033	18.5943	19.1469	NaN	NaN	NaN	NaN	NaN	16.2196	NaN	NaN	NaN	NaN	NaN	NaN	17.8463	19.491	18.4459	17.2418	18.9264	NaN	15.1306	17.5989	17.8203
XP_006569996.2	NaN	NaN	NaN	NaN	17.1197	16.63	NaN	NaN	17.1023	NaN	NaN	NaN	NaN	NaN	NaN	15.8581	17.5193	17.1467	16.5555	16.5348	15.2143	16.6187	18.551	NaN	19.3803	16.364	16.0934	15.2557	17.3724	NaN	NaN	NaN	NaN	NaN	NaN	NaN	NaN	NaN	16.5971	12.6525	NaN	NaN	NaN	NaN	NaN	NaN	16.5566	NaN	NaN
XP_006570250.1;XP_026296784.1	20.2457	19.6897	21.8453	20.2997	20.6114	19.4786	20.7945	19.7855	18.147	19.6252	18.6234	19.3545	20.161	20.3158	20.4614	18.9344	17.6547	19.4765	18.4175	NaN	20.1108	19.6156	16.5134	19.5944	19.314	19.2635	19.537	19.4059	19.5454	19.4245	19.1917	20.7533	20.4274	21.0501	20.5669	17.4174	20.6303	21.1353	20.5855	21.7876	20.2383	19.1299	19.5865	19.7595	18.2377	19.3192	15.3013	17.821	20.8964
XP_625164.1;XP_006570258.1	16.6734	NaN	NaN	NaN	NaN	15.8625	NaN	16.9159	NaN	16.9769	17.6343	16.4254	18.3382	16.7256	NaN	16.6985	16.8582	15.9782	15.4316	15.8839	16.8302	16.8296	16.0022	NaN	16.6747	16.9987	17.1714	15.994	17.5428	NaN	NaN	16.9286	17.0273	16.8525	17.4948	15.6382	NaN	NaN	17.3279	NaN	16.9963	NaN	15.172	NaN	17.5036	16.405	14.1049	NaN	17.1476
XP_006570274.1	20.9156	20.5562	19.7794	20.289	20.3959	19.8643	19.3211	19.3366	18.1469	19.8619	20.7652	20.3492	20.7917	20.0003	20.1202	20.5068	20.1078	19.9036	19.464	19.9071	20.1035	20.1337	19.4451	21.0554	18.0845	20.3761	20.5195	20.7605	20.1944	20.592	20.7496	20.5985	20.9331	20.6063	21.0506	20.7972	20.5909	20.283	13.7633	19.9617	20.2859	20.3241	NaN	20.6085	18.7699	20.4928	16.7606	20.9079	20.7273
XP_006570292.1	21.124	19.8117	21.044	20.9182	20.5359	20.4609	20.447	20.798	19.3474	20.9493	20.8417	20.8733	20.2469	20.758	20.9437	21.0467	20.8588	20.8871	21.0146	21.0509	21.1456	20.7896	20.3856	19.6406	20.7503	20.9302	21.1541	20.7197	20.1155	19.736	19.257	20.2305	19.6801	20.4165	20.2887	20.8501	19.7251	20.9671	20.6232	20.6677	20.451	18.9427	20.1586	20.3481	19.2639	20.012	20.2414	20.1573	19.288
XP_006570300.1;XP_006570299.1	17.0733	17.3448	14.4167	14.5269	17.7237	NaN	NaN	16.9124	NaN	17.3603	16.6306	17.3365	NaN	17.4986	17.8666	NaN	17.1653	16.4769	NaN	NaN	17.1669	17.4944	16.1667	NaN	14.886	17.2107	17.1941	NaN	16.9641	NaN	NaN	NaN	17.3098	17.6281	NaN	19.1128	17.411	18.3676	NaN	17.6328	18.1882	NaN	14.9029	17.8972	17.0079	NaN	17.3711	NaN	NaN
XP_006570355.1;XP_016770715.1;XP_006570354.1	NaN	NaN	16.1222	14.5823	NaN	NaN	NaN	NaN	NaN	NaN	NaN	NaN	NaN	NaN	NaN	NaN	15.7461	NaN	NaN	NaN	NaN	15.0612	NaN	NaN	15.0595	NaN	NaN	NaN	NaN	NaN	NaN	NaN	NaN	NaN	NaN	16.2388	NaN	NaN	NaN	NaN	NaN	NaN	NaN	NaN	NaN	NaN	17.8697	NaN	NaN
XP_396542.5;XP_006570448.2;XP_006570449.2	NaN	NaN	NaN	NaN	NaN	NaN	NaN	NaN	NaN	NaN	NaN	NaN	NaN	NaN	NaN	NaN	NaN	NaN	NaN	NaN	NaN	NaN	NaN	NaN	NaN	NaN	NaN	NaN	NaN	NaN	NaN	16.6754	NaN	NaN	NaN	NaN	NaN	NaN	NaN	NaN	NaN	NaN	NaN	NaN	NaN	NaN	NaN	NaN	NaN
XP_006570456.2;XP_026299901.1	21.365	21.7585	22.2558	21.5445	20.0604	18.9147	22.6964	22.9834	23.7977	19.6182	22.3393	21.2607	21.1907	20.2283	21.7197	17.8458	17.0507	20.1779	19.4115	17.6091	20.6095	13.8475	21.9657	20.1466	19.1741	20.1751	17.3894	20.2532	18.5411	20.4147	19.4963	19.6813	20.4921	20.4138	21.5542	18.9473	19.7754	21.0038	19.487	20.4414	21.2126	22.1817	21.0551	21.8738	21.7679	20.52	20.2215	22.3603	20.5648
XP_393259.4;XP_016770215.2;XP_006570470.2	NaN	16.7816	17.1132	17.1121	17.2316	17.4828	14.8781	NaN	NaN	17.7994	18.8894	17.303	NaN	17.631	18.9652	17.5406	17.1535	17.0775	17.7118	17.4173	16.9361	17.1939	16.4382	16.8349	18.144	17.4158	16.5629	17.5845	16.7159	16.4926	17.3476	17.4681	NaN	17.177	NaN	16.906	NaN	17.7634	17.1945	17.3202	18.5409	17.2674	17.7485	18.006	17.8219	17.7682	16.3772	16.8687	NaN
XP_006570475.1;XP_623397.2;XP_006570473.1	20.1634	18.6214	19.4543	19.7349	19.6759	19.2707	18.495	19.8405	NaN	19.8689	20.5514	19.9373	19.3095	19.6056	19.9326	20.4301	20.1862	20.0197	20.4543	20.393	20.183	20.2987	19.1934	19.5144	20.1495	20.2372	20.1721	20.054	19.4127	18.8442	18.7268	19.5553	19.384	19.6595	19.503	20.0263	18.5528	19.7555	19.5912	19.9758	19.5853	18.9594	19.3418	19.5959	20.1708	17.7958	19.0467	18.8926	19.9916
XP_393761.1;XP_006570503.1	18.9919	20.8855	19.2945	18.8186	19.2299	19.1435	20.1939	20.093	16.5489	19.8651	20.9786	18.8448	21.2996	20.7261	20.2004	18.3999	19.8249	19.2856	18.6453	18.9184	20.4078	19.6426	NaN	20.3844	20.2249	19.681	19.3937	20.2295	20.4026	18.4254	19.9438	20.8121	21.1406	19.9924	20.6841	19.652	16.343	19.0472	19.4982	17.5493	19.7737	19.9926	20.0873	20.1192	19.6091	19.6796	19.6629	19.1053	20.5329
XP_026297212.1;XP_006570612.1;XP_006570611.1;XP_006570610.1;XP_016768147.1	19.8398	19.1339	21.2197	20.9312	23.2527	20.3396	20.4397	19.247	23.058	21.5371	20.9686	21.9648	NaN	21.5817	23.3403	17.9105	18.7313	19.1103	17.5029	16.5219	18.1781	10.5078	15.0234	15.0963	NaN	17.9432	17.4521	20.6227	NaN	NaN	NaN	NaN	NaN	NaN	NaN	17.3784	17.4576	17.8789	NaN	17.9471	NaN	19.5642	20.5467	20.5567	17.6595	21.3237	14.5005	19.4373	19.9855
XP_006570633.1	NaN	19.5606	19.2116	19.562	18.4576	20.1761	16.0839	22.4162	18.7408	NaN	18.7072	22.3595	NaN	19.837	18.826	21.4693	19.7865	15.5136	16.3911	21.1632	20.2349	17.4255	NaN	NaN	20.2575	20.8835	18.8184	19.2823	NaN	NaN	NaN	NaN	NaN	NaN	NaN	NaN	NaN	NaN	11.8265	NaN	NaN	17.8015	16.8423	15.6672	16.8093	17.8281	NaN	17.6181	21.3458
XP_006570646.1;XP_623181.2	21.0635	20.939	19.3308	20.1173	20.7992	20.9521	20.3368	21.4002	17.1362	19.8975	20.6476	20.9621	19.297	20.546	19.7806	21.2471	21.1006	19.8919	20.043	21.1152	20.5058	21.2177	19.9316	20.7258	20.6025	20.7011	20.5791	21.1294	20.0515	20.0203	19.4448	20.3597	21.0668	20.6709	20.8712	20.9679	20.5283	20.154	20.7233	20.8191	20.8227	20.9443	20.8372	21.2421	20.9501	20.8578	20.9403	20.3245	20.9783
XP_006570730.1	NaN	NaN	NaN	15.991	NaN	15.1928	NaN	NaN	NaN	NaN	NaN	16.7079	NaN	NaN	15.4795	16.1516	15.1864	15.2586	15.3851	15.7531	NaN	NaN	NaN	NaN	NaN	15.2012	NaN	16.093	NaN	NaN	NaN	NaN	NaN	14.8216	NaN	NaN	NaN	NaN	15.7562	NaN	NaN	NaN	NaN	NaN	NaN	15.5045	16.9906	NaN	NaN
XP_006570768.1	16.331	18.239	18.0682	18.6519	18.6458	18.8413	17.5901	17.6947	NaN	18.8858	18.5158	18.6557	17.0433	19.4646	19.9766	17.4428	19.1486	16.3269	17.1396	17.3411	18.6692	19.251	16.4819	17.6766	17.6598	18.4811	18.3299	18.1847	18.6766	NaN	17.1332	18.2097	18.6875	16.6184	18.5533	18.1796	16.7232	19.0999	18.8777	19.1313	19.5108	16.3999	18.5872	19.6764	18.6673	18.242	16.6658	16.9295	19.8256
XP_016766871.1;XP_006570790.1;XP_006570789.1;XP_016766860.1	19.3735	17.7584	18.9961	18.4176	18.1233	19.0295	18.8048	18.5087	NaN	18.8597	19.6761	18.6568	18.9125	18.7777	19.4405	20.1106	19.6518	19.8495	19.8928	19.7216	19.7516	19.0762	18.6174	18.121	19.0504	19.7281	20.2161	19.3743	18.264	NaN	18.4285	18.5259	19.0615	18.6309	18.6936	20.4074	17.5245	18.9239	17.8677	19.8242	19.2625	18.7004	18.7455	18.8649	18.4378	17.7545	18.8661	NaN	19.0563
XP_026295822.1;XP_026295821.1;XP_006570847.3	18.5305	15.6851	16.2881	19.3057	17.0997	18.1573	NaN	18.1721	NaN	NaN	15.229	17.8826	15.6684	15.9959	17.0522	20.2181	17.4006	16.5331	20.0462	19.756	17.6526	19.5872	17.1422	16.6434	17.0815	19.9173	17.9156	17.6981	17.9203	NaN	17.6931	17.443	NaN	18.4123	17.9278	18.4027	NaN	19.4773	18.4608	16.6782	15.4061	NaN	NaN	13.6619	16.9298	18.4007	19.0473	NaN	NaN
XP_006570861.2	NaN	NaN	16.2897	15.4472	16.5587	NaN	18.2711	15.9075	NaN	16.3961	17.24	NaN	NaN	NaN	16.1855	16.4854	16.1941	16.9782	16.4827	NaN	15.8236	15.7309	17.7801	NaN	17.2348	16.1804	NaN	16.0292	NaN	NaN	NaN	NaN	NaN	NaN	NaN	NaN	NaN	NaN	NaN	NaN	16.1075	NaN	NaN	NaN	15.6498	NaN	NaN	NaN	NaN
XP_006570877.1;XP_006570876.1	18.2085	18.3575	19.7764	19.1151	19.3156	19.2089	19.2026	20.0858	17.7073	20.1848	20.7743	19.0607	NaN	19.9275	19.6319	20.7586	20.9416	19.4817	20.4807	20.5668	20.7969	19.9882	19.29	20.2294	20.3793	18.8189	20.2199	19.6466	19.1516	18.8649	17.9638	NaN	NaN	NaN	16.9953	19.3978	NaN	19.5815	19.4022	19.9403	19.1077	19.3289	19.427	19.9104	19.9029	NaN	17.785	19.2912	19.1372
XP_006570936.2;XP_397221.5	NaN	16.1562	18.9121	NaN	NaN	NaN	NaN	NaN	NaN	NaN	NaN	17.1323	NaN	NaN	NaN	NaN	15.2358	NaN	NaN	NaN	NaN	NaN	NaN	16.6204	NaN	NaN	NaN	NaN	15.8684	NaN	NaN	15.4911	NaN	NaN	NaN	NaN	NaN	16.599	NaN	NaN	16.8618	NaN	NaN	17.0401	17.0181	NaN	NaN	NaN	NaN
XP_006570969.1	NaN	NaN	16.2875	17.65	14.7794	16.3424	NaN	NaN	NaN	NaN	NaN	15.5003	NaN	15.7576	16.3609	17.9172	18.5805	18.2182	18.1892	18.2056	16.6294	18.521	NaN	NaN	17.3602	18.2239	16.0225	17.4271	NaN	NaN	NaN	16.1216	NaN	NaN	NaN	17.9563	18.7304	16.6648	NaN	NaN	NaN	NaN	NaN	NaN	NaN	16.9697	NaN	NaN	NaN
XP_006570980.1	17.952	17.0495	NaN	16.765	16.5672	NaN	17.0997	16.9165	NaN	17.0795	18.1306	17.0469	NaN	16.8069	17.5021	17.2465	17.0192	16.8163	17.365	17.0635	17.9986	17.136	16.2348	16.929	16.8384	16.9393	17.1793	18.4161	17.1322	NaN	16.8036	16.6447	17.0562	16.594	NaN	17.3841	NaN	17.4996	NaN	NaN	17.2559	NaN	17.2844	17.4959	17.5318	17.0704	NaN	NaN	NaN
XP_016768321.2;XP_006571053.2	20.1145	14.7979	21.1046	20.765	17.3051	20.5261	NaN	16.5797	NaN	14.2767	15.6573	20.2034	15.5009	18.8223	19.3372	17.2268	17.7533	16.1635	17.0868	15.9732	15.6139	17.1539	16.8657	17.7823	16.148	16.9175	15.1423	16.7478	17.6971	14.7058	19.6773	17.746	16.534	18.7198	NaN	16.473	19.9385	21.6818	21.3617	19.9037	NaN	15.8854	17.6344	NaN	16.3275	20.807	20.5378	NaN	17.6503
XP_016768322.1;XP_006571055.1	15.7748	NaN	NaN	NaN	NaN	14.4721	NaN	14.9896	NaN	NaN	15.5862	NaN	NaN	15.3247	14.9417	NaN	NaN	15.597	15.5802	NaN	16.0286	15.595	14.8365	NaN	NaN	15.6322	15.0563	15.1975	NaN	NaN	NaN	16.2824	16.0124	16.3317	NaN	16.7105	16.5807	NaN	16.2949	15.7443	NaN	15.7122	NaN	15.7761	16.0428	16.3141	NaN	NaN	NaN
XP_016772839.1;XP_006571155.1;XP_006571154.1;XP_016772832.1	19.9092	20.0662	19.9536	19.9484	20.055	18.5687	20.065	19.4602	NaN	18.9917	20.0435	19.0014	19.9213	19.3317	19.1781	19.9589	19.9693	19.5471	20.1895	19.9343	19.5519	19.9057	17.3563	19.9412	19.0686	20.4562	19.8487	19.5545	19.5348	19.0771	20.0634	20.1659	19.6474	20.2868	20.0653	18.3268	19.8727	19.968	19.9027	20.5435	20.2091	19.8726	20.3419	19.8449	20.0688	20.2541	19.8818	19.5151	20.8401
XP_396469.1;XP_006571187.1;XP_006571186.1;XP_006571185.1	16.1843	15.1072	16.3408	16.2129	NaN	NaN	NaN	NaN	NaN	15.6298	15.5512	15.711	17.2474	16.446	15.8775	15.8981	16.6174	15.3451	15.5126	16.5309	15.981	16.6711	NaN	16.9463	16.3863	17.0278	16.3296	17.171	NaN	NaN	16.4422	NaN	16.0772	16.2444	16.2766	16.3372	NaN	16.2837	NaN	17.2908	17.1494	NaN	16.9959	17.0591	17.014	NaN	16.1264	NaN	17.0268
XP_006571218.1	18.7437	15.3881	NaN	16.6117	15.401	16.2565	NaN	NaN	NaN	NaN	14.3765	16.7329	NaN	15.5687	15.2495	NaN	NaN	NaN	15.6313	NaN	NaN	15.1234	NaN	NaN	NaN	15.4461	NaN	15.7156	NaN	NaN	NaN	NaN	NaN	16.613	NaN	16.8384	15.8848	NaN	17.0524	NaN	15.2678	NaN	NaN	NaN	16.1047	16.0707	17.8653	NaN	NaN
XP_006571319.1;XP_006571318.1;XP_006571317.1;XP_006571316.1;XP_006571315.1;XP_395191.4;XP_016772624.1;XP_016772622.1;XP_006571314.1;XP_006571313.1	16.9679	18.4637	15.8878	14.6207	NaN	14.9081	NaN	14.6413	NaN	15.5127	16.8698	NaN	NaN	16.0081	15.4256	16.2689	16.1261	15.9591	16.293	16.8119	16.8485	17.2177	14.8852	NaN	16.6344	16.6951	16.2112	16.3145	14.0094	NaN	NaN	16.9232	NaN	NaN	NaN	16.4539	NaN	NaN	16.4074	NaN	16.4895	NaN	17.9045	17.394	16.6889	16.6998	17.3036	15.6853	NaN
XP_006571335.2	20.8444	19.0982	20.2259	19.6044	19.3953	19.5194	20.8712	19.7601	14.6392	19.2924	19.6353	19.4158	20.2547	18.8397	20.2489	20.0044	20.3398	19.6229	19.3489	20.7714	20.5472	20.2804	17.4427	19.294	20.722	19.5459	20.326	20.5522	19.9866	19.8204	19.8285	20.0163	20.0317	20.0754	19.5369	20.8006	19.2576	20.0691	19.7881	19.7215	20.5897	19.1947	20.2171	20.1974	20.4776	19.8937	19.6544	19.5245	20.2194
XP_006571374.1;XP_392750.1;XP_016767286.1	16.3537	NaN	16.1164	15.538	NaN	NaN	NaN	16.3825	NaN	NaN	16.7978	NaN	17.2155	NaN	NaN	NaN	15.665	NaN	NaN	16.0804	15.7794	16.6181	15.1384	16.3959	16.1468	16.4485	16.1943	16.0344	NaN	NaN	NaN	17.4863	16.0218	17.8921	NaN	NaN	NaN	16.0155	NaN	NaN	NaN	NaN	NaN	NaN	16.4161	16.8423	15.8854	NaN	NaN
XP_006571383.1	16.7312	15.0592	NaN	NaN	NaN	NaN	NaN	16.1884	NaN	16.5723	16.3291	16.4592	NaN	16.621	17.2447	16.4089	17.0862	16.1395	16.028	16.8729	17.6379	17.0384	15.3621	17.6633	17.0184	16.6857	16.6917	17.0638	NaN	NaN	NaN	16.7594	NaN	NaN	NaN	16.6563	16.3117	NaN	16.4398	NaN	NaN	NaN	NaN	NaN	NaN	NaN	16.294	15.9464	NaN
XP_006571389.1	17.8183	16.8437	NaN	16.3193	17.0511	17.2711	16.1728	16.1054	NaN	16.7689	17.4299	16.7261	NaN	NaN	16.8406	17.5279	17.4338	16.7697	18.6621	17.582	NaN	NaN	17.4922	17.2036	16.3858	16.5641	17.0696	18.2579	16.77	NaN	NaN	17.083	17.1962	16.7271	NaN	17.5982	NaN	17.7135	16.5394	17.1579	NaN	17.029	NaN	17.8011	17.5826	NaN	17.2413	17.3352	17.1046
XP_006571393.1	NaN	17.4656	18.0179	18.631	17.773	18.0872	18.9375	17.3859	16.0514	18.7612	20.5167	17.7103	NaN	19.1483	19.8398	18.49	19.4002	18.1866	18.6113	18.0486	18.3095	19.1978	18.8625	17.0638	18.698	18.9074	18.3526	18.5833	16.7264	NaN	NaN	18.4541	NaN	18.5582	NaN	17.8313	17.4197	NaN	18.2224	19.1654	18.8797	NaN	18.4316	18.6586	18.4202	NaN	NaN	NaN	18.6304
XP_006571447.1	16.9042	NaN	NaN	NaN	16.3196	NaN	NaN	NaN	NaN	NaN	NaN	17.4871	NaN	15.648	NaN	16.8059	16.6986	NaN	17.8959	17.233	NaN	16.8717	NaN	NaN	NaN	16.0263	15.7453	16.3723	NaN	NaN	NaN	NaN	NaN	NaN	NaN	16.6194	NaN	NaN	NaN	15.3557	NaN	NaN	NaN	NaN	NaN	NaN	NaN	NaN	NaN
XP_016769052.2;XP_016769042.2;XP_016769039.2;XP_016769033.2;XP_016769031.2;XP_016769028.2;XP_006571587.2;XP_016769026.2;XP_026299980.1;XP_016769019.2;XP_016769015.2;XP_016769010.2;XP_016769008.2;XP_016769005.2;XP_016769000.2;XP_006571573.2	14.8401	NaN	14.4767	NaN	14.262	NaN	NaN	NaN	NaN	16.0764	15.7546	NaN	NaN	15.4906	15.1577	14.746	15.1567	14.6512	14.8028	NaN	15.1831	15.292	NaN	15.1759	NaN	16.0374	NaN	NaN	NaN	NaN	15.2149	16.2666	NaN	NaN	14.9113	16.5634	NaN	NaN	15.6292	NaN	NaN	NaN	NaN	16.3407	16.2467	NaN	15.4642	NaN	NaN
XP_006571646.1;XP_393567.3	19.4899	14.9635	18.9101	19.3392	20.4822	19.2198	20.7442	19.7781	NaN	19.7413	20.0143	20.4213	17.8427	19.6069	20.7621	20.1352	19.8812	19.651	19.3431	19.4874	20.6569	20.631	19.367	19.6202	20.4085	20.0223	20.279	20.4232	19.8473	19.0682	19.2276	19.5979	20.1829	18.8888	18.3614	19.6041	18.6824	19.307	19.4517	20.8584	18.5151	19.322	19.6671	20.0555	18.6807	19.8822	18.6456	18.5296	20.1328
XP_026296890.1;XP_006571655.2;XP_393376.3;XP_026296887.1;XP_006571654.2;XP_006571653.2;XP_006571652.2	16.8504	NaN	17.5151	16.9536	17.744	16.4584	16.6963	17.4556	14.0454	17.8718	17.7932	16.93	14.5285	14.9264	18.8901	19.0386	17.7382	17.7447	18.3676	18.4002	18.0892	19.0982	16.4064	NaN	18.8986	18.9619	19.1964	18.9349	16.537	NaN	NaN	NaN	16.4509	16.4251	NaN	17.6601	16.6321	17.8314	16.9984	15.5073	17.7466	17.5361	NaN	17.9413	17.9769	17.0977	17.132	17.5391	18.0815
XP_006571695.2	17.0877	NaN	16.0152	15.0928	NaN	NaN	NaN	NaN	NaN	NaN	NaN	NaN	NaN	16.8322	NaN	NaN	16.6604	NaN	15.9732	16.0084	NaN	16.3488	NaN	NaN	NaN	16.3549	16.3818	16.6544	NaN	NaN	NaN	NaN	NaN	NaN	NaN	17.9322	NaN	NaN	NaN	NaN	NaN	NaN	NaN	NaN	NaN	NaN	NaN	NaN	NaN
XP_006571730.2	NaN	17.8724	17.3658	17.9985	18.3016	17.9497	17.8533	18.6292	18.4067	NaN	18.1223	NaN	18.207	17.6337	20.9148	17.3941	16.6158	17.05	18.3182	15.2368	18.6771	17.8152	15.157	17.2717	17.0964	18.5198	19.0691	17.6967	18.3405	16.3371	16.6147	16.4164	NaN	NaN	18.4978	18.3846	NaN	18.4066	NaN	17.4035	18.1699	NaN	18.0198	18.0482	17.8135	NaN	17.4723	17.4425	17.6507
XP_006571750.1;XP_623637.3	17.8721	17.4541	17.3824	17.1357	17.7517	NaN	NaN	NaN	NaN	NaN	17.7289	NaN	NaN	16.7757	NaN	NaN	NaN	16.7171	NaN	NaN	17.7802	17.8239	17.2524	NaN	17.0486	17.7273	17.4993	17.2154	17.5312	NaN	17.4402	18.2394	NaN	18.0738	NaN	17.3305	NaN	17.5653	17.7814	17.4562	17.4239	17.4649	17.8015	18.6313	16.6831	18.1064	NaN	15.9557	NaN
XP_006571751.1	16.5005	16.7761	16.2154	16.0962	NaN	NaN	NaN	16.0194	NaN	NaN	16.1915	NaN	17.0212	17.4362	16.1512	16.6633	16.5868	15.9227	16.6405	16.0932	16.4686	17.1353	15.6291	NaN	16.9275	16.3041	15.8018	16.3183	16.8947	NaN	16.7121	16.7972	16.3787	17.0457	17.0391	NaN	16.4321	17.0564	16.854	16.7253	NaN	NaN	16.5766	NaN	NaN	NaN	NaN	NaN	NaN
XP_006571767.1;XP_026297891.1;XP_006571769.1	NaN	14.6208	NaN	NaN	NaN	NaN	NaN	NaN	NaN	NaN	NaN	17.131	NaN	NaN	NaN	15.2964	NaN	NaN	NaN	15.2778	NaN	NaN	NaN	NaN	16.4819	15.9945	NaN	15.9267	NaN	NaN	14.8292	NaN	NaN	16.4128	NaN	NaN	16.201	16.6481	NaN	16.3136	NaN	NaN	NaN	NaN	NaN	15.8594	16.9435	NaN	NaN
XP_397416.4;XP_006571828.2	NaN	NaN	NaN	NaN	NaN	NaN	NaN	NaN	NaN	NaN	NaN	NaN	NaN	NaN	NaN	NaN	NaN	NaN	NaN	NaN	NaN	NaN	NaN	NaN	NaN	NaN	NaN	NaN	NaN	NaN	NaN	NaN	NaN	NaN	NaN	NaN	NaN	NaN	NaN	NaN	NaN	NaN	NaN	NaN	NaN	NaN	NaN	NaN	NaN
XP_006571836.1;XP_026300412.1;XP_006571834.1;XP_006571833.1	NaN	NaN	NaN	NaN	20.7728	NaN	NaN	NaN	NaN	NaN	NaN	NaN	NaN	NaN	NaN	NaN	NaN	NaN	18.774	NaN	NaN	NaN	18.2337	NaN	NaN	18.6549	NaN	NaN	NaN	NaN	NaN	NaN	NaN	NaN	NaN	NaN	NaN	NaN	NaN	NaN	NaN	NaN	NaN	NaN	NaN	NaN	NaN	NaN	NaN
XP_006571875.2	NaN	NaN	NaN	NaN	NaN	14.9135	NaN	NaN	NaN	NaN	NaN	NaN	NaN	NaN	NaN	NaN	NaN	NaN	NaN	NaN	NaN	NaN	NaN	NaN	NaN	NaN	NaN	NaN	NaN	NaN	16.2028	NaN	NaN	NaN	NaN	NaN	16.4073	NaN	16.6891	NaN	NaN	NaN	NaN	NaN	NaN	NaN	NaN	NaN	NaN
XP_006571886.1	18.4997	17.4947	19.0424	19.2885	18.8117	18.3245	19.47	18.9263	NaN	19.927	20.0141	19.405	17.574	19.8697	20.0471	19.2661	19.8603	19.2127	19.2239	19.375	19.4712	19.9988	17.4502	17.2385	19.407	19.6713	19.6692	19.8161	18.8154	17.1535	18.0661	19.2258	17.5938	19.783	18.2523	19.5819	19	19.2043	19.0317	18.6789	18.4443	18.2539	18.9404	18.0662	19.9075	18.5308	19.5839	16.2817	NaN
XP_006571900.1;XP_006571902.1;XP_006571901.1	NaN	NaN	17.1477	17.2314	NaN	NaN	NaN	NaN	19.4018	NaN	NaN	18.3569	NaN	18.057	14.1168	NaN	NaN	NaN	17.5272	NaN	17.0649	NaN	19.4555	NaN	19.0338	NaN	NaN	NaN	NaN	NaN	NaN	NaN	NaN	NaN	NaN	NaN	NaN	NaN	NaN	NaN	NaN	NaN	NaN	NaN	NaN	NaN	NaN	NaN	NaN
XP_393332.1;XP_006571915.1;XP_006571914.1	17.4787	NaN	16.5002	17.1036	16.8248	16.8062	NaN	14.0722	NaN	16.188	NaN	NaN	NaN	16.2633	16.6644	16.7666	15.414	NaN	15.9371	16.5603	16.9145	16.9726	NaN	16.7812	17.1098	17.0818	17.819	17.3438	16.6549	NaN	17.5001	16.5605	NaN	NaN	NaN	17.5662	NaN	17.512	NaN	17.16	15.9255	NaN	NaN	17.0609	16.7961	NaN	17.2739	NaN	NaN
XP_006571960.1;XP_006571958.1	18.8097	17.8891	18.4663	18.3579	17.9892	NaN	NaN	18.2666	NaN	18.4359	19.6609	17.9147	17.7409	18.1023	18.3026	19.1335	18.8382	19.3472	19.3325	19.7648	19.915	19.9455	18.4399	NaN	19.0236	18.5373	19.6816	19.8298	19.2279	17.8198	NaN	19.542	NaN	19.1428	18.1267	17.9143	19.3112	17.478	18.4995	19.1664	19.9323	18.9256	NaN	19.3919	19.3536	18.8992	18.4112	19.4789	19.7409
XP_006572060.1	NaN	15.0334	NaN	NaN	NaN	NaN	NaN	NaN	NaN	NaN	NaN	NaN	NaN	16.835	16.0823	16.2918	17.1321	16.1066	15.8917	16.2118	16.3104	16.2994	NaN	NaN	NaN	16.579	15.3162	NaN	NaN	NaN	NaN	NaN	NaN	NaN	NaN	NaN	NaN	15.4307	NaN	NaN	NaN	NaN	NaN	17.1242	NaN	NaN	NaN	NaN	NaN
XP_006572091.1	18.001	16.7538	20.1783	22.7005	20.9862	23.1321	20.5956	NaN	22.3528	21.8516	22.2428	21.6116	NaN	21.4887	18.212	20.4479	19.2428	21.9683	21.4221	20.8529	19.0789	20.1894	23.5873	18.982	21.8726	21.1521	22.2054	19.106	19.3215	18.2742	20.6228	17.7517	NaN	18.5828	18.596	18.9254	21.6435	14.9112	18.6645	16.6004	15.4579	19.5134	17.8747	18.6752	NaN	21.9973	17.9301	18.82	18.4611
XP_006572097.2	NaN	NaN	21.7579	16.3271	13.203	15.5316	NaN	19.0379	20.3659	NaN	NaN	NaN	NaN	20.9375	21.5675	NaN	NaN	NaN	NaN	NaN	NaN	14.4264	NaN	NaN	15.6831	NaN	15.4096	18.2872	NaN	NaN	NaN	NaN	NaN	NaN	NaN	NaN	NaN	NaN	13.0689	NaN	NaN	19.9696	NaN	NaN	NaN	NaN	NaN	NaN	NaN
XP_006572124.1	15.8726	16.9484	20.971	16.8173	16.1666	15.673	NaN	NaN	NaN	17.6843	17.9591	16.7886	17.1487	17.5913	17.5043	15.3956	17.0525	16.6723	16.5227	16.6893	16.149	17.6292	NaN	NaN	NaN	16.319	15.8443	17.7281	NaN	NaN	17.1377	17.3133	17.2791	17.3501	NaN	16.6369	NaN	16.2594	15.2496	17.8279	17.4474	NaN	NaN	18.0597	18.0543	17.4506	17.1089	NaN	16.1107
XP_006572136.1	NaN	NaN	17.7219	17.7089	17.5286	NaN	17.2485	17.6866	NaN	17.1782	18.2919	17.579	19.8251	17.5539	17.6676	17.4991	NaN	16.8468	17.8647	18.3347	18.7892	17.8829	16.6164	17.4729	18.034	17.705	17.7161	18.3029	18.7668	NaN	NaN	17.8404	16.9156	17.223	17.3786	17.8496	NaN	18.3903	16.9651	16.7711	17.6722	18.1766	17.9408	18.2808	18.653	17.7669	15.9315	15.5182	17.5092
XP_006572159.1;XP_006572158.1	20.8435	19.9002	20.6579	21.7783	19.6683	21.0135	17.9977	18.3702	NaN	17.9563	19.2752	21.2093	19.1713	20.282	19.963	22.023	21.8355	19.4848	22.1402	22.3302	18.6883	21.6478	18.8162	19.5781	18.5524	22.0448	21.1396	21.3974	19.7406	19.4986	22.0701	20.9062	18.5784	21.0593	20.3384	21.1157	22.1021	20.3876	21.6719	20.8805	20.651	18.7022	20.0486	21.2821	21.1016	21.9769	22.8353	18.9135	19.5771
XP_006572172.1	16.8344	NaN	17.3272	NaN	17.2065	17.1898	17.2811	17.2302	NaN	17.0478	NaN	15.2579	17.3602	18.0134	17.4065	17.4125	17.804	17.5397	17.5713	18.0785	17.4554	18.2562	16.1579	NaN	17.2802	NaN	NaN	17.7469	17.1922	NaN	16.4889	17.4356	NaN	17.7761	16.9765	18.4163	16.6517	18.0509	18.2169	17.7573	18.3221	17.0849	NaN	17.2206	17.4868	17.2039	NaN	16.5919	16.8432
XP_006572231.1;XP_623546.1	16.6068	16.2715	NaN	15.4477	16.5113	NaN	NaN	NaN	NaN	16.4002	NaN	NaN	NaN	NaN	16.2118	NaN	NaN	NaN	NaN	NaN	NaN	NaN	NaN	17.0365	NaN	NaN	NaN	NaN	NaN	NaN	NaN	NaN	NaN	16.3884	17.3487	NaN	NaN	NaN	NaN	NaN	NaN	NaN	NaN	NaN	NaN	NaN	NaN	NaN	NaN
XP_006572237.1	21.533	18.8795	20.4775	22.0067	20.2564	21.7994	NaN	14.244	19.7904	18.3984	18.7996	20.8474	16.5521	20.8782	19.1706	21.1132	21.2861	20.7073	22.3797	21.9478	18.9493	21.2751	21.2308	20.0936	20.4111	21.2994	19.3622	21.4477	19.7012	NaN	20.2475	20.1446	18.0386	20.0278	18.5443	20.1346	20.6831	21.0483	20.9414	19.9866	18.7816	17.0888	18.2323	19.4097	20.2295	20.8608	21.7108	16.5234	19.0069
XP_006572255.1;XP_006572254.1	NaN	18.7744	17.1866	17.9133	18.1483	17.7262	18.2929	17.7578	14.1866	16.6773	18.2869	18.2111	17.894	17.8155	17.5878	NaN	18.7036	17.2418	17.654	18.4378	18.9708	18.6769	16.9498	17.9775	18.2209	18.2306	17.8491	18.7211	18.0126	17.2529	NaN	17.1413	17.8946	18.2253	17.847	NaN	18.836	18.556	17.8205	18.0664	18.3801	16.4028	NaN	17.389	17.862	18.3849	15.8281	NaN	18.9874
XP_006572258.1;XP_006572257.1	NaN	NaN	18.9255	17.2465	18.7273	18.9356	NaN	13.1163	17.09	20.5226	16.0426	NaN	NaN	16.7205	NaN	16.7341	18.3791	21.7515	16.9859	16.5688	NaN	17.7412	22.6682	16.8647	21.6082	16.4484	15.6079	16.0124	15.7114	NaN	NaN	NaN	NaN	NaN	13.775	16.0664	NaN	14.724	NaN	NaN	NaN	NaN	13.7186	NaN	NaN	NaN	17.0005	16.6352	NaN
XP_006572261.1	17.4521	16.8312	NaN	18.7449	NaN	17.8515	NaN	NaN	NaN	NaN	NaN	19.7711	NaN	NaN	NaN	NaN	17.4787	NaN	18.2094	17.7581	NaN	17.6512	NaN	17.036	NaN	17.9757	16.5008	NaN	17.3537	NaN	18.2397	17.783	16.445	18.2018	NaN	17.7979	18.3844	18.8986	19.5404	16.3493	NaN	NaN	17.6663	NaN	18.2317	NaN	19.6689	NaN	17.6148
XP_006572317.1	NaN	17.2479	19.1882	18.9698	20.2499	20.188	NaN	14.1147	NaN	19.2605	15.8473	17.6391	17.7935	18.2888	15.2192	18.5452	19.9486	21.6683	19.4273	18.981	17.1579	19.2354	22.9935	18.6252	21.1688	19.2601	17.8676	NaN	18.3288	NaN	18.1623	NaN	17.0947	18.0703	17.3694	18.663	17.7039	NaN	18.4541	17.7046	17.9108	18.266	17.4919	17.3536	16.7937	17.1601	15.3692	17.8329	17.338
XP_006572325.1	18.8153	17.8355	19.4368	19.8882	18.7788	19.7037	18.6085	17.9723	NaN	18.5409	19.4596	19.4915	NaN	19.3316	20.1015	19.7323	20.0243	20.1982	20.1277	20.032	19.1723	20.7485	16.6187	16.9309	19.4769	19.8371	18.1728	20.3916	18.5145	NaN	18.8543	18.606	18.3363	19.1926	18.6333	19.5366	19.0313	19.6849	19.5345	19.0272	NaN	17.4824	19.4549	18.9042	NaN	20.0926	20.6029	NaN	NaN
XP_623325.1;XP_016772966.1;XP_006572330.1;XP_006572329.1	18.5205	18.4524	17.9744	18.5419	18.9881	18.8137	19.0381	18.2938	NaN	18.5186	19.2687	18.6592	18.6018	17.9304	19.0114	19.1364	19.5605	18.9602	19.2156	19.7827	19.7573	19.7522	18.1374	18.4437	18.7078	19.7337	19.5647	19.6509	18.8073	18.3718	18.2536	19.3343	18.4635	18.7988	18.7821	19.6766	18.3533	NaN	18.0405	20.5855	19.231	18.367	17.6828	18.5935	19.3934	17.2398	18.8043	17.2133	19.8724
XP_006572338.2;XP_006572337.2;XP_006572336.2;XP_006572335.2	NaN	NaN	20.4472	NaN	18.9471	NaN	21.8296	NaN	NaN	NaN	NaN	NaN	NaN	NaN	20.3538	NaN	NaN	21.2744	20.6387	NaN	NaN	NaN	NaN	NaN	NaN	NaN	19.5001	20.3135	NaN	NaN	17.5133	NaN	NaN	NaN	NaN	19.2342	NaN	NaN	NaN	NaN	NaN	NaN	20.2298	NaN	NaN	NaN	NaN	NaN	NaN
XP_625157.2;XP_006572405.1;XP_016773030.1	16.031	NaN	NaN	16.6486	16.5027	NaN	NaN	NaN	NaN	16.1207	15.9756	16.1958	NaN	16.8762	16.7247	NaN	15.7157	NaN	NaN	16.3947	16.1128	17.372	15.4307	15.182	16.9775	15.7578	16.6861	16.4185	15.8897	NaN	NaN	NaN	NaN	NaN	NaN	NaN	NaN	NaN	NaN	NaN	NaN	NaN	NaN	NaN	17.0339	NaN	17.2569	NaN	12.6953
XP_623842.1;XP_026301731.1;XP_006572419.1;XP_006572418.1	17.6127	16.81	16.6597	16.4875	NaN	16.3982	NaN	16.5072	NaN	15.5696	16.2956	NaN	NaN	16.8125	NaN	17.6316	17.0478	17.2268	17.109	16.9457	16.6453	16.3264	17.122	NaN	17.5612	16.9458	17.6689	16.9679	NaN	NaN	NaN	NaN	NaN	16.0712	16.1144	16.9723	15.5568	NaN	15.6208	17.5194	16.9742	16.989	NaN	NaN	16.4745	NaN	NaN	16.5794	17.1912
XP_006572525.1	16.8384	17.4584	18.2238	16.4628	18.4976	NaN	18.5851	18.0042	NaN	18.8089	18.2113	17.903	17.4899	18.8508	19.2077	18.6539	17.0053	18.5096	18.8686	19.8397	18.4502	18.9144	17.0106	NaN	18.9533	18.9361	18.7751	19.1878	17.17	17.2411	17.6623	17.644	18.0695	18.52	17.7582	16.1409	18.9213	17.1231	17.4452	18.8312	18.1276	16.6517	18.151	NaN	NaN	NaN	18.538	17.8479	17.1586
XP_026295050.1;XP_016766158.2;XP_026295051.1;XP_026295052.1;XP_026295053.1;XP_026295055.1;XP_026295056.1;XP_026295057.1;XP_026295058.1;XP_026295059.1;XP_026295060.1;XP_026295062.1;XP_026295070.1;XP_026295063.1;XP_026295064.1;XP_016766160.2;XP_026295065.1;XP_026295066.1;XP_026295067.1;XP_026295068.1;XP_016766161.1;XP_026295069.1;XP_016766152.1;XP_006563810.1	17.1088	16.8267	16.0763	16.9243	16.5091	16.3114	NaN	NaN	NaN	17.0397	NaN	17.3423	NaN	16.8477	17.1354	16.9769	16.9316	16.9178	17.3457	16.7689	16.167	16.9189	NaN	NaN	17.0447	16.7844	16.694	16.9625	NaN	NaN	NaN	NaN	NaN	NaN	NaN	NaN	17.0719	NaN	17.1937	NaN	NaN	16.6365	NaN	NaN	17.3871	16.4581	NaN	NaN	17.4361
XP_016766171.2;XP_392675.4;XP_016766170.2	NaN	NaN	15.3926	15.3355	NaN	NaN	NaN	NaN	NaN	NaN	NaN	NaN	NaN	NaN	15.2126	14.6254	NaN	NaN	15.3338	NaN	NaN	15.3158	NaN	NaN	NaN	NaN	NaN	NaN	NaN	NaN	NaN	NaN	NaN	NaN	NaN	NaN	NaN	16.8515	NaN	NaN	NaN	NaN	NaN	NaN	NaN	15.4207	NaN	NaN	NaN
XP_016766172.1	20.8561	NaN	18.591	18.445	NaN	17.7511	18.254	20.0712	21.3325	18.5925	19.408	NaN	NaN	19.0779	18.2881	18.1755	16.9118	NaN	NaN	18.1155	19.0484	17.1423	18.5073	15.0596	19.0467	17.5135	18.8022	18.1276	NaN	NaN	NaN	17.6607	NaN	NaN	NaN	19.333	NaN	NaN	17.5875	17.6964	16.8298	18.9057	17.5995	NaN	18.0511	19.3958	19.5334	19.9661	NaN
XP_016766178.1;XP_016766177.1;XP_026295009.1;XP_026295007.1;XP_026295006.1;XP_016766176.1;XP_016766175.1;XP_016766174.1;XP_016766173.1	20.511	16.3779	15.2878	NaN	15.6136	15.5043	NaN	NaN	NaN	17.1518	16.2808	NaN	NaN	16.329	16.0588	16.1242	16.0849	15.3912	NaN	NaN	15.6399	15.7788	15.2005	NaN	16.356	16.5177	16.0018	16.2076	15.8209	15.4521	16.2227	NaN	16.8342	16.2246	15.895	NaN	NaN	15.7847	16.2248	16.7608	16.0884	15.9088	NaN	16.6873	17.0492	NaN	NaN	13.6792	16.9995
XP_016766229.1;XP_016766228.1	NaN	NaN	NaN	NaN	NaN	NaN	NaN	NaN	15.1071	NaN	15.1668	NaN	NaN	NaN	14.671	NaN	NaN	NaN	NaN	NaN	NaN	NaN	NaN	NaN	NaN	14.9118	NaN	NaN	NaN	NaN	NaN	NaN	NaN	NaN	NaN	NaN	NaN	NaN	NaN	NaN	NaN	NaN	NaN	NaN	NaN	NaN	NaN	NaN	NaN
XP_016766266.2;XP_016766269.1;XP_016766268.2;XP_016766267.2;XP_016766270.2	NaN	15.533	17.1012	17.2035	19.386	18.1899	NaN	NaN	NaN	20.1519	NaN	NaN	NaN	17.3478	NaN	16.6949	17.1993	21.02	16.7256	NaN	NaN	14.6012	22.1137	18.4183	21.2855	NaN	14.919	NaN	NaN	NaN	NaN	NaN	15.2122	NaN	NaN	NaN	NaN	NaN	NaN	12.931	NaN	17.1467	NaN	NaN	15.5939	NaN	18.114	17.2621	NaN
XP_016766337.1;XP_624378.1	16.3794	16.3277	16.5734	NaN	NaN	NaN	NaN	NaN	NaN	NaN	NaN	NaN	NaN	16.6963	15.3513	NaN	15.8935	15.9537	15.826	NaN	NaN	15.7294	NaN	15.9233	14.8829	15.9569	15.5859	15.6433	16.0597	NaN	NaN	16.6684	NaN	16.9648	NaN	16.8531	NaN	NaN	16.2475	18.2031	NaN	NaN	16.4552	NaN	16.3535	NaN	16.9569	NaN	16.7951
XP_392230.1;XP_016766353.1	16.798	18.44	19.0484	17.7521	17.1836	17.9227	18.5125	17.7043	NaN	17.661	18.1729	17.0018	NaN	17.0848	18.4888	17.1215	17.3926	17.3492	15.2176	NaN	18.4519	17.8933	16.2142	17.2202	16.8638	17.2439	16.6234	17.0719	15.292	NaN	17.7236	18.203	18.3662	18.3775	18.0026	16.0308	18.4555	19.4786	17.3018	18.4141	19.8407	17.9859	18.6151	19.1217	18.847	17.5278	17.6688	17.5365	18.7094
XP_016766362.2;XP_016766364.2;XP_026295078.1;XP_006569066.1;XP_006569067.1;XP_026295075.1;XP_026295076.1;XP_026295077.1;XP_006569073.1;XP_006569074.1	NaN	NaN	NaN	NaN	NaN	NaN	NaN	15.7524	NaN	NaN	NaN	17.5314	NaN	15.9593	NaN	NaN	NaN	NaN	NaN	NaN	NaN	NaN	14.074	NaN	NaN	NaN	NaN	NaN	NaN	NaN	NaN	NaN	NaN	NaN	NaN	NaN	NaN	NaN	NaN	NaN	NaN	NaN	NaN	NaN	NaN	NaN	NaN	NaN	NaN
XP_016766389.1	NaN	NaN	15.4535	NaN	NaN	NaN	NaN	16.9348	NaN	NaN	NaN	NaN	NaN	NaN	NaN	NaN	17.9525	17.5573	16.6008	NaN	NaN	NaN	NaN	NaN	NaN	15.3829	NaN	NaN	NaN	NaN	NaN	NaN	NaN	NaN	NaN	NaN	NaN	NaN	NaN	17.4659	NaN	NaN	NaN	NaN	NaN	NaN	NaN	NaN	NaN
XP_016766396.2;XP_016766395.2;XP_016766394.2;XP_392769.5	16.6888	16.2569	16.4387	NaN	16.1891	15.3586	17.2652	NaN	NaN	15.3731	15.6315	NaN	NaN	NaN	16.7199	16.4164	15.9885	15.2042	15.8191	NaN	16.676	18.2621	14.5579	NaN	NaN	15.4328	14.7028	NaN	NaN	NaN	NaN	NaN	16.4375	16.6186	15.5882	16.8236	NaN	15.7519	NaN	16.7169	NaN	NaN	NaN	NaN	16.1554	NaN	16.424	NaN	NaN
XP_026294884.1;XP_016766508.2	NaN	17.9157	18.6903	17.0977	17.2655	NaN	NaN	NaN	NaN	16.3962	16.8437	NaN	17.3724	NaN	NaN	NaN	NaN	NaN	NaN	17.6919	NaN	NaN	NaN	14.9131	NaN	NaN	NaN	18.7624	NaN	NaN	16.894	17.5159	18.0405	18.0224	16.9113	NaN	17.7079	NaN	16.7429	18.3513	16.868	15.9116	17.9911	17.2689	NaN	NaN	18.3582	NaN	NaN
XP_016766547.1	NaN	NaN	17.4752	16.9548	17.0618	17.8484	NaN	NaN	NaN	18.5516	NaN	NaN	NaN	16.1058	NaN	NaN	17.5236	20.0315	16.6755	15.3672	NaN	16.9482	19.4041	NaN	19.5378	15.59	NaN	14.9962	NaN	NaN	NaN	NaN	NaN	NaN	NaN	15.5134	NaN	NaN	NaN	NaN	NaN	NaN	NaN	NaN	NaN	NaN	NaN	NaN	NaN
XP_016766579.1	19.5094	18.0713	20.4826	20.4622	22.4928	21.713	16.7488	NaN	19.3354	22.9554	18.0935	17.9245	18.0255	20.7684	17.0812	19.5735	20.9695	24.1579	21.2347	20.6128	18.1599	22.3293	25.1826	21.3591	23.8395	20.5942	19.9199	18.6704	19.9766	20.6796	NaN	17.4557	18.6872	18.1209	17.7103	20.4515	16.1744	18.7631	18.1528	NaN	19.2202	19.6096	17.3891	18.1662	17.1354	NaN	20.0063	20.0025	NaN
XP_396375.5;XP_016766675.1	19.3296	18.0317	19.2304	17.2489	16.7404	15.0689	18.5924	NaN	NaN	17.2228	17.6479	16.601	17.4469	18.5281	16.8944	18.3571	17.4899	17.5908	16.9804	18.2046	17.3834	18.7782	15.7671	17.6745	15.9065	18.6596	17.8456	18.0355	18.192	15.6992	17.9853	17.7721	18.3713	18.0906	18.6525	19.3332	17.7441	17.6455	18.1936	18.1252	18.7489	NaN	18.7465	NaN	18.9832	16.9491	19.6173	14.6541	17.5283
XP_016766883.1;XP_016766882.1;XP_016766881.1;XP_026296500.1;XP_016766878.1;XP_016766875.1;XP_016766874.1	18.4485	16.802	17.9157	NaN	17.5401	NaN	18.713	NaN	NaN	17.5253	18.4008	17.3449	18.5181	17.9507	18.399	17.8392	18.2953	17.9089	16.9977	18.18	18.1885	17.428	17.4105	15.1151	NaN	17.4397	17.9771	17.5991	NaN	NaN	NaN	NaN	17.1343	15.5163	18.1483	19.3782	17.9373	17.8366	NaN	18.8556	17.4826	18.4101	18.4061	17.4355	18.1648	NaN	19.6119	12.8632	NaN
XP_026295178.1;XP_016766933.1	23.6035	23.9092	24.1698	23.3453	23.3557	23.3365	23.6157	24.7893	25.5976	23.7697	22.7527	22.2928	24.1017	23.7696	23.4568	21.7263	21.5483	21.503	21.9506	21.2433	22.9016	22.0713	22.4486	23.71	22.1728	21.6927	23.0075	22.3938	23.3569	24.0763	22.6339	22.6877	23.0423	23.4825	23.5318	23.2116	22.5123	23.6043	23.014	22.504	23.7157	24.2887	24.1548	23.7292	23.8492	22.812	22.8579	24.0833	23.2664
XP_016766950.1;XP_016766949.1;XP_016766948.1	19.9128	18.9477	18.4979	19.6762	17.7562	20.0826	15.1542	NaN	17.9404	18.6794	19.9308	20.5447	18.6041	18.8847	19.7954	20.4941	20.877	18.8726	21.7284	21.7182	19.6839	20.8262	20.1106	19.0523	19.8398	21.0386	20.1612	20.6424	19.6243	17.9763	19.0111	19.4728	18.3949	20.0813	19.3001	20.4742	19.976	20.4832	19.8661	20.0243	18.4158	17.4644	NaN	19.2624	18.6872	19.499	21.5673	18.0071	19.1145
XP_016767143.1	17.7477	16.2594	17.6512	17.4199	18.6118	18.622	17.4258	16.5162	17.7175	18.5951	17.7637	17.5713	16.1816	18.1756	17.5288	17.0865	18.2968	19.5241	17.9641	17.4205	16.9451	17.931	20.5484	18.9022	19.4797	17.1618	17.8759	17.795	17.6524	NaN	17.5941	17.427	16.6793	17.6748	NaN	17.3422	NaN	NaN	16.3773	18.0959	17.3749	NaN	NaN	NaN	17.8806	NaN	17.7543	NaN	17.4842
XP_016767150.1	NaN	NaN	18.4632	NaN	14.6637	NaN	16.7703	16.2838	16.4302	15.5884	NaN	NaN	NaN	16.0977	19.4589	NaN	NaN	NaN	NaN	NaN	NaN	14.8117	15.269	NaN	13.1838	NaN	NaN	15.3844	15.6788	NaN	NaN	NaN	NaN	NaN	NaN	15.1126	NaN	NaN	NaN	NaN	NaN	NaN	NaN	NaN	NaN	NaN	NaN	NaN	NaN
XP_016767177.1;XP_016767171.1;XP_016767172.1;XP_016767173.1;XP_016767170.1;XP_016767176.1;XP_016767166.1;XP_026295967.1;XP_016767164.1;XP_006569416.1;XP_016767165.1;XP_016767169.1;XP_016767167.1;XP_016767168.1;XP_016767174.1;XP_016767175.1;XP_026295968.1	NaN	NaN	17.3611	16.7329	16.2744	15.62	17.1128	15.2094	NaN	NaN	16.5831	NaN	16.4906	17.3057	15.877	17.5632	17.0338	17.1124	17.2091	17.3281	17.4792	16.804	14.9554	16.1648	16.7758	17.2318	17.1936	17.9158	16.1962	NaN	NaN	17.0785	16.9966	NaN	NaN	17.0659	NaN	17.1076	NaN	NaN	NaN	NaN	NaN	17.922	NaN	NaN	NaN	NaN	17.4434
XP_016767198.1	16.1788	NaN	NaN	15.7007	16.6256	NaN	NaN	NaN	NaN	NaN	14.0494	NaN	NaN	15.8199	16.2698	16.3757	16.3388	16.2345	16.2131	15.6245	NaN	15.5325	NaN	NaN	NaN	15.9797	15.6197	16.2826	NaN	NaN	NaN	NaN	NaN	NaN	NaN	16.7149	NaN	NaN	NaN	NaN	NaN	NaN	NaN	NaN	NaN	NaN	15.9195	NaN	16.7825
XP_016767213.1	NaN	NaN	NaN	NaN	NaN	NaN	NaN	NaN	NaN	NaN	NaN	NaN	NaN	NaN	NaN	NaN	NaN	NaN	NaN	NaN	NaN	NaN	NaN	NaN	NaN	NaN	NaN	NaN	NaN	NaN	NaN	NaN	NaN	NaN	NaN	NaN	NaN	14.6176	NaN	NaN	NaN	NaN	NaN	NaN	NaN	NaN	NaN	NaN	NaN
XP_393283.2;XP_016767229.1	16.8199	16.6833	17.4167	17.5676	17.0375	NaN	19.0463	17.5724	NaN	17.9976	18.8045	NaN	NaN	18.0754	17.2343	18.8276	18.4996	17.5018	NaN	18.3674	17.9987	18.0017	17.1394	16.2281	17.8255	18.4482	17.4212	17.1913	16.8876	15.9312	NaN	NaN	NaN	16.5782	16.9864	18.1489	NaN	NaN	16.4041	17.5321	17.3563	17.4427	18.497	18.6183	18.4123	17.8034	20.739	18.3977	18.3563
XP_016767246.1	17.4728	NaN	17.7917	18.1112	19.5164	20.3308	NaN	NaN	17.845	20.8657	17.1879	17.4052	NaN	18.2558	NaN	17.3125	18.8758	20.4153	18.1157	18.1047	16.8385	19.1263	22.0926	18.5568	21.6713	17.5803	17.1428	17.1181	18.1455	17.0836	NaN	13.1297	NaN	NaN	NaN	18.0693	NaN	NaN	NaN	NaN	NaN	18.224	NaN	NaN	NaN	NaN	17.1236	18.4465	NaN
XP_016767258.1	NaN	14.6366	18.9821	17.148	20.3266	19.4721	14.0226	13.4045	17.2676	21.1918	15.5459	15.6013	NaN	16.1478	NaN	13.4371	19.6428	23.2418	16.1196	15.4604	NaN	19.8718	24.3069	17.8844	22.8981	14.7759	15.0011	NaN	16.8261	16.6243	NaN	NaN	13.6938	NaN	NaN	14.3719	NaN	NaN	13.6315	13.2252	NaN	NaN	NaN	NaN	NaN	NaN	16.1074	NaN	NaN
XP_016767283.1;XP_016767284.1	15.7566	NaN	15.1929	16.0795	17.5661	16.5115	NaN	15.804	NaN	16.8539	15.118	16.1743	NaN	17.8003	18.4048	16.1958	17.9796	15.8365	16.6817	17.025	16.6217	17.7238	14.4227	NaN	15.187	17.6961	16.9408	18.0821	16.3119	NaN	NaN	NaN	16.5049	NaN	16.481	NaN	NaN	NaN	15.9436	NaN	16.3708	NaN	15.8823	NaN	16.8724	NaN	16.2084	NaN	15.7942
XP_026295880.1;XP_026295879.1;XP_026295878.1;XP_016767413.2	NaN	NaN	NaN	NaN	NaN	NaN	NaN	NaN	NaN	15.7043	15.8677	NaN	NaN	15.6016	15.8547	NaN	15.2738	14.7641	NaN	15.4599	NaN	NaN	NaN	NaN	16.2958	16.3211	NaN	15.4984	NaN	NaN	NaN	NaN	NaN	NaN	NaN	16.077	NaN	NaN	NaN	NaN	16.2776	NaN	NaN	NaN	NaN	15.6006	16.1715	NaN	NaN
XP_016767446.1	19.3924	20.0418	20.0007	19.7497	19.8454	18.0455	19.7493	19.6267	15.6968	19.8532	19.2444	19.5997	20.3852	20.0009	19.5791	20.0733	19.6178	19.7934	19.97	20.2548	19.4439	20.679	18.967	19.4217	20.2103	20.5781	20.0674	20.4642	20.7434	19.9652	19.087	20.5301	20.5255	19.8592	19.9785	19.3486	19.4242	17.9846	20.4038	20.47	20.4153	19.5017	19.9003	20.6685	20.5727	18.8701	19.9029	19.5488	20.2982
XP_016767451.1;XP_006566000.1;XP_006565999.1	24.9469	25.4425	24.2079	24.9685	25.1676	25.2249	24.9262	24.9087	24.413	24.7166	24.9946	24.8787	25.7763	24.8783	24.8603	25.26	24.7788	24.8304	25.3963	24.9012	25.1847	24.8531	25.08	25.8258	24.4865	25.0477	25.1942	24.8525	25.4375	25.804	25.5097	25.2044	25.4302	25.0951	25.4781	25.3256	25.0319	24.8114	25.2292	25.0721	24.8117	24.4664	25.2149	25.5955	25.252	24.7477	24.6708	25.3786	25.0136
XP_016767529.2	NaN	NaN	14.7445	16.5265	17.4909	NaN	NaN	NaN	NaN	16.0122	NaN	NaN	NaN	15.9386	NaN	NaN	16.5578	18.7853	15.703	NaN	NaN	16.3667	21.0764	NaN	18.7413	15.2706	15.4988	NaN	NaN	NaN	NaN	NaN	NaN	NaN	NaN	NaN	NaN	NaN	NaN	NaN	NaN	NaN	NaN	NaN	NaN	NaN	NaN	NaN	NaN
XP_016767624.2	NaN	NaN	17.6676	16.1897	17.259	NaN	NaN	NaN	17.0781	NaN	NaN	NaN	NaN	15.9163	NaN	15.8805	15.66	20.2858	16.1879	NaN	NaN	17.3167	19.1661	17.6646	18.6403	14.5032	14.3125	NaN	NaN	18.5855	NaN	NaN	NaN	NaN	NaN	16.195	NaN	NaN	NaN	NaN	NaN	14.9947	NaN	15.8624	NaN	NaN	NaN	NaN	NaN
XP_016767692.1	16.9642	NaN	17.3507	17.9313	16.714	18.3342	NaN	NaN	16.8546	16.3322	17.1633	17.8623	NaN	17.789	17.2928	17.458	18.8571	18.7695	19.6243	18.7427	NaN	19.0392	21.385	12.7568	20.1947	NaN	16.115	15.0771	NaN	NaN	NaN	NaN	NaN	NaN	NaN	17.6893	NaN	NaN	16.4766	16.1614	NaN	NaN	NaN	NaN	16.0846	NaN	18.4244	NaN	NaN
XP_016767705.1	17.3656	17.7929	NaN	17.2798	17.1067	NaN	17.3492	16.8051	NaN	17.2046	NaN	NaN	NaN	16.6936	17.317	16.5294	16.3327	17.7281	17.9106	17.2416	17.1068	17.9702	16.8932	17.6484	17.3341	17.7932	17.7664	17.3678	NaN	NaN	16.5859	NaN	17.7746	NaN	17.4958	NaN	17.2444	17.7195	17.5304	17.9974	NaN	NaN	NaN	NaN	16.8275	NaN	17.2656	NaN	NaN
XP_392691.2;XP_016767773.1	22.5938	22.0559	23.1371	22.6406	22.9544	22.6914	22.8478	23.198	19.8353	22.8436	22.8207	22.4248	22.1372	23.0629	23.1439	23.0624	22.9005	22.5595	22.7839	22.8206	22.9588	23.1017	21.6203	22.8564	22.6617	23.0044	23.1627	23.1665	22.0686	21.6334	21.955	22.2099	22.8306	21.6995	22.6942	22.5299	21.9606	22.6485	22.293	22.7284	22.9076	21.9143	22.887	22.8832	22.8608	21.9794	21.8558	22.2293	22.8107
XP_016767774.2;XP_026296302.1	NaN	NaN	NaN	16.0549	NaN	NaN	NaN	NaN	NaN	15.4985	NaN	16.159	NaN	15.8029	NaN	NaN	NaN	15.7301	NaN	15.9736	16.5593	15.7128	NaN	NaN	NaN	16.2624	NaN	16.7358	NaN	NaN	NaN	NaN	NaN	NaN	NaN	14.5581	NaN	NaN	NaN	NaN	NaN	NaN	15.8925	16.3671	NaN	16.8851	NaN	NaN	NaN
XP_016767802.2;XP_392874.5	NaN	NaN	NaN	NaN	NaN	NaN	NaN	NaN	NaN	NaN	NaN	NaN	NaN	18.4801	18.1123	NaN	NaN	NaN	NaN	NaN	NaN	NaN	NaN	NaN	NaN	NaN	NaN	NaN	NaN	NaN	NaN	NaN	NaN	NaN	NaN	16.0642	NaN	NaN	NaN	NaN	17.5051	NaN	NaN	NaN	17.6891	NaN	17.1037	15.6489	NaN
XP_016767835.1;XP_016767837.1;XP_016767833.1;XP_016767832.1;XP_016767836.1	NaN	NaN	NaN	NaN	NaN	NaN	NaN	NaN	NaN	NaN	16.9433	18.6585	NaN	NaN	NaN	NaN	NaN	18.7183	18.6931	NaN	18.5497	18.8598	19.8834	NaN	18.3018	17.7706	15.7746	17.6242	NaN	NaN	NaN	NaN	NaN	17.0655	NaN	NaN	NaN	NaN	NaN	NaN	NaN	NaN	NaN	NaN	NaN	NaN	NaN	NaN	NaN
XP_016767845.1	NaN	NaN	20.1023	19.1732	20.5441	20.4453	NaN	NaN	17.6887	21.3717	16.3817	14.5853	NaN	18.3599	12.5859	16.5171	19.6509	22.384	18.6393	16.4287	15.4179	19.8546	24.2456	19.7738	21.0881	16.3955	16.1944	15.4868	14.6908	16.5622	13.9527	14.7591	15.0775	12.9283	NaN	18.0648	NaN	17.3053	NaN	NaN	NaN	17.6451	15.2145	NaN	13.3651	16.0761	17.713	19.4569	17.2817
XP_016767894.2	NaN	NaN	15.554	18.373	15.7115	18.7859	NaN	NaN	NaN	15.8692	NaN	19.0692	NaN	17.1086	16.8926	19.8395	19.6467	18.039	19.9433	17.8546	14.7631	18.875	16.0514	NaN	15.459	18.385	17.0717	19.4324	NaN	NaN	16.1821	NaN	15.0578	NaN	NaN	18.1557	17.7562	NaN	17.0816	15.522	16.5881	16.6342	NaN	NaN	16.7555	16.425	18.4536	NaN	NaN
XP_016767900.1	20.8188	20.2558	21.1511	21.1426	20.7265	20.6347	20.6123	20.88	20.0445	20.7641	21.2294	20.9282	19.8701	20.1403	20.6177	21.4152	21.1923	21.1763	21.3553	21.226	21.5946	21.3227	20.7076	20.2627	21.086	21.0217	20.5997	20.812	20.3576	20.3334	20.2614	20.3889	20.0566	20.2208	20.1398	20.5332	17.8639	21.1769	20.5735	19.0499	20.1868	20.3363	20.682	20.9473	20.8537	20.122	19.2572	20.2708	19.9441
XP_016767947.2;XP_006564257.2;XP_016767949.2	16.1692	19.4482	19.8096	20.1122	20.9693	21.3089	NaN	NaN	20.1402	21.4721	19.6553	19.7198	NaN	19.9058	16.7982	18.3046	19.2923	21.2372	18.5498	18.8429	17.9988	20.3846	23.0394	17.5666	19.4348	19.1084	19.0752	18.9287	NaN	20.2313	NaN	NaN	NaN	21.5236	21.0012	19.5375	NaN	NaN	NaN	13.0598	NaN	17.764	17.0671	NaN	17.6315	NaN	18.7691	NaN	17.8576
XP_016768197.1;XP_016768194.2;XP_006565456.2;XP_016768195.1;XP_006565453.2;XP_016768193.2;XP_016768192.1;XP_016768191.2;XP_016768190.2	NaN	NaN	16.0291	NaN	NaN	NaN	NaN	NaN	NaN	NaN	15.285	NaN	NaN	NaN	NaN	NaN	NaN	NaN	NaN	NaN	NaN	NaN	NaN	NaN	15.2536	NaN	NaN	14.7944	15.2832	NaN	NaN	15.1193	NaN	15.3765	NaN	NaN	NaN	NaN	NaN	NaN	NaN	NaN	NaN	NaN	NaN	NaN	NaN	NaN	NaN
XP_016768230.1	20.0713	19.9136	20.7221	20.6532	21.0143	20.4074	21.2578	20.3447	16.0159	20.1313	21.3445	21.0048	19.5176	21.1313	21.1975	21.2115	20.4219	21.1076	20.8427	20.8966	21.0292	21.0024	20.2628	20.6978	20.6094	20.809	20.8461	20.8623	19.5921	18.5014	20.5738	19.6155	20.7557	20.5687	20.435	19.6878	18.9222	20.5489	18.7042	20.6996	20.8939	19.6748	20.7623	21.3889	21.0109	19.6741	18.8514	20.081	20.4831
XP_016768325.1	16.0862	16.4592	NaN	16.8889	NaN	17.1893	18.0613	NaN	16.8398	18.1802	18.0751	18.1593	19.2302	NaN	18.3699	18.0827	17.6556	17.8689	17.485	17.5521	18.503	17.8302	17.4993	16.9963	17.816	17.9789	17.6494	17.8587	16.2669	16.6848	16.1788	16.1444	17.0089	16.111	17.1218	17.9376	NaN	NaN	16.0561	18.4306	17.2415	17.2997	NaN	NaN	17.7091	NaN	17.1708	16.8744	17.8759
XP_026297457.1;XP_016768511.2	16.9513	NaN	NaN	NaN	NaN	NaN	NaN	NaN	NaN	NaN	NaN	17.7666	NaN	NaN	NaN	17.0951	NaN	NaN	NaN	17.7406	NaN	NaN	NaN	17.0017	NaN	16.6734	18.1381	NaN	NaN	NaN	NaN	17.3065	NaN	NaN	NaN	NaN	NaN	NaN	NaN	NaN	NaN	NaN	NaN	NaN	NaN	NaN	NaN	NaN	NaN
XP_396725.4;XP_016768732.1	18.3619	17.7616	18.2671	17.6481	18.2462	17.7102	17.9098	18.4812	NaN	16.855	17.8574	18.2508	NaN	18.2057	17.9038	18.9874	18.8339	18.7143	19.1041	19.5208	18.5909	19.2712	18.8877	19.7697	18.6405	19.1852	19.6351	19.882	18.4502	19.0492	19.2377	17.9699	18.3598	18.2351	18.212	16.4841	NaN	17.8778	18.1212	19.3615	18.9294	17.404	18.5747	19.0892	18.267	17.76	17.0165	15.787	17.9112
XP_016768886.2	20.072	20.7387	21.2733	21.5742	20.9277	20.1037	21.3007	21.1575	22.9703	21.2648	19.4305	20.9871	20.783	20.1458	21.5653	19.6861	17.9257	20.8566	20.1185	18.0247	21.6264	19.3654	20.5731	20.8266	21.3534	19.9689	18.9548	19.1608	20.6218	18.6649	19.3326	18.4328	20.0346	19.4061	20.244	19.4379	NaN	18.0848	17.4933	17.0513	19.8619	21.9972	21.0132	17.3618	16.7348	16.184	17.1149	21.782	14.835
XP_016768976.1	20.0126	15.9273	19.8801	19.9393	19.0619	19.0041	NaN	20.3623	22.155	NaN	18.3317	NaN	18.8715	19.7273	19.5733	NaN	17.9612	17.3055	17.6244	NaN	19.335	17.9763	17.4758	19.0856	20.4386	17.3584	18.0022	18.1507	18.3602	18.4899	18.4098	18.7342	19.3795	19.0275	19.6125	18.1647	18.7254	19.7738	18.3121	18.0045	20.0193	20.766	20.1613	20.1378	19.1516	18.7735	18.8993	20.7831	19.9256
XP_016768985.2	21.0906	18.091	17.1746	18.1577	18.9903	19.4544	19.0037	20.323	21.1034	19.539	18.7109	19.3199	16.3108	18.1678	20.0984	NaN	NaN	17.5733	17.7912	16.7663	18.9211	18.0325	18.0696	17.1025	18.6861	17.68	18.9359	18.7957	17.0605	17.0422	16.1812	NaN	17.3021	17.3296	17.4444	19.6165	NaN	17.5796	NaN	16.8698	18.1593	19.1064	18.1968	18.228	17.8037	18.8252	19.9355	19.3484	18.4118
XP_016769016.1	23.8299	24.8213	24.6989	24.8769	23.8396	23.8798	24.5275	25.2426	25.5709	24.454	23.8429	23.906	24.6201	24.7232	24.2071	23.1029	23.1969	23.1903	23.1166	22.9577	24.0221	23.2297	23.3659	24.1023	23.5692	22.8401	23.7161	23.3831	24.2863	24.6673	24.1034	24.254	24.2644	24.0342	24.1363	23.5522	23.9024	24.3541	23.3986	23.3094	24.6603	25.2684	24.8512	24.964	23.879	24.6759	23.0216	24.8735	24.9241
XP_016769017.1	17.6028	18.0575	NaN	NaN	NaN	NaN	19.1608	NaN	14.4777	NaN	NaN	NaN	NaN	18.7474	18.9746	17.2784	17.6187	17.1561	17.1598	NaN	17.1691	17.0301	17.3225	18.2081	NaN	17.1746	18.0881	NaN	NaN	NaN	NaN	17.6321	NaN	17.659	18.5745	NaN	NaN	NaN	17.122	17.6464	18.8004	20.354	19.4996	19.7526	19.2046	18.8741	NaN	19.727	18.9464
XP_016769038.1;XP_026298309.1;XP_016769037.1;XP_016769036.1;XP_016769035.2;XP_006564605.1;XP_016769034.1;XP_006564604.1;XP_016769032.1;XP_026298310.1	NaN	NaN	16.6004	16.177	17.4551	13.0626	NaN	NaN	NaN	17.4672	NaN	NaN	NaN	15.2801	NaN	15.636	18.169	19.7614	18.554	18.0242	14.8665	18.364	22.1531	NaN	19.7728	17.1945	16.1758	17.0123	NaN	NaN	NaN	NaN	NaN	NaN	15.1696	15.3072	18.7048	NaN	NaN	NaN	NaN	NaN	NaN	NaN	NaN	NaN	18.9987	NaN	NaN
XP_016769151.1	NaN	NaN	NaN	16.8002	NaN	NaN	NaN	NaN	NaN	NaN	NaN	NaN	NaN	NaN	NaN	15.8579	NaN	17.4702	NaN	NaN	NaN	16.1441	NaN	NaN	NaN	16.6828	NaN	NaN	NaN	NaN	NaN	NaN	NaN	NaN	NaN	NaN	NaN	15.3021	NaN	NaN	NaN	NaN	NaN	NaN	NaN	NaN	NaN	NaN	NaN
XP_026297871.1;XP_016769183.2;XP_016769182.2;XP_016769186.2;XP_016769185.2	20.799	20.9969	22.0658	21.3912	20.231	20.5336	21.098	23.3072	24.2482	20.3886	18.1097	20.0364	20.5513	21.6902	21.3449	19.4009	19.7412	19.4594	20.0806	18.4773	21.1817	20.0192	19.6405	19.3289	19.3147	19.3845	19.4636	19.0554	18.8284	19.6861	19.8476	20.3973	21.1469	21.1868	21.322	20.1238	20.1337	20.9903	19.5296	20.1727	21.4776	21.0987	19.9834	19.9665	20.8967	20.7402	19.4444	21.0501	20.1972
XP_016769264.1	NaN	NaN	14.9989	14.5613	17.2292	18.0222	NaN	NaN	12.5151	19.435	11.5173	10.9026	NaN	11.0435	16.5477	NaN	14.6038	22.0156	11.0249	NaN	NaN	18.2466	23.6676	NaN	20.9015	10.4207	11.0695	14.4056	14.0492	NaN	NaN	NaN	NaN	NaN	NaN	14.8547	NaN	NaN	NaN	NaN	NaN	NaN	NaN	NaN	NaN	NaN	14.293	NaN	NaN
XP_016769350.2	19.3771	19.2921	19.5714	19.9833	19.072	19.4088	20.0054	19.646	17.0814	19.3781	20.6196	19.5724	NaN	19.6102	18.6953	18.6522	19.6186	19.0746	20.071	19.4458	20.2072	18.9617	19.2572	19.3171	20.0604	19.7746	19.6879	20.0015	18.8168	18.8348	18.3868	18.6884	19.3456	19.74	18.9043	18.1429	17.7704	18.8692	19.152	20.5744	20.2018	19.9621	17.8168	20.3025	17.7658	17.1852	18.3747	19.6635	19.2937
XP_392535.3;XP_016769385.1	16.6893	NaN	17.0408	NaN	NaN	NaN	NaN	NaN	NaN	15.5666	15.875	NaN	NaN	NaN	NaN	15.3413	15.7313	NaN	15.2191	NaN	15.2246	16.1524	NaN	17.2877	15.0651	16.1873	NaN	14.9823	17.2293	NaN	NaN	16.0347	NaN	15.7122	17.4161	16.6086	NaN	17.2057	NaN	NaN	17.0808	16.9069	NaN	NaN	16.2899	NaN	NaN	NaN	16.6173
XP_016769404.1;XP_016769403.1	NaN	16.1847	NaN	NaN	NaN	NaN	NaN	NaN	NaN	NaN	NaN	15.1574	NaN	15.0843	NaN	NaN	NaN	16.9179	NaN	NaN	15.3061	NaN	18.1735	NaN	16.9639	NaN	NaN	NaN	NaN	NaN	NaN	NaN	NaN	NaN	NaN	15.5122	NaN	NaN	NaN	NaN	NaN	NaN	NaN	NaN	NaN	NaN	15.5098	NaN	NaN
XP_016769415.2;XP_006558415.2;XP_006558413.2;XP_006558414.2	NaN	NaN	NaN	NaN	NaN	NaN	NaN	NaN	NaN	NaN	15.602	NaN	NaN	15.3615	NaN	NaN	NaN	NaN	NaN	NaN	NaN	NaN	NaN	NaN	NaN	NaN	NaN	NaN	NaN	NaN	NaN	NaN	NaN	NaN	NaN	NaN	NaN	NaN	NaN	NaN	NaN	NaN	NaN	NaN	NaN	NaN	NaN	NaN	NaN
XP_016769479.1	NaN	NaN	NaN	NaN	NaN	NaN	NaN	NaN	NaN	NaN	NaN	NaN	NaN	NaN	16.4872	NaN	NaN	15.3736	NaN	NaN	NaN	15.9081	15.1785	NaN	NaN	NaN	NaN	NaN	NaN	NaN	NaN	NaN	NaN	NaN	NaN	NaN	NaN	NaN	NaN	NaN	NaN	NaN	NaN	NaN	NaN	NaN	NaN	NaN	NaN
XP_623495.1;XP_016769524.1	24.4027	24.2664	23.083	24.3352	23.883	24.098	23.5519	23.6083	19.2454	24.9099	24.8417	23.9367	24.5628	24.4752	24.1896	25.0443	25.2239	25.1883	25.3565	26.1615	25.6596	25.3948	24.7559	23.9478	24.8391	25.9795	25.2764	25.1631	24.5803	25.0775	24.181	24.3704	24.4152	24.5977	24.5681	25.0905	24.7338	24.5273	24.4997	24.3344	24.7818	24.1823	24.5459	24.9757	25.2342	24.2762	25.0875	24.4213	24.0259
XP_624763.2;XP_016769531.2	NaN	NaN	16.549	NaN	NaN	17.2569	NaN	16.7291	NaN	17.0904	17.9739	16.5898	NaN	15.8792	17.7389	16.3997	16.8246	NaN	16.3862	16.7958	17.1792	17.2604	15.5781	17.2946	NaN	16.6889	16.2799	16.9948	NaN	NaN	NaN	NaN	17.7881	NaN	17.5803	NaN	17.2076	18.1044	17.2983	17.1684	NaN	NaN	17.2003	17.5555	NaN	NaN	NaN	NaN	17.9702
XP_016769562.1	19.8459	20.7033	21.1253	20.877	20.8055	20.1432	21.3141	21.5933	18.7136	20.766	21.2617	21.1309	20.4351	21.0062	21.5215	20.9326	21.2247	20.421	20.7064	21.1719	21.314	21.2856	20.3508	21.2601	21.1713	21.0959	20.6071	21.1249	20.5727	20.0951	21.2492	21.4981	21.2199	20.9099	21.6949	20.7737	21.3513	21.2486	21.1387	21.8556	21.4837	21.4281	21.6078	21.7364	21.6388	21.2934	18.091	21.4239	21.7473
XP_026298575.1;XP_624798.3;XP_016769663.1;XP_026298576.1	18.2507	NaN	16.7205	NaN	17.849	NaN	17.8647	17.0752	NaN	17.3329	18.0426	17.0808	NaN	17.0299	18.7769	17.7317	16.1964	17.6418	17.8153	16.8581	17.7419	18.2658	NaN	16.855	18.3625	17.35	17.8307	18.2623	NaN	NaN	NaN	NaN	NaN	NaN	NaN	18.0455	NaN	NaN	NaN	NaN	NaN	13.9137	NaN	NaN	17.408	17.5023	NaN	17.1358	17.4552
XP_016769783.2;XP_026299043.1	17.2947	15.9788	17.1168	19.5034	16.4724	18.0328	NaN	15.6451	NaN	NaN	15.0028	18.5064	16.5939	17.0063	16.0155	15.4041	16.423	15.7302	15.4878	NaN	NaN	15.3332	NaN	16.6804	15.7846	16.2598	14.3313	16.9634	17.904	NaN	18.3762	NaN	16.5841	15.218	16.1986	16.4379	17.6195	19.3984	17.8143	17.9044	NaN	NaN	NaN	NaN	NaN	16.851	17.1512	15.129	NaN
XP_016769793.1;XP_006571354.1;XP_001122092.2;XP_006571352.1;XP_016769806.1;XP_006571357.1;XP_006571356.1;XP_026301200.1;XP_006571353.1;XP_006571351.1;XP_026301222.1;XP_006571358.1;XP_016769804.1	NaN	NaN	NaN	16.9661	NaN	NaN	NaN	NaN	NaN	NaN	17.4753	NaN	NaN	17.1929	16.9372	17.5618	17.1812	16.1802	16.7914	17.3408	17.8336	NaN	NaN	NaN	16.8825	15.3363	NaN	16.581	NaN	NaN	NaN	NaN	NaN	18.5191	16.4296	17.518	NaN	15.8497	NaN	NaN	17.3095	NaN	16.5404	16.8641	14.3108	NaN	18.9816	NaN	14.912
XP_016769888.1;XP_016769887.1;XP_026299215.1;XP_006560175.1;XP_026299216.1;XP_016769890.1	NaN	15.6994	18.4532	17.3613	19.4981	18.4038	NaN	NaN	16.7963	19.6346	14.7545	15.9062	NaN	17.3604	14.0881	16.5665	18.1043	19.6907	16.944	16.8438	NaN	18.484	20.2557	NaN	21.1921	16.2998	17.0573	16.2202	15.5357	NaN	NaN	NaN	NaN	NaN	NaN	17.6849	NaN	NaN	NaN	NaN	NaN	NaN	NaN	NaN	NaN	NaN	14.9627	16.393	NaN
XP_016769934.1;XP_016769933.1;XP_016769932.1	NaN	NaN	16.2597	15.8994	NaN	NaN	NaN	19.2163	NaN	NaN	16.9181	NaN	NaN	NaN	NaN	NaN	NaN	NaN	17.1368	NaN	17.54	16.4623	17.3219	17.5985	NaN	17.2938	16.8172	17.2096	NaN	NaN	17.3385	17.0773	16.7503	16.783	16.2176	NaN	NaN	NaN	16.1313	17.175	17.1496	16.4349	NaN	15.7732	NaN	NaN	NaN	NaN	NaN
XP_016769951.1;XP_026298974.1	20.6472	19.8476	20.0021	20.8373	21.4255	20.2786	21.9062	21.423	14.7663	20.2511	20.9842	21.7615	20.072	20.594	21.634	21.1308	20.9098	20.8781	20.2963	19.2422	21.5991	20.8858	18.0451	20.4524	21.2472	19.6557	20.8062	20.5046	20.2236	17.4756	20.7655	19.7807	20.5968	20.7957	19.5787	20.3307	20.6805	19.6227	19.5201	20.5554	20.2793	19.4118	20.9228	19.979	19.9582	21.2508	18.3238	NaN	20.7467
XP_016769986.1;XP_016769987.1;XP_006562914.1	NaN	NaN	NaN	NaN	NaN	NaN	NaN	NaN	NaN	NaN	NaN	NaN	15.608	NaN	NaN	NaN	15.9337	NaN	NaN	NaN	NaN	NaN	NaN	NaN	NaN	NaN	15.3076	NaN	15.3406	NaN	NaN	NaN	NaN	NaN	18.1413	NaN	NaN	NaN	NaN	NaN	NaN	NaN	NaN	NaN	NaN	NaN	NaN	NaN	NaN
XP_393006.1;XP_016769990.1	NaN	NaN	NaN	NaN	NaN	NaN	NaN	NaN	NaN	15.7356	NaN	14.7227	NaN	15.6401	15.8038	14.5961	NaN	14.3783	NaN	15.3455	15.5002	NaN	NaN	NaN	NaN	16.0803	16.35	16.453	NaN	NaN	NaN	NaN	NaN	NaN	NaN	NaN	NaN	NaN	NaN	NaN	NaN	NaN	NaN	NaN	NaN	NaN	NaN	NaN	NaN
XP_026299009.1;XP_016769991.2	19.5546	15.0801	NaN	NaN	NaN	16.8482	NaN	NaN	NaN	NaN	15.3376	NaN	NaN	NaN	NaN	15.8516	NaN	17.8636	NaN	17.0443	NaN	NaN	19.4825	16.1282	NaN	16.4116	NaN	NaN	15.5438	14.8331	NaN	NaN	NaN	15.1768	NaN	NaN	16.358	NaN	14.5935	NaN	NaN	NaN	NaN	NaN	NaN	NaN	17.5918	NaN	NaN
XP_026299241.1;XP_016770065.2	NaN	NaN	NaN	NaN	NaN	NaN	NaN	NaN	NaN	15.4637	NaN	16.1477	NaN	NaN	NaN	16.315	NaN	NaN	NaN	NaN	NaN	NaN	NaN	NaN	NaN	16.3874	NaN	NaN	NaN	NaN	NaN	NaN	NaN	NaN	NaN	NaN	NaN	NaN	NaN	NaN	17.4864	NaN	16.7858	NaN	16.7422	NaN	16.8593	NaN	NaN
XP_016770111.1	17.4549	NaN	18.7703	18.3032	16.9361	NaN	NaN	14.2197	17.2058	NaN	17.7223	18.0876	NaN	NaN	16.8674	17.9405	19.7245	18.7461	16.2585	16.3421	15.8582	17.0734	17.1731	NaN	NaN	17.4163	17.822	16.3954	17.204	NaN	16.4351	NaN	NaN	NaN	16.7638	NaN	15.9935	21.1639	NaN	NaN	NaN	NaN	NaN	NaN	17.5343	19.9804	17.42	15.626	NaN
XP_016770134.1;XP_026300742.1;XP_016770125.1;XP_016770124.1;XP_016770123.1;XP_006570083.1;XP_006570082.1;XP_016770135.1;XP_006570081.1;XP_006570084.1;XP_016770141.1	15.5279	NaN	NaN	15.8168	NaN	NaN	NaN	NaN	NaN	14.1672	16.4976	NaN	NaN	NaN	15.8437	NaN	16.2514	15.8822	NaN	NaN	NaN	NaN	NaN	NaN	NaN	15.1611	NaN	NaN	NaN	NaN	NaN	15.3719	NaN	16.2942	NaN	NaN	NaN	NaN	NaN	16.6959	16.3419	NaN	NaN	NaN	NaN	16.8172	NaN	16.1771	16.8096
XP_016770154.2;NP_001094493.1	17.3793	NaN	22.0072	NaN	NaN	NaN	NaN	NaN	NaN	NaN	NaN	11.8859	NaN	NaN	13.5546	NaN	NaN	NaN	11.3018	NaN	NaN	13.2822	NaN	NaN	NaN	16.516	NaN	NaN	NaN	NaN	NaN	NaN	NaN	NaN	NaN	NaN	NaN	NaN	NaN	NaN	NaN	NaN	NaN	NaN	NaN	NaN	NaN	NaN	NaN
XP_016770230.2;XP_026299898.1;XP_016770244.2	NaN	19.9007	19.146	16.0344	NaN	NaN	NaN	22.6607	NaN	NaN	19.5237	NaN	20.3466	NaN	20.1297	NaN	NaN	NaN	18.2659	NaN	NaN	NaN	NaN	18.9109	NaN	NaN	NaN	NaN	17.4355	18.622	16.9792	14.2263	NaN	NaN	NaN	20.825	17.3312	18.7335	17.1905	NaN	21.0098	NaN	NaN	19.3774	21.2468	19.4358	NaN	NaN	18.5216
XP_016770294.1	21.128	21.8471	22.1392	21.9325	22.0547	21.3983	21.9336	21.3919	18.8156	22.1937	22.1318	21.8319	21.7914	22.1274	22.3391	21.9412	22.1318	22.0019	22.0654	22.2477	22.2674	22.4318	21.1964	21.3924	21.7396	22.1661	22.125	22.2582	21.9593	21.5053	21.7108	22.1054	21.6215	22.3014	21.489	22.0246	21.1655	21.384	21.9952	22.0625	22.1061	21.314	21.995	22.3203	21.5405	21.7615	21.7404	21.6276	21.917
XP_016770320.2	NaN	NaN	19.6769	14.0229	NaN	12.4764	NaN	NaN	22.7279	NaN	NaN	15.8766	NaN	NaN	NaN	NaN	NaN	NaN	NaN	NaN	NaN	14.6457	NaN	NaN	NaN	12.474	NaN	NaN	NaN	NaN	NaN	NaN	NaN	NaN	NaN	NaN	NaN	NaN	NaN	NaN	NaN	NaN	NaN	NaN	NaN	NaN	NaN	16.3661	NaN
XP_016770366.1;XP_016770365.1	19.1498	18.7702	20.5905	18.6173	18.8651	19.472	18.9331	19.2257	19.5764	18.5977	NaN	18.1431	16.7516	18.8323	19.1158	18.5131	17.5259	17.7426	18.1547	18.4582	18.204	18.1838	18.2275	19.4083	18.3223	18.0186	19.6916	18.6378	18.7164	19.1076	18.8183	19.6413	19.9147	20.232	20.2087	16.9771	17.8051	19.6722	19.5209	19.7114	19.3417	19.4613	19.2405	19.5186	19.3329	18.4486	17.7393	19.7658	18.6297
XP_016770368.1	NaN	17.4939	19.6269	18.6252	18.1787	17.972	18.0606	19.3588	19.4706	NaN	NaN	18.1793	17.7263	NaN	NaN	NaN	17.1428	16.8809	16.9621	NaN	NaN	NaN	16.8923	17.7693	17.3719	17.4735	18.2599	NaN	17.1522	NaN	17.1395	17.9566	18.8639	18.8483	18.4057	NaN	NaN	NaN	18.0756	NaN	18.251	18.6373	NaN	18.2474	18.3261	NaN	NaN	18.2439	17.9216
XP_016770426.1	NaN	NaN	17.6215	17.6441	17.6453	16.7138	NaN	17.4928	15.668	17.301	17.2262	17.619	18.1098	17.4285	18.5534	17.4988	17.9685	17.3718	16.9707	17.1712	17.7454	17.7222	NaN	18.0922	16.1233	NaN	17.1359	18.1126	17.262	NaN	17.4683	18.0832	17.6169	18.2321	NaN	17.2643	NaN	17.633	18.1571	17.1489	18.2935	NaN	17.8651	18.1476	NaN	17.5181	16.5316	17.4345	17.8291
XP_016770440.2	NaN	NaN	15.9297	15.7948	15.1014	NaN	NaN	NaN	NaN	NaN	NaN	NaN	NaN	NaN	16.6971	NaN	NaN	15.4804	NaN	NaN	NaN	NaN	NaN	NaN	16.1671	16.04	NaN	15.4112	NaN	NaN	NaN	NaN	NaN	NaN	NaN	NaN	NaN	NaN	15.4938	NaN	NaN	NaN	NaN	NaN	NaN	NaN	NaN	NaN	NaN
XP_016770523.2	NaN	16.2059	17.2125	15.7933	NaN	15.2541	NaN	16.2776	NaN	15.9004	16.8663	16.7039	NaN	16.3257	18.6089	16.3075	16.624	NaN	16.8174	14.1013	15.1997	18.4079	14.8137	15.9502	NaN	16.6284	16.1537	14.9291	NaN	NaN	NaN	16.3353	16.3204	16.7167	16.4869	16.7203	NaN	17.42	16.0949	16.6534	15.6213	14.9213	17.1844	17.0049	16.7474	NaN	16.5438	NaN	16.7349
XP_016770600.2	NaN	NaN	16.2252	15.7414	16.9607	18.0617	NaN	NaN	15.6398	17.8619	NaN	NaN	NaN	15.7126	NaN	NaN	15.4242	18.6198	NaN	NaN	NaN	16.3492	20.6336	NaN	19.3568	14.4269	NaN	14.4813	NaN	NaN	NaN	NaN	NaN	NaN	NaN	NaN	NaN	NaN	NaN	NaN	NaN	NaN	NaN	NaN	NaN	NaN	NaN	NaN	NaN
XP_623663.1;XP_016770800.1;XP_016770799.1	15.3007	19.2974	19.2091	19.2228	21.487	21.243	NaN	17.4546	20.2747	20.4272	21.2262	16.4755	NaN	20.3539	21.9657	17.7413	NaN	17.1351	17.5459	NaN	NaN	15.8195	16.9715	15.637	16.4515	16.6665	NaN	18.9914	NaN	15.2541	NaN	NaN	NaN	NaN	13.9342	18.4193	NaN	NaN	NaN	12.8332	NaN	18.1683	19.2489	20.2245	16.303	NaN	16.9951	18.9407	NaN
XP_393876.1;XP_016770895.1	20.7002	19.85	20.6844	21.8906	20.1523	21.2837	15.3543	18.5588	NaN	18.9457	19.2665	21.3943	19.0221	19.4436	20.3247	21.3979	20.9046	20.6636	22.0475	21.4407	20.1678	21.2129	20.0181	20.0596	20.3297	21.7193	20.6076	21.2749	19.5055	NaN	20.9666	20.4121	18.0277	20.4689	19.3663	21.1559	20.0239	21.0472	21.2485	18.383	20.3234	19.6864	20.2489	20.3737	20.1296	21.6918	21.4105	17.5657	19.9408
XP_026298109.1;XP_016770898.2;XP_003251367.1;XP_001120521.1;XP_006561354.1;XP_393173.2;XP_016767411.1	22.4575	21.5042	22.96	22.3193	22.5781	22.3985	23.2946	23.1473	20.7067	22.4871	23.4628	22.8784	22.4024	21.9131	22.5363	20.3702	22.2448	23.016	21.619	22.3672	22.7814	22.5775	22.5249	21.4607	21.9616	22.0017	22.1401	22.7126	22.1828	21.715	19.6601	21.0896	22.0618	22.6377	22.0409	22.1025	22.4961	21.438	23.0172	22.5902	21.9487	20.9988	21.6356	22.3502	22.5952	21.914	21.1821	21.9574	21.5184
XP_016770900.1	NaN	NaN	NaN	NaN	NaN	NaN	NaN	15.921	NaN	NaN	NaN	NaN	NaN	NaN	15.8932	NaN	NaN	NaN	NaN	NaN	15.7036	15.396	NaN	NaN	15.7836	15.8698	15.6641	15.635	NaN	NaN	NaN	NaN	NaN	NaN	NaN	NaN	NaN	NaN	NaN	NaN	NaN	NaN	NaN	15.5208	15.5836	NaN	NaN	NaN	NaN
XP_016770906.1	NaN	NaN	NaN	15.4832	16.4071	NaN	NaN	NaN	NaN	NaN	16.6337	NaN	NaN	NaN	16.0805	16.4894	16.894	17.1725	17.2026	16.2754	NaN	15.1658	15.8384	NaN	NaN	16.9004	NaN	16.4091	NaN	NaN	NaN	NaN	NaN	NaN	NaN	NaN	NaN	NaN	NaN	NaN	NaN	NaN	NaN	NaN	NaN	17.1135	NaN	NaN	NaN
XP_016770924.1	18.1441	18.1064	18.2526	16.6354	17.1101	16.722	16.6052	16.4732	NaN	17.4256	17.0348	16.4551	17.1459	17.1065	18.2472	16.1555	16.7675	16.3212	16.4676	16.4491	17.1733	17.0939	16.4057	NaN	NaN	16.6858	15.6814	18.1624	17.5959	NaN	NaN	16.6711	16.9588	NaN	16.2837	18.0447	16.5481	18.3287	17.7682	17.7241	17.5502	17.476	17.7334	17.7579	17.0351	NaN	17.3572	NaN	16.7749
XP_016770968.1	NaN	NaN	NaN	NaN	NaN	16.715	NaN	NaN	NaN	NaN	NaN	NaN	NaN	NaN	NaN	NaN	NaN	18.7013	15.1616	NaN	NaN	15.7707	19.989	NaN	19.4819	NaN	13.7794	NaN	NaN	NaN	NaN	NaN	NaN	NaN	NaN	NaN	NaN	NaN	NaN	NaN	NaN	NaN	NaN	NaN	NaN	NaN	NaN	NaN	NaN
XP_016770981.1;XP_016770982.1;XP_026300241.1;XP_026300240.1;XP_006565283.1;XP_006565282.1;XP_006565281.1	NaN	16.8921	17.5978	17.1423	NaN	16.4548	NaN	NaN	NaN	NaN	15.2893	NaN	NaN	15.3565	16.5359	NaN	16.8396	NaN	15.4278	15.1631	NaN	16.5037	15.5819	NaN	NaN	17.4149	15.7716	17.0392	14.4462	14.4644	16.6848	NaN	NaN	NaN	NaN	NaN	NaN	NaN	16.4934	16.1419	NaN	NaN	NaN	NaN	NaN	NaN	19.0939	NaN	NaN
XP_396981.5;XP_016771068.2;XP_026300082.1;XP_006558380.2	21.4268	18.3628	21.4496	21.8162	21.482	22.8833	20.9208	19.9061	23.235	22.2196	22.2094	22.0729	17.4285	22.4132	19.8029	22.0414	21.4695	21.8293	22.6023	22.3467	21.1472	22.2941	23.1099	20.1322	21.8549	22.5047	22.8443	21.7923	20.2503	21.4662	20.7509	19.0767	18.7998	19.672	17.8316	21.5753	20.7029	21.074	19.9746	19.2636	17.806	20.2781	18.198	19.8519	19.3323	20.7484	21.121	21.2445	17.1565
XP_016771089.2	NaN	NaN	13.762	NaN	NaN	23.7782	NaN	NaN	13.451	13.9885	13.2344	NaN	NaN	14.5088	15.7076	12.9194	15.0334	13.8889	14.5506	NaN	14.3046	14.9285	13.2969	NaN	NaN	20.3248	16.0382	15.6038	NaN	NaN	NaN	NaN	NaN	NaN	NaN	14.3844	NaN	NaN	12.8396	NaN	NaN	NaN	NaN	NaN	NaN	NaN	NaN	NaN	NaN
XP_016771167.1	18.7057	18.6394	21.1531	20.7541	19.4052	20.0329	20.7639	21.1132	20.4491	19.3455	19.0054	19.9855	NaN	19.7758	20.2671	19.0266	19.4591	19.6374	19.0375	18.1999	20.0382	18.6381	18.8221	15.489	19.7655	19.3162	19.1411	19.3662	16.2419	18.6859	18.1162	18.864	18.8073	18.7506	18.0678	19.5788	18.251	19.4175	17.9254	19.6257	19.6858	20.2059	18.7107	19.3447	NaN	18.5014	17.2164	19.2718	19.3271
XP_016771183.1	NaN	16.9616	16.3034	16.8735	15.0858	18.0412	16.7519	20.4635	NaN	NaN	17.0656	22.03	NaN	18.5717	NaN	18.1863	NaN	15.708	NaN	19.3046	16.7303	14.4571	NaN	NaN	18.6966	18.8744	18.6996	17.9643	NaN	NaN	NaN	NaN	NaN	NaN	14.6695	NaN	NaN	NaN	NaN	NaN	NaN	17.8718	16.6618	18.4935	16.9048	NaN	NaN	17.1966	18.2431
XP_016771237.1;XP_016771236.1;XP_016771235.1;XP_016771234.1;XP_016771233.1;XP_006559380.1	16.1909	17.1966	17.5598	15.5798	16.3228	14.9113	NaN	NaN	NaN	16.2629	17.4431	18.3097	NaN	17.3359	18.3575	16.6246	19.0398	17.9271	17.6223	NaN	16.8118	17.1181	14.9243	NaN	15.7947	17.5641	16.8267	17.0177	NaN	NaN	NaN	16.9597	NaN	17.3363	NaN	15.9758	NaN	17.291	NaN	NaN	18.1145	NaN	NaN	NaN	17.1112	NaN	17.216	NaN	18.8204
XP_016771617.1;XP_016771616.1;XP_016771615.1;XP_016771614.1;XP_016771613.1;XP_016771612.1;XP_026300737.1;XP_026300736.1;XP_026300735.1	19.0826	19.4465	20.4906	19.5413	19.5114	18.5101	19.7102	18.7192	NaN	18.9399	19.7721	19.2598	19.6187	19.62	19.7847	19.4263	19.7249	18.2203	19.1148	15.5507	18.989	19.501	15.7258	19.1051	19.0136	19.4459	18.9672	19.5841	19.3673	NaN	19.4252	19.8625	19.665	20.5801	19.5082	19.1885	19.0788	19.9911	19.5919	20.5191	20.1136	19.0692	19.5958	20.1592	19.7111	19.8706	19.2522	18.1815	20.4824
XP_016771646.2	NaN	NaN	NaN	NaN	NaN	14.1822	NaN	NaN	NaN	13.996	NaN	15.1497	NaN	NaN	NaN	NaN	NaN	18.2224	NaN	NaN	NaN	NaN	19.8162	NaN	16.1767	NaN	NaN	NaN	NaN	NaN	NaN	NaN	NaN	NaN	NaN	NaN	NaN	NaN	NaN	NaN	NaN	NaN	NaN	NaN	NaN	NaN	NaN	NaN	NaN
XP_016771663.1;XP_016771662.1;XP_016771661.1;XP_016771660.1;XP_016771659.1;XP_016771658.1;XP_026300800.1;XP_026300799.1;XP_016771655.2;XP_016771654.2;XP_026300798.1;XP_026300801.1	15.6091	18.1888	18.9929	18.5585	17.8728	17.3324	18.4735	19.4277	NaN	18.9295	17.7148	18.4999	NaN	19.4513	19.798	18.7062	19.1002	17.0586	16.8219	17.1385	17.8821	18.676	15.9196	18.6842	17.4726	18.9144	18.2601	18.7876	17.094	17.1452	17.8141	18.0867	18.2549	19.0063	18.2345	NaN	17.6877	15.2587	18.7317	19.2403	17.0054	17.2349	16.4753	16.311	17.8604	16.9029	17.689	13.419	17.5244
XP_016771803.1	20.6781	21.1013	20.6687	20.5604	21.0175	19.7018	16.83	20.6214	17.8244	20.0564	19.6155	19.6809	17.9548	20.6601	20.7849	20.5368	20.2887	20.2214	20.6836	20.4784	20.5306	20.8891	18.6176	20.7919	20.5315	20.5703	20.0982	20.8493	20.9711	20.1547	20.3661	20.5185	20.4402	21.0048	20.0904	19.8914	20.4154	21.1613	20.9345	21.8175	20.8761	20.4399	20.744	20.9321	21.4131	20.6188	NaN	20.2323	20.9797
XP_016771816.1	NaN	NaN	NaN	NaN	NaN	NaN	NaN	NaN	NaN	17.4738	NaN	NaN	NaN	NaN	16.0465	NaN	13.7042	16.8355	13.8474	NaN	NaN	15.202	20.4961	NaN	14.8624	NaN	NaN	NaN	NaN	NaN	NaN	NaN	NaN	NaN	17.3602	NaN	NaN	NaN	NaN	15.4743	NaN	NaN	NaN	NaN	NaN	NaN	NaN	NaN	NaN
XP_016771850.1	18.8212	19.0035	20.3763	20.0772	19.4279	16.6727	18.6746	19.0618	NaN	19.4488	19.7367	19.1021	18.787	19.8341	19.3493	18.872	20.2453	19.7635	20.2637	20.4243	19.9741	21.1713	17.7828	18.0652	20.0211	21.2574	20.2081	20.1304	19.1078	18.7494	18.4037	19.7817	19.0007	19.256	18.1509	18.4847	18.5733	19.2797	19.4762	19.4395	19.8523	17.9019	18.5489	18.9428	19.1007	18.8335	19.7203	NaN	17.4659
XP_623380.2;XP_016771931.1	NaN	NaN	15.8403	NaN	NaN	NaN	NaN	NaN	NaN	16.8957	17.1025	NaN	NaN	NaN	15.9463	NaN	16.3388	NaN	15.5797	NaN	NaN	16.6648	15.1791	NaN	NaN	15.4059	16.4002	NaN	NaN	NaN	NaN	NaN	NaN	17.5525	NaN	NaN	NaN	NaN	NaN	NaN	NaN	NaN	NaN	NaN	NaN	NaN	15.823	NaN	17.1809
XP_016771940.1;XP_026299153.1;XP_016771939.1	NaN	NaN	NaN	NaN	NaN	NaN	NaN	NaN	NaN	NaN	NaN	15.2362	NaN	NaN	NaN	NaN	14.8836	NaN	15.3255	NaN	NaN	15.1774	NaN	NaN	NaN	NaN	NaN	15.1849	NaN	NaN	NaN	NaN	NaN	NaN	NaN	NaN	NaN	NaN	NaN	NaN	NaN	NaN	NaN	NaN	NaN	NaN	NaN	NaN	NaN
XP_016771943.1	19.7291	19.5299	20.5039	20.7477	20.4186	20.2575	20.2782	20.8839	20.2188	20.7812	21.1001	20.3449	19.5361	20.5673	20.6115	21.2843	21.1121	20.6638	21.1921	21.5838	21.3251	20.594	20.1982	19.7576	20.7063	21.1176	21.0075	20.8375	19.8903	19.1911	19.1625	19.953	19.7362	20.4955	20.1686	17.8904	19.5768	20.777	20.1669	20.692	18.7431	18.5812	19.4231	20.2998	20.2336	19.8501	19.1649	20.2748	19.2037
XP_016772008.1	NaN	NaN	17.0911	14.2892	15.8597	17.9812	NaN	19.4222	13.8052	18.8932	16.8177	16.2414	NaN	NaN	NaN	15.4028	16.9247	20.8265	16.0735	NaN	NaN	16.5097	22.2618	16.8334	20.3812	16.3725	15.7309	15.6373	16.3902	NaN	NaN	NaN	NaN	NaN	NaN	NaN	NaN	NaN	NaN	NaN	NaN	NaN	NaN	NaN	19.1746	NaN	NaN	19.1456	19.161
XP_016772010.2	NaN	NaN	NaN	NaN	NaN	NaN	NaN	NaN	NaN	NaN	NaN	NaN	NaN	NaN	NaN	NaN	NaN	NaN	NaN	NaN	NaN	NaN	NaN	NaN	NaN	NaN	NaN	NaN	NaN	NaN	NaN	NaN	NaN	NaN	NaN	NaN	NaN	NaN	NaN	NaN	NaN	13.7394	NaN	NaN	NaN	16.2659	15.7238	NaN	NaN
XP_016772012.1	25.86	24.3186	26.329	27.4056	25.666	27.8564	23.5026	19.9955	27.6369	23.6969	25.1742	25.8839	24.9697	27.2131	22.4716	25.472	25.4923	25.5306	26.1062	24.6594	23.6887	25.8478	27.473	25.833	25.3756	26.5719	26.1082	25.8384	25.1678	25.8907	26.8187	24.0799	24.0432	24.1076	24.7452	25.4465	28.3067	24.5895	25.656	24.4138	24.3098	24.7746	24.1865	24.9408	24.259	25.3588	25.8845	26.1194	24.7179
XP_016772013.2	NaN	NaN	NaN	17.9809	16.8631	18.8513	NaN	NaN	14.0417	NaN	NaN	NaN	NaN	18.8299	NaN	16.6777	16.1237	18.9273	NaN	15.036	NaN	16.5417	20.7838	NaN	19.2986	NaN	NaN	NaN	NaN	NaN	NaN	NaN	NaN	NaN	NaN	16.2991	NaN	NaN	NaN	NaN	NaN	NaN	NaN	NaN	NaN	NaN	NaN	NaN	NaN
XP_016772081.1	15.9872	NaN	16.6491	16.4761	17.3868	NaN	NaN	NaN	16.1064	NaN	NaN	NaN	NaN	16.3963	NaN	NaN	16.7362	NaN	NaN	NaN	NaN	NaN	18.3356	NaN	18.1964	NaN	NaN	NaN	NaN	NaN	NaN	NaN	NaN	NaN	NaN	16.856	NaN	NaN	NaN	NaN	NaN	NaN	NaN	NaN	NaN	NaN	NaN	16.4414	NaN
XP_016772082.1	NaN	NaN	15.7507	NaN	NaN	NaN	NaN	18.2082	21.2104	15.7468	NaN	NaN	NaN	NaN	16.7348	NaN	NaN	NaN	NaN	NaN	19.4575	12.9614	13.727	NaN	NaN	12.3159	15.8487	NaN	NaN	16.4794	NaN	NaN	17.8334	NaN	NaN	NaN	NaN	NaN	NaN	NaN	17.1519	NaN	NaN	NaN	NaN	NaN	NaN	NaN	NaN
XP_016772103.2	22.1805	22.3562	21.1542	22.6788	21.4106	22.4631	20.3871	20.2988	17.1526	20.4353	21.307	21.5218	21.3865	20.8829	20.9352	22.7328	21.9604	21.6725	22.4673	22.5219	21.8518	22.7206	20.9926	22.4547	21.1927	22.2528	21.8672	22.362	21.8029	20.6767	22.772	22.0332	21.8352	22.8395	21.3538	20.3549	21.9703	16.1447	23.1566	21.8973	22.1367	21.4391	21.606	22.1583	22.0669	20.9524	19.7855	20.8413	22.2843
XP_016772139.1	21.4955	21.8393	21.9295	21.2132	21.142	21.2775	21.2751	22.4377	18.794	20.9044	21.6156	20.9413	21.5061	21.0436	21.0731	21.8251	21.411	21.29	21.8226	21.5057	21.565	21.9367	21.4911	22.0665	21.4674	21.4954	21.7273	21.7104	21.8821	21.6031	21.1727	21.4127	21.9583	21.4533	22.0453	21.4353	21.2268	21.6476	21.6356	21.462	21.6559	21.6762	21.9775	22.3469	22.3784	21.211	19.3434	21.29	21.5829
XP_016772143.2	NaN	16.8226	16.7951	NaN	NaN	15.9859	NaN	17.8885	17.6898	NaN	NaN	NaN	NaN	NaN	NaN	NaN	NaN	NaN	NaN	NaN	NaN	NaN	NaN	NaN	NaN	NaN	NaN	NaN	NaN	NaN	NaN	NaN	NaN	16.8793	16.7953	NaN	NaN	NaN	NaN	NaN	NaN	16.6687	16.4258	NaN	NaN	NaN	NaN	NaN	NaN
XP_016772183.1;XP_006560164.1;XP_006560163.1;XP_006560162.1	17.561	NaN	17.3915	17.8508	18.176	15.6175	16.8434	17.5646	15.6437	18.3545	18.2513	18.2844	NaN	18.476	17.4108	18.17	17.7898	19.7789	18.6656	18.7204	19.5336	18.7242	22.1833	17.603	20.3267	18.357	19.0533	18.1589	17.0276	17.8762	16.825	17.5658	NaN	NaN	NaN	18.1703	16.1344	17.0641	14.7102	NaN	17.8655	16.9388	17.0977	17.9204	17.8717	NaN	NaN	16.5371	NaN
XP_016772254.2;XP_026301077.1	21.8863	21.779	22.2279	22.5645	22.5574	22.8676	21.0189	20.9109	20.1038	22.0857	21.187	22.635	21.3029	21.1272	21.2131	22.4025	22.6018	23.0197	23.2648	23.1266	21.726	22.794	23.4944	21.8762	23.3889	22.4904	22.4475	22.8596	21.4709	20.3358	22.3009	21.4185	21.1242	21.9741	21.9225	22.0883	22.3788	21.8259	22.9648	21.8495	19.3354	21.1185	21.8901	21.6374	21.7439	21.0474	22.7064	21.3911	20.9025
XP_026301080.1;XP_016772258.2	21.4337	19.2535	21.4266	21.6139	21.9374	21.4788	22.0262	21.8177	20.2192	21.9821	22.2043	21.5334	19.8335	21.5131	21.9944	21.9946	21.764	22.4805	22.2306	21.6325	22.0428	21.8329	22.5689	20.3782	21.9203	22.1424	21.8844	22.066	20.1134	20.1705	19.819	20.5018	20.3608	20.7658	20.5711	21.7615	20.2594	21.1804	20.8888	20.9308	21.7004	20.217	21.2792	21.6123	21.5893	20.5047	21.2057	21.0536	20.8118
XP_016772335.1	17.6243	20.8182	19.9687	19.2832	20.215	20.235	19.7957	19.6204	16.5786	20.3919	21.3331	18.8289	20.4164	20.3439	20.7636	20.8458	20.3143	20.5936	20.9775	20.9185	21.0395	20.7296	19.7366	21.2782	20.4251	20.7597	20.989	20.9143	20.7031	20.1898	20.6284	20.7528	21.174	20.9965	20.9863	21.177	20.0178	20.7227	20.4663	20.6702	21.0874	20.1088	20.5522	20.8785	20.6952	20.0043	20.2722	19.6437	19.8014
XP_016772427.1	23.9474	24.2034	23.5014	24.2012	24.0167	23.9546	23.8146	25.1967	25.7898	22.9974	22.6014	23.627	24.0664	24.1648	23.1024	22.0739	22.4716	21.2137	21.9706	21.015	23.236	22.3017	21.3937	24.4006	22.735	21.5855	22.5215	22.1707	23.6675	24.4764	22.6262	23.944	24.079	24.1301	23.4519	23.523	22.6746	23.8109	23.1845	22.3561	23.5703	24.9107	24.9407	24.7279	24.1041	24.1144	23.6415	24.4268	24.142
XP_016772428.2	16.1675	16.4975	21.1329	20.7991	21.0451	19.156	19.7867	22.9375	22.9699	19.6697	20.0224	20.1415	17.6994	17.5188	20.8595	17.6534	15.7479	17.3995	17.8704	17.5602	20.3192	18.9735	19.2056	18.6626	19.2722	17.4379	19.304	16.5585	17.9138	18.8195	14.8548	15.5218	17.201	NaN	18.5461	15.9616	NaN	18.1848	17.0187	17.483	20.4124	21.5923	20.7338	20.7934	20.2616	19.2563	15.4118	19.8844	15.7387
XP_016772429.1;XP_397291.2	17.9214	NaN	NaN	17.8679	NaN	18.3443	NaN	NaN	NaN	17.6658	17.959	NaN	NaN	18.1137	NaN	18.0361	17.4002	17.1719	17.6893	18.3078	NaN	17.6997	17.26	NaN	17.8586	18.1267	17.3326	17.8167	NaN	NaN	NaN	NaN	NaN	NaN	NaN	16.2417	17.2697	NaN	16.5892	NaN	NaN	NaN	NaN	NaN	NaN	NaN	17.5507	NaN	NaN
XP_016772479.1;XP_026301520.1;XP_006563168.1;XP_006563167.1	17.7449	18.4346	20.372	19.8526	20.8773	20.8048	20.0091	20.2753	19.7585	19.8828	20.9034	19.568	18.3716	19.8775	20.4448	20.6023	20.368	21.1202	21.4416	21.3649	21.1265	21.2299	21.0876	20.4322	20.5857	21.4513	21.7907	21.2811	19.4634	19.4104	19.3454	18.7244	20.1264	18.2234	19.7987	19.9357	18.3932	16.6389	18.6392	16.9613	18.7548	19.2559	18.3891	20.251	19.0437	18.4047	18.9243	17.6301	18.6795
XP_624467.1;XP_016772524.2;XP_026301659.1;XP_016772523.1	21.6398	20.6294	19.6638	20.8273	20.9656	20.3729	21.5386	21.5483	22.8334	21.1116	20.8579	20.88	20.2956	20.8222	20.9769	18.81	20.0315	19.759	20.0881	19.9319	20.9117	19.1188	20.7504	20.7901	20.3903	20.3942	19.9659	20.0791	20.0122	20.5636	18.8494	20.0158	18.8975	19.1513	20.1882	20.735	17.7414	20.3484	19.597	18.1812	20.8165	20.1282	20.9461	20.9285	19.2284	20.5664	18.9304	21.2252	18.9669
XP_397330.3;XP_016772586.1	15.3848	NaN	14.9702	16.7773	NaN	NaN	NaN	NaN	NaN	NaN	NaN	16.1163	NaN	NaN	NaN	16.0899	17.1638	15.8137	16.0339	17.0829	15.7126	17.1855	15.4183	NaN	16.0112	17.5302	NaN	17.5394	NaN	NaN	NaN	NaN	NaN	NaN	15.9421	15.84	19.1737	15.9866	18.7317	NaN	NaN	NaN	NaN	NaN	NaN	16.3382	19.2138	NaN	14.8301
XP_016772605.1	NaN	18.5871	20.9691	20.3107	22.0643	21.6601	NaN	NaN	19.7531	22.3913	12.7792	17.2279	NaN	19.8002	NaN	19.1987	20.7124	23.4352	19.0962	18.1857	16.4413	21.5741	24.8721	21.4046	22.8872	18.0155	16.9313	18.5318	19.133	19.2368	NaN	NaN	18.2901	NaN	NaN	20.3385	NaN	NaN	17.964	17.8951	18.6296	19.0841	16.0226	18.3517	17.6778	NaN	19.2723	20.0685	NaN
XP_016772675.1	16.8896	19.8359	18.8149	17.0083	17.5007	NaN	20.2857	20.4031	18.0782	20.1313	19.8417	19.2506	20.2616	20.449	19.8607	20.0431	NaN	19.7393	19.243	18.6188	19.9714	18.7186	19.3979	20.5359	19.347	19.368	19.8634	19.166	19.6143	20.1122	20.1912	20.015	21.0117	20.3526	20.6895	17.6939	20.1497	NaN	20.1182	20.8841	20.6458	20.4069	20.5941	20.9343	20.6176	19.7965	16.6234	20.3002	20.6992
XP_026299757.1;XP_026299756.1;XP_016772726.2;XP_026299755.1	15.9226	NaN	15.5122	NaN	NaN	NaN	NaN	NaN	14.5122	NaN	16.3495	16.0357	NaN	15.6285	15.8745	15.9253	15.99	15.9078	15.2408	15.4044	NaN	16.0171	14.7548	NaN	15.7757	16.254	16.1872	15.9853	NaN	NaN	NaN	NaN	NaN	16.0225	NaN	NaN	NaN	NaN	NaN	NaN	NaN	NaN	NaN	NaN	NaN	NaN	NaN	NaN	NaN
XP_624580.1;XP_016772817.1	16.8198	16.5794	NaN	16.814	15.5361	16.0819	NaN	14.9703	NaN	16.4937	17.0687	15.759	NaN	17.286	17.1548	16.8037	16.6153	15.4499	16.682	16.1342	16.1724	16.2253	16.3197	16.0977	16.4317	16.8784	16.4697	16.4092	16.5043	NaN	NaN	16.8983	16.7615	17.1318	16.2958	14.2625	NaN	NaN	16.6976	18.1214	NaN	15.8997	NaN	15.7412	13.9747	NaN	15.4861	NaN	17.1022
XP_395852.4;XP_016772826.1	17.2769	17.1367	17.3934	16.3927	NaN	17.1475	17.6791	18.1198	17.9884	17.8033	17.1312	17.6478	NaN	17.4539	18.6555	17.6775	17.8389	17.2919	17.7551	14.6334	17.5668	17.1539	15.9013	13.9921	17.1281	18.3497	18.2165	18.0957	15.9907	NaN	NaN	NaN	NaN	16.4381	NaN	17.3502	15.6688	16.2363	NaN	NaN	NaN	13.6636	NaN	NaN	NaN	17.083	17.125	NaN	NaN
XP_016772827.1;XP_392902.1	20.9809	21.314	20.0319	20.183	20.6821	20.4994	20.9082	21.1106	18.0246	19.5218	21.3476	20.5254	21.2951	20.2303	21.2568	21.1645	20.9588	19.9731	21.1728	21.4688	21.4038	21.2673	19.0139	21.622	20.8477	20.828	20.3168	20.8223	20.7435	20.9339	20.6008	20.626	20.9402	20.6148	21.4116	21.1958	18.5564	21.5464	20.5209	21.3955	21.2338	20.7722	21.2376	21.5679	21.417	20.2908	20.7884	21.2632	20.7235
XP_016772830.1	NaN	NaN	17.7486	17.6538	18.8588	18.8209	NaN	NaN	17.3486	20.2467	NaN	NaN	NaN	17.4629	NaN	NaN	17.0216	20.7099	16.828	15.4723	NaN	18.3895	21.9445	17.0505	20.8535	NaN	NaN	NaN	NaN	NaN	NaN	NaN	NaN	NaN	NaN	NaN	NaN	NaN	NaN	NaN	NaN	NaN	NaN	15.5259	NaN	NaN	20.3462	14.9557	NaN
XP_026295914.1;XP_026295911.1;XP_026295907.1;XP_016772846.1;XP_016772842.1;XP_016772841.1	NaN	NaN	NaN	NaN	NaN	NaN	NaN	18.1813	NaN	NaN	NaN	NaN	NaN	18.4704	NaN	20.0473	19.6223	NaN	20.1122	NaN	NaN	NaN	NaN	NaN	NaN	20.032	NaN	19.7986	NaN	NaN	NaN	NaN	NaN	NaN	NaN	NaN	NaN	NaN	NaN	NaN	NaN	NaN	NaN	NaN	NaN	NaN	NaN	NaN	NaN
XP_623603.1;XP_016772970.1	21.4976	19.6845	21.4524	21.5512	20.5613	20.2585	20.4821	22.0892	22.9918	20.3294	19.5323	20.919	18.9471	21.2607	20.8263	19.9599	20.4364	20.1962	20.0032	19.5332	20.4408	19.8878	17.9883	19.9152	20.1846	20.3168	20.5182	20.3892	18.5263	18.9144	20.4323	19.8773	20.4224	19.7322	20.411	20.3708	20.5101	20.7433	20.616	20.4373	19.9697	20.6132	19.5857	20.4186	20.0358	20.7472	20.1023	20.0092	19.6676
XP_625152.1;XP_016773031.1	17.4333	17.5577	19.8416	19.5041	18.0197	17.2156	18.8525	18.691	NaN	19.2189	18.895	17.5545	18.6478	19.7961	19.6658	18.644	20.0007	18.5306	18.4837	19.5969	19.9526	20.2973	17.7452	NaN	19.6807	19.8347	20.3366	20.4191	17.1696	NaN	17.9184	18.9791	17.7507	19.1428	18.0809	18.4616	17.8356	18.5669	18.1638	18.3333	18.9089	17.9173	18.6104	18.169	18.5749	17.7792	17.1626	18.3836	17.177
XP_026301728.1;XP_016773045.1	NaN	NaN	NaN	NaN	NaN	NaN	NaN	NaN	NaN	NaN	14.736	NaN	NaN	NaN	14.9666	NaN	14.4363	NaN	NaN	NaN	NaN	15.1145	NaN	NaN	14.7227	14.5126	14.4227	15.1611	NaN	NaN	NaN	NaN	NaN	NaN	NaN	NaN	NaN	NaN	NaN	NaN	NaN	NaN	NaN	NaN	NaN	14.4621	NaN	NaN	NaN
XP_016773276.1;XP_016773275.1	NaN	21.2773	16.2614	14.4663	NaN	NaN	NaN	NaN	NaN	NaN	15.6249	NaN	NaN	15.7791	15.2404	NaN	15.1928	NaN	NaN	NaN	NaN	NaN	NaN	NaN	NaN	NaN	NaN	NaN	NaN	NaN	NaN	NaN	NaN	17.3783	17.4509	16.5425	NaN	NaN	NaN	16.5731	NaN	NaN	NaN	NaN	NaN	NaN	17.4383	13.1152	NaN
XP_016773364.2	18.7186	16.4283	NaN	16.7722	NaN	NaN	NaN	NaN	NaN	16.865	16.6908	15.4358	NaN	17.3064	17.4759	17.0151	17.2047	17.4579	16.0731	18.7264	16.5714	15.9925	16.9049	15.6578	18.0163	17.2269	18.4919	15.912	NaN	NaN	NaN	NaN	NaN	18.2166	NaN	18.7892	NaN	17.9982	17.0097	15.6157	15.9342	NaN	NaN	16.1687	NaN	NaN	18.2314	16.8839	17.6893
XP_016773517.2	18.587	17.4159	18.1336	18.9755	17.4259	18.2037	NaN	19.0584	15.6932	NaN	16.6878	NaN	17.7128	17.9497	17.4553	NaN	17.2907	16.4812	16.8675	16.2772	16.0216	16.3297	NaN	18.8022	NaN	17.8123	17.6985	18.0629	18.6234	NaN	20.8429	17.9617	18.2458	17.7526	17.5314	17.861	18.8188	18.9591	19.6776	18.1504	NaN	16.6655	NaN	NaN	17.1766	18.5906	18.432	NaN	17.4071
XP_026294636.1;XP_026294637.1;XP_026294638.1	18.762	16.5409	16.2864	16.9421	17.1352	16.5228	15.7606	NaN	NaN	18.4718	17.6987	18.0718	NaN	18.5155	18.632	17.9357	19.3829	19.0185	18.9764	19.9053	18.9103	20.0393	17.3319	NaN	17.9342	18.2198	17.9108	18.7918	16.3965	NaN	NaN	16.8821	NaN	14.4495	14.7905	17.3656	17.7463	15.1703	16.4754	NaN	18.5429	NaN	NaN	16.3971	17.6127	NaN	17.905	17.6371	14.896
XP_026294643.1;XP_026294690.1;XP_026294687.1;XP_026294641.1;XP_026294657.1;XP_026294668.1;XP_026294662.1;XP_026294661.1;XP_026294654.1;XP_026294651.1;XP_026294653.1;XP_026294652.1;XP_026294655.1;XP_026294656.1;XP_026294660.1;XP_026294659.1;XP_026294671.1;XP_026294650.1;XP_026294649.1;XP_026294648.1;XP_026294647.1;XP_026294646.1;XP_026294645.1;XP_026294644.1;XP_026294642.1;XP_026294672.1;XP_026294…	NaN	NaN	14.8027	16.6689	NaN	NaN	NaN	17.5686	19.9937	20.3543	19.2888	16.7703	NaN	18.9529	18.2886	19.4458	15.6928	18.0593	NaN	NaN	17.3192	17.7627	14.7618	18.3864	16.6589	18.1624	13.819	17.2945	17.4656	NaN	16.5937	16.5876	NaN	16.8457	17.8221	19.7253	15.3071	17.4865	NaN	16.9916	15.4032	NaN	NaN	17.9808	NaN	NaN	18.5153	NaN	NaN
XP_026294697.1;XP_026294698.1	NaN	NaN	NaN	15.1108	NaN	NaN	NaN	16.2205	NaN	NaN	NaN	16.3987	NaN	NaN	16.4541	16.032	NaN	15.85	15.6829	NaN	NaN	15.5235	NaN	NaN	15.9414	16.659	16.6138	16.0268	NaN	NaN	NaN	NaN	NaN	NaN	NaN	NaN	NaN	NaN	NaN	NaN	NaN	NaN	NaN	NaN	NaN	NaN	NaN	NaN	NaN
XP_026294721.1;XP_026294720.1	19.7966	18.5132	17.4047	19.0145	18.4514	19.5395	17.5433	18.818	17.3803	18.4284	20.273	18.6423	16.8869	18.2619	18.6266	19.2997	19.4398	18.0106	19.9243	19.6088	19.2497	19.2377	18.7915	18.7372	18.3398	18.5295	19.1373	19.0097	18.0896	17.6912	18.3115	NaN	18.6715	16.9459	17.7097	19.0858	17.6756	19.3966	18.0985	19.0845	18.832	18.953	18.5773	18.5283	18.9022	19.0983	18.2425	NaN	18.9235
XP_026294726.1;XP_026294725.1	18.897	13.7168	19.7721	19.1906	19.6917	18.1585	18.5051	18.0941	NaN	20.0029	18.3094	18.5397	17.2827	19.8906	19.8089	18.9358	20.1392	18.2081	19.2679	19.6345	19.5204	20.4147	16.3008	17.2644	20.0132	20.1403	18.2295	20.2765	18.2049	NaN	16.9499	18.1363	16.4872	19.0483	18.1141	19.5283	18.7073	18.115	18.3577	19.5201	18.4377	15.5613	18.2638	18.9634	18.6089	18.4287	17.2142	NaN	19.3089
XP_026294732.1	NaN	NaN	14.517	14.5483	NaN	NaN	NaN	NaN	NaN	NaN	NaN	NaN	NaN	13.6406	NaN	15.5609	16.0676	15.4835	15.2205	16.1293	14.6565	15.2076	NaN	NaN	NaN	15.5319	NaN	15.1199	NaN	NaN	NaN	NaN	NaN	NaN	NaN	NaN	NaN	NaN	NaN	NaN	NaN	NaN	NaN	NaN	NaN	NaN	18.375	NaN	NaN
[truncated: 904 more rows]
[truncated: 74 more columns]

## Sheet: S3 - Limma output (viability)
Accession	logFC	AveExpr	t	P.Value	adj.P.Val	B
XP_026300526.1	-0.0376273	17.35	-4.42192	3.98372e-05	0.0651237	1.4609
NP_001035313.1	-0.0307351	23.053	-4.11783	7.32676e-05	0.0651237	0.596534
[truncated: 1,997 more rows]

## Sheet: S4 - Protein clusters (k = 666)
Protein accession	Cluster
[truncated: 1,376 more rows]

## Sheet: S5 - Target clusters
Protein accession		Cluster	Description
[truncated: 92 more rows]

[truncated: 2 more sheets: S6 - Blast2GO table, S7 - Primers]
